# Supplementary material for: Gene Annotation and Transcriptome Delineation on a De Novo Genome Assembly for the Reference Leishmania major Friedlin Strain
Source: Genes (Basel). 2021 Aug 29;12(9):1359. doi: 10.3390/genes12091359 (PMC8468144; doi:10.3390/genes12091359)
Supplement: Supplementary file 1 [file genes-12-01359-s001.zip]

Archive with 1 entries (1 files):
- Supplementary File.xlsx
