# Supplementary material for: Gene Annotation and Transcriptome Delineation on a De Novo Genome Assembly for the Reference Leishmania major Friedlin Strain
Source: Genes (Basel). 2021 Aug 29;12(9):1359. doi: 10.3390/genes12091359 (PMC8468144; doi:10.3390/genes12091359)
Supplement: Supplementary file 1 [file genes-12-01359-s001.zip › Supplementary File.xlsx]

## Sheet: Table S1
Table S1- List of putative pseudogenes found in the LMJFC genome
LMJFC_020006500
LMJFC_020010000
LMJFC_030007900
LMJFC_040011100
LMJFC_040018700
LMJFC_050018300
LMJFC_060009800
LMJFC_070014600
LMJFC_070019450
LMJFC_080006700
LMJFC_080013500
LMJFC_080013700
LMJFC_090022400
LMJFC_100010000
LMJFC_100010900
LMJFC_100017000
LMJFC_100017050
LMJFC_110010500
LMJFC_110012100
LMJFC_110018000
LMJFC_110019500
LMJFC_110019900
LMJFC_120017300
LMJFC_120018200
LMJFC_140005300
LMJFC_140010200
LMJFC_140012700
LMJFC_140015500
LMJFC_140021400
LMJFC_150010700
LMJFC_150011900
LMJFC_150015500
LMJFC_160015900
LMJFC_160016000
LMJFC_160022100
LMJFC_200017400
LMJFC_200018700
LMJFC_200018900
LMJFC_210005500
LMJFC_210014800
LMJFC_220005600
LMJFC_220007200
LMJFC_220009400
LMJFC_220025000
LMJFC_230010300
LMJFC_230018000
LMJFC_230018700
LMJFC_230025200
LMJFC_240029400
LMJFC_250020000
LMJFC_250035300
LMJFC_260010900
LMJFC_260034400
LMJFC_270013500
LMJFC_270015000
LMJFC_270018300
LMJFC_270019700
LMJFC_270026100
LMJFC_280009800
LMJFC_280019000
LMJFC_280041500
LMJFC_300007200
LMJFC_300023400
LMJFC_300035500
LMJFC_310010300
LMJFC_310010500
LMJFC_310036000
LMJFC_310039900
LMJFC_310042250
LMJFC_310043900
LMJFC_310046800
LMJFC_320014700
LMJFC_320041300
LMJFC_330006300
LMJFC_330029200
LMJFC_330044900
LMJFC_330047300
LMJFC_340050700
LMJFC_350005300
LMJFC_350017300
LMJFC_350035600
LMJFC_350061000
LMJFC_360009400
LMJFC_360021700
LMJFC_360033600
LMJFC_360073500
LMJFC_360084800
LMJFC_360088800

## Sheet: Table S2
Table S2. New genes annotated in the LMJFC assembly that could not be found in the LmjF genome sequence.
Chromosome	Class	Start	End	Strand	Gene ID	Product
LmjFc.01	CDS	205862	206260	+	LMJFC_010012450	hypothetical protein
LmjFc.02	Coordinates (strand)	190768	191745	-	LMJFC_020009800	hypothetical protein
LmjFc.02	CDS	191860	192114	-	LMJFC_020009850	hypothetical protein
LmjFc.02	tRNA	232438	232529	+	LMJFC_02.tRNA.0010	tRNA valine
LmjFc.03	CDS	162542	163171	+	LMJFC_030009600	hypothetical protein
LmjFc.03	rRNA	275658	275764	-	LMJFC_03.rRNA.0010	rRNA
LmjFc.04	CDS	49804	50160	+	LMJFC_040006850	hypothetical protein
LmjFc.04	CDS	352295	352888	-	LMJFC_040015550	hypothetical protein
LmjFc.04	CDS	472227	472487	-	LMJFC_040019200	hypothetical protein
LmjFc.04	tRNA	113775	113858	-	LMJFC_04.tRNA.0030	tRNA arginine
LmjFc.04	tRNA	117325	117408	-	LMJFC_04.tRNA.0040	tRNA arginine
LmjFc.04	tRNA	120876	120959	-	LMJFC_04.tRNA.0050	tRNA arginine
LmjFc.05	CDS	428106	428600	-	LMJFC_050018400	hypothetical protein, unknown function
LmjFc.06	CDS	68474	68707	-	LMJFC_060007400	hypothetical protein
LmjFc.06	CDS	322863	323402	+	LMJFC_060014250	hypothetical protein
LmjFc.06	CDS	478722	479063	+	LMJFC_060018800	hypothetical protein
LmjFc.06	CDS	479279	479629	+	LMJFC_060018850	hypothetical protein
LmjFc.06	CDS	496844	497365	+	LMJFC_060019600	hypothetical protein
LmjFc.06	tRNA	69086	69170	-	LMJFC_06.tRNA.0070	tRNA selenocysteine
LmjFc.06	tRNA	108550	108640	-	LMJFC_06.tRNA.0080	tRNA aspartic-acid
LmjFc.07	CDS	67996	68385	-	LMJFC_070007350	hypothetical protein
LmjFc.07	CDS	444909	445241	+	LMJFC_070016300	hypothetical protein
LmjFc.07	CDS	474736	475749	+	LMJFC_070017000	hypothetical protein
LmjFc.07	CDS	533205	534128	+	LMJFC_070018300	hypothetical protein
LmjFc.08	CDS	290001	290513	+	LMJFC_080012400	hypothetical protein
LmjFc.08	CDS	295898	296422	+	LMJFC_080012600	hypothetical protein
LmjFc.08	CDS	301784	302308	+	LMJFC_080012800	hypothetical protein
LmjFc.08	CDS	307654	308178	+	LMJFC_080013000	hypothetical protein
LmjFc.08	CDS	313783	314262	+	LMJFC_080013200	hypothetical protein
LmjFc.08	CDS	378418	378837	-	LMJFC_080015300	hypothetical protein
LmjFc.09	CDS	405116	405874	+	LMJFC_090016900	UEV domain/Zinc finger C3HC4 type (RING finger) containing protein putative
LmjFc.09	CDS	414058	414327	+	LMJFC_090017200	hypothetical protein
LmjFc.10	CDS	269105	269326	-	LMJFC_100012600	hypothetical protein
LmjFc.10	CDS	420516	420779	-	LMJFC_100017025	hypothetical protein
LmjFc.10	CDS	482361	482687	-	LMJFC_100019100	hypothetical protein
LmjFc.11	CDS	195177	195401	+	LMJFC_110011900	hypothetical protein-conserved
LmjFc.11	CDS	454290	454640	+	LMJFC_110018025	hypothetical protein
LmjFc.12	CDS	274355	274810	-	LMJFC_120011600	hypothetical protein-conserved
LmjFc.12	CDS	465525	465803	+	LMJFC_120016850	hypothetical protein
LmjFc.12	CDS	621429	622391	+	LMJFC_120020800	Putative methyltransferase putative-evidence
LmjFc.13	CDS	134006	134269	-	LMJFC_130009600	hypothetical protein
LmjFc.13	CDS	351534	352265	-	LMJFC_130016000	hypothetical protein
LmjFc.13	CDS	430201	430632	-	LMJFC_130018600	hypothetical protein
LmjFc.13	CDS	499927	500208	-	LMJFC_130020600	hypothetical protein
LmjFc.13	CDS	646747	646989	+	LMJFC_130024200	hypothetical protein
LmjFc.13	tRNA	261864	261951	-	LMJFC_13.tRNA.0290	tRNA leucine
LmjFc.14	CDS	59198	59698	+	LMJFC_140007500	hypothetical protein
LmjFc.14	CDS	203790	204572	-	LMJFC_140011400	hypothetical protein
LmjFc.14	CDS	376427	376651	-	LMJFC_140015900	hypothetical protein
LmjFc.14	CDS	467821	468468	+	LMJFC_140018325	hypothetical protein, unknown function
LmjFc.14	CDS	468603	469382	+	LMJFC_140018350	hypothetical protein, unknown function
LmjFc.15	CDS	368796	369851	-	LMJFC_150014700	hypothetical protein
LmjFc.15	CDS	534222	534611	-	LMJFC_150020600	hypothetical protein
LmjFc.15	CDS	653741	654088	-	LMJFC_150024700	hypothetical protein
LmjFc.16	CDS	429279	430262	+	LMJFC_160018600	hypothetical protein
LmjFc.16	CDS	711830	712246	+	LMJFC_160025500	Sedlin N-terminal conserved region containing protein putative
LmjFc.16	tRNA	138069	138140	-	LMJFC_16.tRNA.0320	tRNA arginine
LmjFc.17	CDS	7470	7835	-	LMJFC_170005300	Degradation arginine-rich protein for mis-folding putative
LmjFc.17	CDS	329465	329809	-	LMJFC_170013950	hypothetical protein
LmjFc.17	CDS	334989	335330	-	LMJFC_170014150	hypothetical protein-conserved
LmjFc.17	CDS	346304	346645	-	LMJFC_170014450	hypothetical protein-conserved
LmjFc.17	CDS	354552	354896	-	LMJFC_170014650	hypothetical protein-conserved
LmjFc.17	CDS	480155	480406	+	LMJFC_170018200	hypothetical protein
LmjFc.18	CDS	4905	5453	-	LMJFC_180005300	hypothetical protein
LmjFc.18	CDS	254102	254362	+	LMJFC_180012400	Ribosomal protein S27-1
LmjFc.18	CDS	424678	425001	+	LMJFC_180017100	hypothetical protein
LmjFc.18	CDS	255638	256240	+	LMJFC_180012500	Dpy-30 motif containing protein
LmjFc.20	CDS	571884	572126	+	LMJFC_200019850	hypothetical protein
LmjFc.22	CDS	12250	12543	-	LMJFC_220005900	hypothetical protein
LmjFc.22	CDS	48244	48492	-	LMJFC_220006900	RNA recognition motif. (a.k.a. RRM RBD or RNP domain) putative
LmjFc.22	CDS	625847	626179	+	LMJFC_220023050	hypothetical protein
LmjFc.22	CDS	640253	641239	+	LMJFC_220023600	hypothetical protein
LmjFc.22	CDS	9108	9395	-	LMJFC_220005600	hypothetical protein
LmjFc.23	CDS	129466	130242	+	LMJFC_230009800	hypothetical protein
LmjFc.23	CDS	183713	184381	+	LMJFC_230011300	hypothetical protein
LmjFc.23	CDS	293919	294872	-	LMJFC_230015100	hypothetical protein
LmjFc.23	CDS	721778	722227	+	LMJFC_230027200	hypothetical protein
LmjFc.24	CDS	393325	393999	+	LMJFC_240017700	hypothetical protein
LmjFc.24	CDS	395458	396225	+	LMJFC_240017800	hypothetical protein
LmjFc.24	CDS	488575	489042	+	LMJFC_240021100	Zinc finger C3HC4 type (RING finger) containing protein putative
LmjFc.25	CDS	14375	14731	-	LMJFC_250005800	hypothetical protein
LmjFc.25	CDS	20858	21118	-	LMJFC_250006200	hypothetical protein
LmjFc.25	CDS	202127	202432	-	LMJFC_250012000	hypothetical protein
LmjFc.25	CDS	256710	257174	-	LMJFC_250013700	Thioredoxin/Thioredoxin-like, putative
LmjFc.25	CDS	390805	391116	+	LMJFC_250017800	hypothetical protein
LmjFc.25	CDS	454061	454525	-	LMJFC_250019100	hypothetical protein-conserved
LmjFc.25	CDS	455855	456262	-	LMJFC_250019150	hypothetical protein-conserved
LmjFc.25	CDS	738071	738757	-	LMJFC_250029500	hypothetical protein
LmjFc.25	CDS	874777	875166	+	LMJFC_250035100	hypothetical protein
LmjFc.26	CDS	15063	15581	-	LMJFC_260005700	FYVE zinc finger containing protein putative
LmjFc.26	CDS	875033	875404	+	LMJFC_260031100	hypothetical protein
LmjFc.26	CDS	1027440	1027928	+	LMJFC_260035900	hypothetical protein
LmjFc.26	CDS	1041893	1042111	+	LMJFC_260036500	hypothetical protein
LmjFc.27	CDS	963218	963490	-	LMJFC_270032800	hypothetical protein
LmjFc.28	CDS	614907	615230	-	LMJFC_280025000	hypothetical protein
LmjFc.28	CDS	1086692	1087054	-	LMJFC_280039450	hypothetical protein
LmjFc.28	CDS	357945	358226	+	LMJFC_280016600	hypothetical protein
LmjFc.28	rRNA	497183	497268	-	LMJFC_28.rRNA.0290	rRNA
LmjFc.29	CDS	105403	105774	-	LMJFC_290008800	hypothetical protein
LmjFc.29	CDS	271040	271792	-	LMJFC_290013400	hypothetical protein
LmjFc.29	CDS	649314	649667	-	LMJFC_290022600	hypothetical protein
LmjFc.30	CDS	61274	61810	-	LMJFC_300007600	hypothetical protein
LmjFc.30	CDS	285471	285692	+	LMJFC_300015550	hypothetical protein
LmjFc.30	CDS	834313	834984	+	LMJFC_300030700	hypothetical protein
LmjFc.30	CDS	1300397	1300768	+	LMJFC_300045000	hypothetical protein
LmjFc.30	CDS	1439941	1440282	+	LMJFC_300049600	hypothetical protein
LmjFc.30	CDS	1446798	1447043	+	LMJFC_300049900	hypothetical protein-conserved
LmjFc.30	rRNA	239245	239325	-	LMJFC_30.rRNA.0300	rRNA
LmjFc.31	CDS	28143	28394	-	LMJFC_310006200	hypothetical protein
LmjFc.31	CDS	53730	54311	-	LMJFC_310007400	hypothetical protein
LmjFc.31	CDS	320686	321123	-	LMJFC_310015900	hypothetical protein
LmjFc.31	CDS	382535	382978	-	LMJFC_310017700	hypothetical protein
LmjFc.31	CDS	392492	392731	-	LMJFC_310018000	hypothetical protein
LmjFc.31	CDS	455837	456094	-	LMJFC_310019500	hypothetical protein
LmjFc.31	CDS	644118	644774	-	LMJFC_310023400	hypothetical protein
LmjFc.31	CDS	683447	684424	-	LMJFC_310023900	hypothetical protein-conserved
LmjFc.31	CDS	925936	927093	-	LMJFC_310030700	hypothetical protein
LmjFc.31	CDS	939149	939649	-	LMJFC_310031200	hypothetical protein
LmjFc.31	CDS	1191619	1192323	-	LMJFC_310038300	hypothetical protein
LmjFc.31	CDS	1330098	1330754	-	LMJFC_310042350	hypothetical protein
LmjFc.31	CDS	1367464	1367964	-	LMJFC_310043700	hypothetical protein
LmjFc.31	CDS	929047	929742	-	LMJFC_310030800	hypothetical protein-conserved
LmjFc.32	CDS	237035	237595	+	LMJFC_320013500	hypothetical protein
LmjFc.32	CDS	343680	344045	+	LMJFC_320016500	hypothetical protein
LmjFc.32	CDS	500049	500333	+	LMJFC_320021000	hypothetical protein
LmjFc.32	CDS	971192	971416	-	LMJFC_320034600	hypothetical protein
LmjFc.32	CDS	984015	984815	-	LMJFC_320035000	hypothetical protein
LmjFc.32	CDS	1049774	1050529	-	LMJFC_320036800	hypothetical protein
LmjFc.32	CDS	1235556	1235807	+	LMJFC_320042800	hypothetical protein
LmjFc.32	CDS	1406866	1407090	+	LMJFC_320047600	hypothetical protein
LmjFc.32	CDS	840821	841198	-	LMJFC_320031100	hypothetical protein
LmjFc.32	CDS	1182777	1182992	+	LMJFC_320041100	Cytochrome oxidase c subunit VIb
LmjFc.32	CDS	1392129	1392398	+	LMJFC_320046900	hypothetical protein-conserved
LmjFc.33	CDS	787	1365	-	LMJFC_330005100	hypothetical protein
LmjFc.33	CDS	95105	95761	-	LMJFC_330008500	hypothetical protein-conserved
LmjFc.33	CDS	401873	402223	+	LMJFC_330018850	hypothetical protein
LmjFc.33	CDS	488213	488428	+	LMJFC_330021000	hypothetical protein
LmjFc.33	CDS	573039	573425	+	LMJFC_330023900	hypothetical protein
LmjFc.33	CDS	575149	575751	+	LMJFC_330024000	hypothetical protein
LmjFc.33	CDS	750150	750491	+	LMJFC_330028200	hypothetical protein
LmjFc.33	CDS	827535	828059	+	LMJFC_330031000	hypothetical protein
LmjFc.33	CDS	883880	884434	+	LMJFC_330032600	hypothetical protein
LmjFc.33	CDS	1041991	1042881	+	LMJFC_330036700	hypothetical protein
LmjFc.33	CDS	1270647	1271321	+	LMJFC_330043100	hypothetical protein
LmjFc.33	CDS	1288834	1289511	+	LMJFC_330043900	hypothetical protein
LmjFc.33	CDS	1337615	1337995	+	LMJFC_330044850	hypothetical protein, unknown function
LmjFc.33	CDS	1534117	1535031	+	LMJFC_330048300	Zn-finger in Ran binding protein and others putative
LmjFc.33	tRNA	1140878	1140967	+	LMJFC_33.tRNA.0690	tRNA arginine
LmjFc.34	CDS	174198	174653	+	LMJFC_340010700	hypothetical protein
LmjFc.34	CDS	260965	261426	+	LMJFC_340012800	hypothetical protein
LmjFc.34	CDS	528711	529250	-	LMJFC_340020400	hypothetical protein
LmjFc.34	CDS	685948	686184	-	LMJFC_340024300	hypothetical protein
LmjFc.34	CDS	848701	849651	-	LMJFC_340028800	hypothetical protein
LmjFc.35	CDS	19724	20428	-	LMJFC_350005800	hypothetical protein
LmjFc.35	CDS	111092	112015	+	LMJFC_350009300	hypothetical protein
LmjFc.35	CDS	141496	142467	+	LMJFC_350010300	hypothetical protein
LmjFc.35	CDS	442234	442905	+	LMJFC_350017700	hypothetical protein
LmjFc.35	CDS	476669	477223	+	LMJFC_350018900	hypothetical protein
LmjFc.35	CDS	1136812	1137033	-	LMJFC_350038800	hypothetical protein
LmjFc.35	CDS	1211631	1212437	-	LMJFC_350041300	hypothetical protein
LmjFc.35	CDS	1879388	1879699	+	LMJFC_350063400	hypothetical protein
LmjFc.35	CDS	2000899	2001300	+	LMJFC_350068050	hypothetical protein
LmjFc.36	CDS	128994	129497	-	LMJFC_360010300	hypothetical protein
LmjFc.36	CDS	802853	803293	+	LMJFC_360029200	hypothetical protein
LmjFc.36	CDS	859136	859396	+	LMJFC_360030800	hypothetical protein
LmjFc.36	CDS	977394	977645	+	LMJFC_360033900	hypothetical protein
LmjFc.36	CDS	980022	980501	+	LMJFC_360034100	hypothetical protein
LmjFc.36	CDS	981159	981503	+	LMJFC_360034200	hypothetical protein
LmjFc.36	CDS	1121958	1122182	-	LMJFC_360038800	hypothetical protein
LmjFc.36	CDS	1266068	1266292	-	LMJFC_360043600	Swi5 putative
LmjFc.36	CDS	1308060	1308392	-	LMJFC_360045500	hypothetical protein
LmjFc.36	CDS	1329038	1329301	-	LMJFC_360046150	hypothetical protein
LmjFc.36	CDS	1330175	1330480	-	LMJFC_360046125	hypothetical protein
LmjFc.36	CDS	1367396	1367728	-	LMJFC_360047500	hypothetical protein
LmjFc.36	CDS	1572755	1573138	+	LMJFC_360054500	hypothetical protein
LmjFc.36	CDS	1580621	1581202	+	LMJFC_360054800	hypothetical protein
LmjFc.36	CDS	1878701	1879162	+	LMJFC_360063400	hypothetical protein
LmjFc.36	CDS	2420110	2420463	-	LMJFC_360079900	Protein of unknown function (DUF2763), putative
LmjFc.36	CDS	2530446	2530676	-	LMJFC_360082800	hypothetical protein
LmjFc.36	CDS	2552562	2553014	-	LMJFC_360083800	hypothetical protein
LmjFc.36	CDS	2635066	2635347	-	LMJFC_360087000	hypothetical protein
LmjFc.36	CDS	2713507	2713848	-	LMJFC_360090000	hypothetical protein
LmjFc.36	CDS	2740865	2741362	-	LMJFC_360091200	hypothetical protein

## Sheet: Table S3
Table S3. Single-copy genes in the LmjF assembly that were found to be repeated in the LMJFC assembly
LmjF gene ID	LMJFC gene IDs
LmjF.29.1090	LMJFC_290018400|LMJFC_290018500
LmjF.12.1050	LMJFC_120014900|LMJFC_120015100|LMJFC_120015300
LmjF.04.0160	LMJFC_040007100|LMJFC_040007400
LmjF.26.1690	LMJFC_260024500|LMJFC_260024600
LmjF.31.0450	LMJFC_310010200|LMJFC_310010400
LmjF.31.0455	LMJFC_310010300|LMJFC_310010500
LmjF.28.2780	LMJFC_280038800|LMJFC_280039000|LMJFC_280039200|LMJFC_280039400
LmjF.12.1090	LMJFC_120015000|LMJFC_120015200
LmjF.31.0930	LMJFC_310017000|LMJFC_310017800
LmjF.30.1430	LMJFC_300021600|LMJFC_300021700|LMJFC_300021800|LMJFC_300021900
LmjF.27.2030	LMJFC_270030000|LMJFC_270030100
LmjF.34.1850	LMJFC_340025600|LMJFC_340025800|LMJFC_340026000
LmjF.12.0995	LMJFC_120016800|LMJFC_120016900
LmjF.19.0830	LMJFC_190014400|LMJFC_190015300
LmjF.07.0850	LMJFC_070015900|LMJFC_070016000
LmjF.34.4400	LMJFC_340055500|LMJFC_340056100
LmjF.30.1510	LMJFC_300022600|LMJFC_300022800|LMJFC_300023000
LmjF.30.1490	LMJFC_300022750|LMJFC_300022825|LMJFC_300022830|LMJFC_300022835|LMJFC_300022840|LMJFC_300022845|LMJFC_300022850|LMJFC_300022860|LMJFC_300022880|LMJFC_300022890|LMJFC_300022900
LmjF.19.0850	LMJFC_190015200|LMJFC_190015800
LmjF.34.4420	LMJFC_340055700|LMJFC_340056300
LmjF.09.0152	LMJFC_090007100|LMJFC_090008000
LmjF.31.ncRNA4	LMJFC_31.ncRNA.0140|LMJFC_31.ncRNA.0150
LmjF.19.0870	LMJFC_190016300|LMJFC_190017000|LMJFC_190017500
LmjF.15.1050	LMJFC_150017900|LMJFC_150019100
LmjF.34.4440	LMJFC_340055900|LMJFC_340056500
LmjF.25.0730	LMJFC_250014300|LMJFC_250014400
LmjF.31.1440	LMJFC_310024000|LMJFC_310024200|LMJFC_310024300
LmjF.15.1070	LMJFC_150018100|LMJFC_150019300
LmjF.36.4870	LMJFC_360065000|LMJFC_360065200
LmjF.12.0880	LMJFC_120014700|LMJFC_120015700|LMJFC_120016200
LmjF.04.0150	LMJFC_040007000|LMJFC_040007300
LmjF.29.1770	LMJFC_290026500|LMJFC_290026600
LmjF.12.0885	LMJFC_120015500|LMJFC_120015900|LMJFC_120016400
LmjF.36.0190	LMJFC_360007600|LMJFC_360007800
LmjF.15.1090	LMJFC_150018300|LMJFC_150019500
LmjF.05.0500	LMJFC_050011000|LMJFC_050011100
LmjF.33.3070	LMJFC_330046900|LMJFC_330046950
LmjF.04.0170	LMJFC_040007200|LMJFC_040007500
LmjF.28.2770	LMJFC_280038700|LMJFC_280038900|LMJFC_280039100|LMJFC_280039300
LmjF.31.0920	LMJFC_310016800|LMJFC_310017600
LmjF.12.0730	LMJFC_120014800|LMJFC_120016500
LmjF.14.0680	LMJFC_140013100|LMJFC_140013200
LmjF.17.0080	LMJFC_170006100|LMJFC_170006800
LmjF.35.0420	LMJFC_350009700|LMJFC_350009800
LmjF.17.0081	LMJFC_170006200|LMJFC_170006900
LmjF.17.0082	LMJFC_170006300|LMJFC_170007000
LmjF.17.0083	LMJFC_170006400|LMJFC_170007100
LmjF.17.0084	LMJFC_170006500|LMJFC_170007200
LmjF.30.1460	LMJFC_300022550|LMJFC_300022855
LmjF.17.0085	LMJFC_170006600|LMJFC_170007300
LmjF.34.1840	LMJFC_340026300|LMJFC_340026500
LmjF.17.0086	LMJFC_170006700|LMJFC_170007400
LmjF.19.0820	LMJFC_190014300|LMJFC_190015500
LmjF.34.1170	LMJFC_340020500|LMJFC_340020600
LmjF.30.1500	LMJFC_300022500|LMJFC_300022700
LmjF.30.1480	LMJFC_300022820|LMJFC_300022870|LMJFC_300022875|LMJFC_300022885|LMJFC_300022950
LmjF.19.0843	LMJFC_190014700|LMJFC_190015600
LmjF.04.0310	LMJFC_040008900|LMJFC_040009000|LMJFC_040009100
LmjF.34.4410	LMJFC_340055600|LMJFC_340056200
LmjF.34.1900	LMJFC_340025500|LMJFC_340025700
LmjF.19.0860	LMJFC_190016000|LMJFC_190016700|LMJFC_190017400
LmjF.34.4430	LMJFC_340055800|LMJFC_340056400
LmjF.21.1400	LMJFC_210023900|LMJFC_210024000|LMJFC_210024100
LmjF.19.0880	LMJFC_190016100|LMJFC_190016400|LMJFC_190016800|LMJFC_190017600
LmjF.19.0900	LMJFC_190016600|LMJFC_190017100
LmjF.15.1060	LMJFC_150018000|LMJFC_150018800
LmjF.34.4450	LMJFC_340056000|LMJFC_340056600
LmjF.12.0870	LMJFC_120015600|LMJFC_120016300|LMJFC_120017700
LmjF.10.0465	LMJFC_100011500|LMJFC_100011600
LmjF.08.0810	LMJFC_080013800|LMJFC_080014000
LmjF.36.0180	LMJFC_360007500|LMJFC_360007700|LMJFC_360007900
LmjF.15.1100	LMJFC_150018200|LMJFC_150019000
LmjF.36.6290	LMJFC_360081900|LMJFC_360082000
LmjF.36.4880	LMJFC_360065100|LMJFC_360065300

## Sheet: Table S4
Table S4. List of genes in the LmjF assembly that are not present in the LMJFC assembly
LmjF.07.0830
LmjF.08.0710
LmjF.08.0720
LmjF.08.0730
LmjF.08.0740
LmjF.08.0750
LmjF.08.0760
LmjF.08.0830
LmjF.08.0840
LmjF.08.0860
LmjF.08.1270
LmjF.08.1280
LmjF.09.0174
LmjF.10.0715
LmjF.12.0740
LmjF.12.0765
LmjF.12.0770
LmjF.12.0800
LmjF.12.0810
LmjF.12.0820
LmjF.12.0840
LmjF.12.0850
LmjF.12.0867
LmjF.12.0905
LmjF.12.0920
LmjF.12.0930
LmjF.12.0940
LmjF.12.0950
LmjF.12.0960
LmjF.12.0970
LmjF.12.0980
LmjF.12.0990
LmjF.12.1000
LmjF.12.1005
LmjF.12.1015
LmjF.12.1020
LmjF.12.1030
LmjF.12.1040
LmjF.12.1060
LmjF.12.1070
LmjF.13.0370
LmjF.13.0380
LmjF.13.0390
LmjF.14.1100
LmjF.18.1265
LmjF.22.1330
LmjF.23.1050
LmjF.23.1070
LmjF.23.1082
LmjF.26.0810
LmjF.27.0240
LmjF.28.3030
LmjF.32.3530
LmjF.32.3535
LmjF.32.3538
LmjF.32.3540
LmjF.32.3542
LmjF.32.3544
LmjF.32.3546
LmjF.32.3548
LmjF.33.0330
LmjF.33.0350
LmjF.33.0355
LmjF.33.0360
LmjF.33.0365
LmjF.33.0808
LmjF.33.0810
LmjF.33.0812
LmjF.33.0814
LmjF.33.0816
LmjF.33.0818
LmjF.33.0819
LmjF.33.0820
LmjF.34.1620
LmjF.34.1630
LmjF.34.1650
LmjF.34.1680
LmjF.34.1710
LmjF.34.1720
LmjF.34.1730
LmjF.34.1740
LmjF.34.1750
LmjF.34.1760
LmjF.34.1780
LmjF.34.1800
LmjF.34.1810
LmjF.34.1820
LmjF.34.1830
LmjF.34.1860
LmjF.34.1870
LmjF.34.1890
LmjF.34.1910
LmjF.34.1920
LmjF.34.1930
LmjF.34.1940
LmjF.34.1970
LmjF.34.1980
LmjF.34.2880
LmjF.35.0520
LmjF.35.0540

## Sheet: Table S5
Table S5. Polymorphic positions found in the LMJFC genome
#CHROM	POS	ID	REF	ALT	QUAL	FILTER	AC	AF	AN	BaseQRankSum	DP	DS	END	ExcessHet	FS	InbreedingCoeff	MLEAC	MLEAF	MQ	MQRankSum	QD	RAW_MQandDP	ReadPosRankSum	SOR	SAMPLE	AD	DP	GQ	GT	MIN_DP	PGT	PID	PL	PS	RGQ	SB	NumberOf A	NumberOf C	NumberOf G	NumberOf T	NumberOf N	NumberOf Del	NumberOf Ins
LmjFc.01	19318	.	A	AG	3561.06	PASS	2	1.00	2	1.18	165	.	.	3.0103	2.095	.	2	1.00	60.00	0.00	25.99	.	-4.940e-01	1.719	l_major	7,130	137	99	1/1	.	.	.	3575,271,0	.	.	.	201.0	0.0	17.0	0.0	0.0	0.0	138.0
LmjFc.01	88366	.	TTG	T	947.6	PASS	1	0.500	2	0.383	206	.	.	3.0103	1.626	.	1	0.500	60.00	0.00	9.38	.	0.757	0.947	l_major	54,47	101	99	0/1	.	.	.	955,0,1124	.	.	.	0.0	1.0	2.0	250.0	0.0	1.0	0.0
LmjFc.01	91083	.	A	ATG	2215.64	PASS	1	0.500	2	-6.490e-01	294	.	.	3.0103	0.511	.	1	0.500	60.00	0.00	11.19	.	0.068	0.645	l_major	97,101	204	99	0/1	.	.	.	2223,0,2306	.	.	.	306.0	1.0	21.0	2.0	0.0	1.0	76.0
LmjFc.01	94026	.	T	TC	4740.06	PASS	2	1.00	2	-1.212e+00	185	.	.	3.0103	2.348	.	2	1.00	59.97	0.00	28.90	.	-8.000e-02	0.753	l_major	3,161	164	99	1/1	.	.	.	4754,451,0	.	.	.	0.0	27.0	0.0	228.0	0.0	5.0	147.0
LmjFc.01	97848	.	T	TC	1903.06	PASS	2	1.00	2	-9.760e-01	89	.	.	3.0103	0.000	.	2	1.00	60.00	0.00	25.37	.	0.365	0.728	l_major	3,72	75	99	1/1	.	.	.	1917,144,0	.	.	.	0.0	28.0	0.0	129.0	0.0	17.0	73.0
LmjFc.01	115075	.	A	ACCG	2459.64	PASS	1	0.500	2	1.02	170	.	.	3.0103	0.000	.	1	0.500	60.00	0.00	18.63	.	-9.380e-01	0.693	l_major	66,66	132	99	0/1	.	.	.	2467,0,2415	.	.	.	187.0	2.0	6.0	0.0	0.0	0.0	62.0
LmjFc.01	119660	.	T	TC	5354.06	PASS	2	1.00	2	1.16	209	.	.	3.0103	4.235	.	2	1.00	60.00	0.00	27.60	.	1.23	0.191	l_major	5,189	194	99	1/1	.	.	.	5368,512,0	.	.	.	1.0	11.0	1.0	243.0	0.0	0.0	194.0
LmjFc.01	127418	.	A	AC	1288.06	PASS	2	1.00	2	-1.294e+00	69	.	.	3.0103	12.442	.	2	1.00	60.00	0.00	23.85	.	-1.030e+00	1.426	l_major	5,49	54	70	1/1	.	.	.	1302,70,0	.	.	.	141.0	18.0	0.0	0.0	0.0	12.0	74.0
LmjFc.01	134101	.	G	GTA	2884.64	PASS	1	0.500	2	-1.015e+00	246	.	.	3.0103	2.443	.	1	0.500	60.00	0.00	14.50	.	-7.000e-02	0.540	l_major	102,97	199	99	0/1	.	.	.	2892,0,3016	.	.	.	5.0	0.0	271.0	0.0	0.0	1.0	101.0
LmjFc.01	135717	.	A	AC	6803.06	PASS	2	1.00	2	1.16	261	.	.	3.0103	3.711	.	2	1.00	60.00	0.00	28.95	.	-1.076e+00	0.742	l_major	1,234	235	99	1/1	.	.	.	6817,681,0	.	.	.	277.0	10.0	1.0	0.0	0.0	0.0	231.0
LmjFc.01	137163	.	G	GC	1696.06	PASS	2	1.00	2	-1.403e+00	84	.	.	3.0103	5.066	.	2	1.00	59.61	0.00	27.80	.	0.483	1.681	l_major	1,60	61	99	1/1	.	.	.	1710,174,0	.	.	.	0.0	6.0	167.0	0.0	0.0	0.0	61.0
LmjFc.01	137451	.	G	GC	1325.64	PASS	1	0.500	2	-1.622e+00	126	.	.	3.0103	14.081	.	1	0.500	59.80	0.00	13.81	.	-1.034e+00	0.025	l_major	39,57	96	99	0/1	.	.	.	1333,0,878	.	.	.	1.0	94.0	141.0	4.0	0.0	0.0	58.0
LmjFc.01	176637	.	T	TC	2884.06	PASS	2	1.00	2	0.037	133	.	.	3.0103	2.182	.	2	1.00	60.00	0.00	25.98	.	1.11	0.524	l_major	3,108	111	99	1/1	.	.	.	2898,264,0	.	.	.	3.0	17.0	3.0	205.0	0.0	0.0	120.0
LmjFc.01	187395	.	T	TC	4675.06	PASS	2	1.00	2	.	176	.	.	3.0103	0.000	.	2	1.00	60.00	.	28.51	.	.	1.026	l_major	0,164	164	99	1/1	.	.	.	4689,500,0	.	.	.	0.0	19.0	0.0	254.0	0.0	0.0	185.0
LmjFc.01	193474	.	G	GC	1603.64	PASS	1	0.500	2	-2.303e+00	207	.	.	3.0103	0.563	.	1	0.500	60.00	0.00	9.11	.	-1.658e+00	0.624	l_major	101,75	176	99	0/1	.	.	.	1611,0,2357	.	.	.	0.0	3.0	248.0	0.0	0.0	0.0	83.0
LmjFc.01	196899	.	C	CCA	3480.64	PASS	1	0.500	2	-3.530e-01	259	.	.	3.0103	0.487	.	1	0.500	60.00	0.00	15.54	.	-3.720e-01	0.651	l_major	109,115	224	99	0/1	.	.	.	3488,0,3179	.	.	.	2.0	282.0	0.0	0.0	0.0	0.0	111.0
LmjFc.01	207431	.	T	TTG	675.64	PASS	1	0.500	2	-1.340e-01	189	.	.	3.0103	0.000	.	1	0.500	60.00	0.00	8.24	.	0.279	0.705	l_major	49,33	82	99	0/1	.	.	.	683,0,1004	.	.	.	0.0	4.0	12.0	250.0	0.0	0.0	29.0
LmjFc.01	207955	.	T	TTC	3140.64	PASS	1	0.500	2	-1.933e+00	268	.	.	3.0103	6.487	.	1	0.500	60.00	0.00	14.34	.	-5.300e-01	0.846	l_major	111,108	219	99	0/1	.	.	.	3148,0,3237	.	.	.	0.0	7.0	0.0	291.0	0.0	0.0	100.0
LmjFc.01	227201	.	T	TC	1545.64	PASS	1	0.500	2	-1.416e+00	182	.	.	3.0103	16.452	.	1	0.500	60.00	0.00	9.97	.	-3.800e-02	1.583	l_major	85,70	155	99	0/1	.	.	.	1553,0,1924	.	.	.	0.0	20.0	1.0	252.0	0.0	0.0	86.0
LmjFc.01	235684	.	A	AC	224.96	PASS	2	1.00	2	0.842	10	.	.	3.0103	0.000	.	2	1.00	48.44	1.65	22.50	.	0.842	0.525	l_major	1,9	10	16	1/1	.	.	.	239,16,0	.	.	.	21.0	4.0	0.0	0.0	0.0	2.0	10.0
LmjFc.01	238680	.	A	AC	805.06	PASS	2	1.00	2	0.677	46	.	.	3.0103	0.000	.	2	1.00	47.97	0.446	27.76	.	-1.495e+00	0.356	l_major	1,28	29	67	1/1	.	.	.	819,67,0	.	.	.	88.0	43.0	2.0	0.0	0.0	4.0	58.0
LmjFc.01	239805	.	T	TC	5287.06	PASS	2	1.00	2	.	199	.	.	3.0103	0.000	.	2	1.00	60.00	.	30.39	.	.	2.414	l_major	0,174	174	99	1/1	.	.	.	5301,534,0	.	.	.	3.0	16.0	0.0	229.0	0.0	0.0	169.0
LmjFc.01	240343	.	A	AG	918.77	PASS	1	0.500	2	-6.280e-01	84	.	.	3.0103	5.175	.	1	0.500	60.00	0.00	16.12	.	1.16	2.147	l_major	7,50	57	5	0|1	.	0|1	240343_A_AG	926,0,5	240343	.	.	148.0	1.0	2.0	0.0	0.0	1.0	90.0
LmjFc.01	242402	.	T	TG	5532.06	PASS	2	1.00	2	.	205	.	.	3.0103	0.000	.	2	1.00	60.00	.	29.74	.	.	1.714	l_major	0,186	186	99	1/1	.	.	.	5546,582,0	.	.	.	0.0	0.0	41.0	262.0	0.0	0.0	226.0
LmjFc.01	246388	.	ACTC	A	10323.1	PASS	1,1	0.500,0.500	2	.	311	.	.	3.0103	0.000	.	1,1	0.500,0.500	60.00	.	25.36	.	.	0.862	l_major	0,130,124	254	99	1/2	.	.	.	10340,5066,5308,5305,0,4938	.	.	.	307.0	8.0	0.0	0.0	0.0	3.0	110.0
LmjFc.01	246388	.	ACTC	ACTCCTC	10323.1	PASS	1,1	0.500,0.500	2	.	311	.	.	3.0103	0.000	.	1,1	0.500,0.500	60.00	.	25.36	.	.	0.862	l_major	0,130,124	254	99	1/2	.	.	.	10340,5066,5308,5305,0,4938	.	.	.	307.0	8.0	0.0	0.0	0.0	3.0	110.0
LmjFc.01	246512	.	CAT	C	3827.6	PASS	1	0.500	2	0.526	324	.	.	3.0103	7.343	.	1	0.500	60.00	0.00	13.87	.	-1.680e-01	0.946	l_major	149,127	276	99	0/1	.	.	.	3835,0,4682	.	.	.	0.0	342.0	0.0	1.0	0.0	2.0	0.0
LmjFc.01	255954	.	T	TC	3715.06	PASS	2	1.00	2	-1.144e+00	174	.	.	3.0103	3.732	.	2	1.00	60.00	0.00	26.35	.	1.62	0.507	l_major	6,135	141	99	1/1	.	.	.	3729,289,0	.	.	.	0.0	21.0	0.0	220.0	0.0	0.0	149.0
LmjFc.01	256566	.	A	AC	2985.06	PASS	2	1.00	2	1.03	113	.	.	3.0103	0.000	.	2	1.00	60.00	0.00	28.98	.	1.55	1.110	l_major	1,102	103	99	1/1	.	.	.	2999,310,0	.	.	.	146.0	31.0	1.0	0.0	0.0	0.0	103.0
LmjFc.01	257363	.	T	TC	647.06	PASS	2	1.00	2	-9.630e-01	26	.	.	3.0103	0.000	.	2	1.00	60.00	0.00	28.13	.	-1.068e+00	1.112	l_major	1,22	26	49	1/1	.	.	.	661,49,0	.	.	.	0.0	60.0	0.0	31.0	0.0	0.0	25.0
LmjFc.01	258179	.	A	G	3643.6	PASS	1	0.500	2	-8.120e-01	273	.	.	3.0103	1.464	.	1	0.500	60.00	0.00	13.40	.	0.750	0.585	l_major	150,122	272	99	0/1	.	.	.	3651,0,4765	.	.	.	164.0	1.0	142.0	0.0	0.0	0.0	0.0
LmjFc.01	258352	.	A	AC	2304.06	PASS	2	1.00	2	-1.330e+00	96	.	.	3.0103	0.000	.	2	1.00	59.74	0.00	27.11	.	-2.026e+00	1.893	l_major	3,82	85	99	1/1	.	.	.	2318,181,0	.	.	.	148.0	46.0	0.0	0.0	0.0	5.0	89.0
LmjFc.01	265729	.	G	A	3773.6	PASS	1	0.500	2	-1.316e+00	268	.	.	3.0103	4.110	.	1	0.500	60.00	0.00	14.13	.	-1.102e+00	0.482	l_major	138,129	267	99	0/1	.	.	.	3781,0,4425	.	.	.	135.0	2.0	153.0	0.0	0.0	0.0	0.0
LmjFc.01	267337	.	A	G	6020.6	PASS	1	0.500	2	-7.550e-01	369	.	.	3.0103	1.219	.	1	0.500	60.00	0.00	16.36	.	-1.510e-01	0.761	l_major	185,183	368	99	0/1	.	.	.	6028,0,6263	.	.	.	193.0	0.0	194.0	0.0	0.0	0.0	0.0
LmjFc.01	267669	.	G	GC	4160.06	PASS	2	1.00	2	-1.011e+00	170	.	.	3.0103	0.000	.	2	1.00	60.00	0.00	27.92	.	0.520	0.400	l_major	2,147	149	99	1/1	.	.	.	4174,421,0	.	.	.	0.0	3.0	274.0	0.0	0.0	0.0	209.0
LmjFc.01	267847	.	T	C	6184.6	PASS	1	0.500	2	0.061	454	.	.	3.0103	42.391	.	1	0.500	41.96	-5.051e+00	13.62	.	0.393	2.381	l_major	281,173	454	99	0|1	.	0|1	267833_A_G	6192,0,11267	267833	.	.	3.0	241.0	1.0	304.0	0.0	0.0	0.0
LmjFc.01	268053	.	C	CCACA	1625.64	PASS	1	0.500	2	-9.370e-01	128	.	.	3.0103	2.935	.	1	0.500	57.91	-1.417e+00	23.91	.	-8.870e-01	0.418	l_major	38,30	95	99	0/1	.	.	.	1633,0,1423	.	.	.	79.0	389.0	0.0	0.0	0.0	0.0	69.0
LmjFc.01	268081	.	A	T	2119.6	PASS	1	0.500	2	-1.438e+00	367	.	.	3.0103	0.462	.	1	0.500	57.74	-7.238e+00	6.14	.	-1.400e-01	0.752	l_major	260,85	345	99	0/1	.	.	.	2127,0,9089	.	.	.	432.0	2.0	0.0	130.0	0.0	0.0	0.0
LmjFc.01	268137	.	G	T	2185.6	PASS	1	0.500	2	1.86	648	.	.	3.0103	0.733	.	1	0.500	57.40	-1.265e+01	3.46	.	4.62	0.552	l_major	524,108	632	99	0/1	.	.	.	2193,0,18528	.	.	.	1.0	2.0	632.0	151.0	0.0	0.0	0.0
LmjFc.01	268203	.	A	C	2769.6	PASS	1	0.500	2	3.48	708	.	.	3.0103	23.634	.	1	0.500	55.90	-2.015e+01	3.97	.	-4.908e+00	0.982	l_major	584,113	697	99	0|1	.	0|1	268203_A_C	2777,0,23793	268203	.	.	638.0	139.0	4.0	1.0	0.0	0.0	0.0
LmjFc.01	268204	.	C	A	2769.6	PASS	1	0.500	2	-3.112e+00	704	.	.	3.0103	26.982	.	1	0.500	55.74	-2.002e+01	4.00	.	-4.464e+00	1.077	l_major	584,109	693	99	0|1	.	0|1	268203_A_C	2777,0,23793	268203	.	.	127.0	654.0	1.0	1.0	0.0	0.0	1.0
LmjFc.01	268280	.	ACGCCGTCACCCTC	A	4206.6	PASS	1	0.500	2	3.63	814	.	.	3.0103	17.453	.	1	0.500	44.72	-6.153e+00	5.53	.	1.14	1.183	l_major	616,145	761	99	0/1	.	.	.	4214,0,25037	.	.	.	836.0	7.0	2.0	1.0	0.0	0.0	0.0
LmjFc.01	268320	.	C	G	5277.6	PASS	1	0.500	2	1.77	799	.	.	3.0103	4.138	.	1	0.500	40.96	-5.394e+00	6.61	.	-2.990e-01	0.634	l_major	627,172	799	99	0|1	.	0|1	268320_C_G	5285,0,25652	268320	.	.	2.0	703.0	186.0	1.0	0.0	0.0	0.0
LmjFc.01	268324	.	A	T	6326.6	PASS	1	0.500	2	2.55	793	.	.	3.0103	1.928	.	1	0.500	40.64	1.13	7.99	.	0.652	0.891	l_major	558,234	792	99	0/1	.	.	.	6334,0,19374	.	.	.	621.0	6.0	0.0	263.0	0.0	0.0	0.0
LmjFc.01	268326	.	G	C	5590.6	PASS	1	0.500	2	4.77	808	.	.	3.0103	4.077	.	1	0.500	40.81	-5.641e+00	6.92	.	-1.315e+00	0.665	l_major	632,176	808	99	0|1	.	0|1	268320_C_G	5598,0,26974	268320	.	.	0.0	178.0	705.0	1.0	0.0	0.0	0.0
LmjFc.01	268327	.	A	G	5648.6	PASS	1	0.500	2	7.18	812	.	.	3.0103	4.100	.	1	0.500	40.87	-5.722e+00	6.96	.	-1.488e+00	0.677	l_major	635,177	812	99	0|1	.	0|1	268320_C_G	5656,0,26748	268320	.	.	701.0	8.0	180.0	0.0	0.0	0.0	0.0
LmjFc.01	268334	.	A	T	5584.6	PASS	1	0.500	2	4.15	831	.	.	3.0103	2.198	.	1	0.500	41.37	-6.618e+00	6.73	.	-2.423e+00	0.510	l_major	650,180	830	99	0|1	.	0|1	268320_C_G	5592,0,26612	268320	.	.	718.0	4.0	3.0	202.0	0.0	0.0	0.0
LmjFc.01	268383	.	A	AC	5774.64	PASS	1	0.500	2	5.63	932	.	.	3.0103	17.163	.	1	0.500	44.18	-1.552e+01	6.40	.	-2.247e+00	1.900	l_major	715,187	902	99	0|1	.	0|1	268383_A_AC	5782,0,29936	268383	.	.	1059.0	6.0	3.0	3.0	0.0	0.0	187.0
LmjFc.01	268392	.	G	A	6276.6	PASS	1	0.500	2	-2.094e+00	934	.	.	3.0103	18.838	.	1	0.500	44.38	-1.608e+01	6.72	.	-2.507e+00	2.074	l_major	734,200	934	99	0|1	.	0|1	268383_A_AC	6284,0,30879	268383	.	.	208.0	1.0	849.0	0.0	0.0	0.0	0.0
LmjFc.01	268396	.	C	T	5909.6	PASS	1	0.500	2	2.70	942	.	.	3.0103	24.282	.	1	0.500	44.34	-1.549e+01	6.27	.	-1.394e+00	2.295	l_major	746,196	942	99	0|1	.	0|1	268383_A_AC	5917,0,30475	268383	.	.	1.0	851.0	0.0	222.0	0.0	0.0	0.0
LmjFc.01	268449	.	G	A	4349.6	PASS	1	0.500	2	0.373	1001	.	.	3.0103	1.443	.	1	0.500	42.83	-5.180e+00	4.35	.	-2.040e-01	0.527	l_major	794,207	1001	99	0/1	.	.	.	4357,0,27514	.	.	.	375.0	1.0	941.0	2.0	0.0	0.0	0.0
LmjFc.02	224	.	C	CCTAACCCTAACCCTAACCG	2081.64	PASS	1	0.500	2	-2.019e+00	83	.	.	3.0103	6.398	.	1	0.500	40.55	0.802	25.08	.	-1.892e+00	0.084	l_major	43,40	83	99	0/1	.	.	.	2089,0,128	.	.	.	0.0	169.0	7.0	0.0	0.0	0.0	84.0
LmjFc.02	537	.	G	C	8411.6	PASS	1	0.500	2	4.04	572	.	.	3.0103	4.958	.	1	0.500	57.69	-1.437e+00	14.94	.	2.52	0.438	l_major	311,252	563	99	0/1	.	.	.	8419,0,10447	.	.	.	1.0	274.0	340.0	3.0	0.0	0.0	0.0
LmjFc.02	13869	.	TG	T	50.6	PASS	1	0.500	2	1.41	56	.	.	3.0103	0.000	.	1	0.500	60.00	0.00	1.87	.	0.424	0.551	l_major	22,5	27	58	0/1	.	.	.	58,0,468	.	.	.	1.0	2.0	5.0	111.0	0.0	0.0	0.0
LmjFc.02	18303	.	A	AG	3509.06	PASS	2	1.00	2	-3.900e-02	141	.	.	3.0103	3.885	.	2	1.00	56.30	-5.810e-01	27.85	.	-8.460e-01	2.500	l_major	2,124	126	99	1/1	.	.	.	3523,332,0	.	.	.	190.0	2.0	18.0	0.0	0.0	1.0	155.0
LmjFc.02	23238	.	G	GC	4400.06	PASS	2	1.00	2	-2.000e-02	188	.	.	3.0103	4.128	.	2	1.00	60.00	0.00	27.16	.	-9.880e-01	0.220	l_major	5,157	162	99	1/1	.	.	.	4414,358,0	.	.	.	0.0	11.0	225.0	0.0	0.0	0.0	175.0
LmjFc.02	23572	.	A	AG	2625.06	PASS	2	1.00	2	0.735	126	.	.	3.0103	7.741	.	2	1.00	60.00	0.00	24.53	.	1.72	2.353	l_major	7,100	107	99	1/1	.	.	.	2639,170,0	.	.	.	152.0	1.0	27.0	2.0	0.0	1.0	109.0
LmjFc.02	65337	.	A	AG	3130.06	PASS	2	1.00	2	-7.890e-01	139	.	.	3.0103	3.298	.	2	1.00	60.00	0.00	26.75	.	-1.967e+00	2.210	l_major	3,114	117	99	1/1	.	.	.	3144,291,0	.	.	.	210.0	0.0	13.0	1.0	0.0	1.0	159.0
LmjFc.02	179099	.	A	G	1370.06	PASS	1,1	0.500,0.500	2	-3.040e-01	99	.	.	3.0103	0.000	.	1,1	0.500,0.500	59.74	0.00	21.75	.	-1.651e+00	1.300	l_major	1,15,47	63	37	1/2	.	.	.	1387,1240,2485,150,0,37	.	.	.	138.0	1.0	105.0	3.0	0.0	0.0	76.0
LmjFc.02	179099	.	A	AG	1370.06	PASS	1,1	0.500,0.500	2	-3.040e-01	99	.	.	3.0103	0.000	.	1,1	0.500,0.500	59.74	0.00	21.75	.	-1.651e+00	1.300	l_major	1,15,47	63	37	1/2	.	.	.	1387,1240,2485,150,0,37	.	.	.	138.0	1.0	105.0	3.0	0.0	0.0	76.0
LmjFc.02	196409	.	G	GC	4960.06	PASS	2	1.00	2	-1.310e+00	186	.	.	3.0103	2.756	.	2	1.00	60.00	0.00	29.88	.	0.480	1.756	l_major	2,164	169	99	1/1	.	.	.	4974,518,0	.	.	.	0.0	16.0	245.0	0.0	0.0	0.0	195.0
LmjFc.02	198504	.	G	GC	1802.06	PASS	2	1.00	2	-1.297e+00	67	.	.	3.0103	0.000	.	2	1.00	60.00	0.00	27.72	.	-4.180e-01	1.573	l_major	2,63	65	99	1/1	.	.	.	1816,169,0	.	.	.	0.0	14.0	209.0	1.0	0.0	0.0	150.0
LmjFc.02	206566	.	A	AG	3619.06	PASS	2	1.00	2	-7.940e-01	150	.	.	3.0103	0.000	.	2	1.00	60.00	0.00	27.21	.	-1.516e+00	1.333	l_major	4,129	133	99	1/1	.	.	.	3633,332,0	.	.	.	194.0	1.0	16.0	0.0	0.0	0.0	154.0
LmjFc.02	249103	.	G	GCCT	9340.06	PASS	2	1.00	2	.	261	.	.	3.0103	0.000	.	2	1.00	60.00	.	28.73	.	.	1.047	l_major	0,208	208	99	1/1	.	.	.	9354,640,0	.	.	.	0.0	0.0	275.0	5.0	0.0	0.0	186.0
LmjFc.02	250243	.	A	AG	1840.06	PASS	2	1.00	2	-2.520e-01	107	.	.	3.0103	0.000	.	2	1.00	59.54	-2.460e-01	25.21	.	-6.390e-01	1.855	l_major	3,70	73	99	1/1	.	.	.	1854,135,0	.	.	.	136.0	0.0	59.0	3.0	0.0	0.0	80.0
LmjFc.02	265304	.	T	TG	3073.06	PASS	2	1.00	2	-2.140e-01	144	.	.	3.0103	1.675	.	2	1.00	59.92	0.00	25.82	.	-1.421e+00	0.317	l_major	6,113	119	99	1/1	.	.	.	3087,218,0	.	.	.	0.0	0.0	10.0	231.0	0.0	0.0	170.0
LmjFc.02	266111	.	C	CG	6507.06	PASS	2	1.00	2	-2.030e+00	266	.	.	3.0103	3.981	.	2	1.00	60.00	0.00	28.79	.	-1.081e+00	0.251	l_major	5,221	232	99	1/1	.	.	.	6521,612,0	.	.	.	0.0	308.0	11.0	0.0	0.0	0.0	248.0
LmjFc.02	268242	.	TC	T	4541.03	PASS	2	1.00	2	.	178	.	.	3.0103	0.000	.	2	1.00	60.00	.	27.19	.	.	2.151	l_major	0,167	167	99	1/1	.	.	.	4555,500,0	.	.	.	0.0	6.0	0.0	224.0	0.0	40.0	0.0
LmjFc.02	275597	.	G	A	556.6	PASS	1	0.500	2	-1.666e+00	562	.	.	3.0103	4.355	.	1	0.500	41.31	-1.385e+00	0.99	.	-3.078e+00	1.219	l_major	495,67	562	99	0/1	.	.	.	564,0,16755	.	.	.	164.0	0.0	745.0	1.0	0.0	0.0	0.0
LmjFc.02	280795	.	GT	G	13010.1	PASS	2	1.00	2	-9.200e-02	674	.	.	3.0103	3.208	.	2	1.00	49.41	-1.314e+00	24.18	.	1.26	0.242	l_major	24,514	547	99	1/1	.	.	.	13024,1101,0	.	.	.	0.0	0.0	933.0	0.0	0.0	8.0	0.0
LmjFc.02	280825	.	G	GCCC	16342.1	PASS	2	1.00	2	-3.113e+00	428	.	.	3.0103	27.091	.	2	1.00	46.60	6.42	27.24	.	3.09	0.026	l_major	17,381	400	99	1/1	.	.	.	16356,458,0	.	.	.	0.0	23.0	668.0	0.0	0.0	0.0	485.0
LmjFc.02	297736	.	C	T	837.6	PASS	1	0.500	2	-1.340e-01	1300	.	.	3.0103	4.721	.	1	0.500	50.91	-1.260e+01	0.65	.	4.59	0.294	l_major	1151,146	1297	99	0/1	.	.	.	845,0,39419	.	.	.	0.0	1257.0	7.0	253.0	0.0	0.0	0.0
LmjFc.02	299723	.	G	GT	1466.06	PASS	2	1.00	2	-7.740e-01	108	.	.	3.0103	0.000	.	2	1.00	60.00	0.00	24.43	.	0.637	0.418	l_major	1,59	60	99	1/1	.	.	.	1480,153,0	.	.	.	0.0	0.0	228.0	4.0	0.0	0.0	115.0
LmjFc.02	299740	.	A	AG	1560.06	PASS	2	1.00	2	-1.897e+00	75	.	.	3.0103	2.847	.	2	1.00	60.00	0.00	26.00	.	0.949	0.223	l_major	2,58	60	99	1/1	.	.	.	1574,130,0	.	.	.	156.0	0.0	49.0	0.0	0.0	0.0	101.0
LmjFc.02	312221	.	A	G	39.6	PASS	1	0.500	2	-1.746e+00	72	.	.	3.0103	1.432	.	1	0.500	59.85	0.526	0.55	.	-2.208e+00	1.008	l_major	58,14	72	47	0/1	.	.	.	47,0,1053	.	.	.	178.0	2.0	64.0	0.0	0.0	0.0	1.0
LmjFc.02	318593	.	T	TC	5080.06	PASS	2	1.00	2	-6.610e-01	255	.	.	3.0103	0.000	.	2	1.00	60.00	0.00	26.60	.	-1.468e+00	0.644	l_major	7,184	191	99	1/1	.	.	.	5094,379,0	.	.	.	0.0	29.0	0.0	307.0	0.0	0.0	256.0
LmjFc.02	335378	.	G	GC	3173.06	PASS	2	1.00	2	-8.070e-01	134	.	.	3.0103	0.000	.	2	1.00	60.00	0.00	27.59	.	0.794	1.490	l_major	4,111	115	99	1/1	.	.	.	3187,272,0	.	.	.	1.0	12.0	186.0	2.0	0.0	0.0	114.0
LmjFc.02	355946	.	G	A	4577.6	PASS	1	0.500	2	0.590	278	.	.	3.0103	0.000	.	1	0.500	43.32	-9.550e-01	16.47	.	1.17	0.735	l_major	128,150	278	99	0/1	.	.	.	4585,0,3833	.	.	.	159.0	0.0	140.0	0.0	0.0	0.0	0.0
LmjFc.02	356697	.	C	CT	2051.64	PASS	1	0.500	2	-9.260e-01	261	.	.	3.0103	18.667	.	1	0.500	54.11	0.118	10.86	.	0.687	0.125	l_major	119,70	189	99	0/1	.	.	.	2059,0,4737	.	.	.	0.0	302.0	0.0	3.0	0.0	0.0	123.0
LmjFc.02	356698	.	T	TC	4748.64	PASS	1	0.500	2	-1.880e-01	262	.	.	3.0103	18.530	.	1	0.500	54.07	-6.000e-02	24.99	.	-5.280e-01	2.108	l_major	71,119	190	99	0|1	.	0|1	356698_T_TC	4756,0,2599	356698	.	.	0.0	3.0	0.0	306.0	0.0	0.0	170.0
LmjFc.02	356704	.	T	C	4834.6	PASS	1	0.500	2	2.90	267	.	.	3.0103	18.246	.	1	0.500	53.50	-4.760e-01	24.67	.	-6.000e-03	2.062	l_major	74,122	196	99	0|1	.	0|1	356698_T_TC	4842,0,2636	356698	.	.	0.0	179.0	2.0	135.0	0.0	0.0	0.0
LmjFc.03	29735	.	T	TC	4703.06	PASS	2	1.00	2	-7.440e-01	203	.	.	3.0103	3.946	.	2	1.00	60.00	0.00	26.72	.	0.995	0.178	l_major	6,170	176	99	1/1	.	.	.	4717,392,0	.	.	.	0.0	34.0	0.0	249.0	0.0	0.0	186.0
LmjFc.03	55893	.	T	TTG	4848.06	PASS	2	1.00	2	0.545	235	.	.	3.0103	6.210	.	2	1.00	60.00	0.00	29.74	.	-8.140e-01	0.216	l_major	2,161	163	99	1/1	.	.	.	4862,437,0	.	.	.	1.0	1.0	16.0	268.0	0.0	0.0	142.0
LmjFc.03	60644	.	T	TC	2475.06	PASS	2	1.00	2	0.203	118	.	.	3.0103	0.000	.	2	1.00	59.80	0.00	27.20	.	1.26	1.557	l_major	2,89	91	99	1/1	.	.	.	2489,227,0	.	.	.	0.0	34.0	0.0	166.0	0.0	0.0	122.0
LmjFc.03	60690	.	A	AG	1266.97	PASS	2	1.00	2	0.167	79	.	.	3.0103	13.954	.	2	1.00	59.70	0.00	21.47	.	-5.990e-01	0.787	l_major	7,52	59	18	1/1	.	.	.	1281,18,0	.	.	.	196.0	1.0	9.0	0.0	0.0	0.0	108.0
LmjFc.03	80361	.	T	TG	585.64	PASS	1	0.500	2	-5.960e-01	96	.	.	3.0103	2.372	.	1	0.500	60.00	0.00	8.61	.	-1.699e+00	0.230	l_major	38,30	68	99	0/1	.	.	.	593,0,840	.	.	.	0.0	1.0	16.0	141.0	0.0	0.0	40.0
LmjFc.03	90649	.	C	CCT	4769.64	PASS	1	0.500	2	0.506	326	.	.	3.0103	6.067	.	1	0.500	60.00	0.00	16.11	.	-1.800e-02	0.918	l_major	149,147	296	99	0/1	.	.	.	4777,0,4799	.	.	.	0.0	343.0	0.0	4.0	0.0	0.0	134.0
LmjFc.03	99877	.	G	GC	497.64	PASS	1	0.500	2	-3.031e+00	117	.	.	3.0103	5.944	.	1	0.500	59.80	0.00	5.29	.	-1.320e-01	1.426	l_major	66,28	94	99	0/1	.	.	.	505,0,1509	.	.	.	0.0	17.0	212.0	1.0	0.0	1.0	40.0
LmjFc.03	114612	.	T	TC	4605.06	PASS	2	1.00	2	0.505	181	.	.	3.0103	0.000	.	2	1.00	60.00	0.00	28.08	.	0.262	0.796	l_major	2,162	164	99	1/1	.	.	.	4619,451,0	.	.	.	0.0	12.0	0.0	237.0	0.0	0.0	192.0
LmjFc.03	115603	.	CGT	C	2122.6	PASS	1	0.500	2	-1.061e+00	287	.	.	3.0103	1.238	.	1	0.500	59.97	-8.250e-01	12.86	.	-1.794e+00	0.826	l_major	68,97	165	99	0/1	.	.	.	2130,0,1298	.	.	.	0.0	334.0	1.0	9.0	0.0	7.0	1.0
LmjFc.03	119487	.	G	GC	1042.06	PASS	2	1.00	2	-5.220e-01	58	.	.	3.0103	2.471	.	2	1.00	60.00	0.00	23.68	.	1.35	0.343	l_major	4,40	44	68	1/1	.	.	.	1056,68,0	.	.	.	2.0	88.0	59.0	4.0	0.0	0.0	33.0
LmjFc.03	124241	.	T	TC	3073.06	PASS	2	1.00	2	1.40	121	.	.	3.0103	0.000	.	2	1.00	60.00	0.00	28.72	.	-5.020e-01	0.511	l_major	1,106	107	99	1/1	.	.	.	3087,327,0	.	.	.	0.0	16.0	1.0	194.0	0.0	0.0	133.0
LmjFc.03	125485	.	T	TG	4625.06	PASS	2	1.00	2	-6.030e-01	203	.	.	3.0103	4.969	.	2	1.00	60.00	0.00	25.98	.	0.677	1.171	l_major	9,169	178	99	1/1	.	.	.	4639,327,0	.	.	.	0.0	0.0	14.0	261.0	0.0	0.0	203.0
LmjFc.03	130743	.	T	TC	5994.06	PASS	2	1.00	2	-1.314e+00	239	.	.	3.0103	10.078	.	2	1.00	60.00	0.00	29.10	.	0.972	0.449	l_major	6,200	207	99	1/1	.	.	.	6008,523,0	.	.	.	0.0	10.0	0.0	268.0	0.0	4.0	212.0
LmjFc.03	145977	.	T	TC	5184.06	PASS	2	1.00	2	1.28	197	.	.	3.0103	5.119	.	2	1.00	60.00	0.00	28.48	.	1.27	1.685	l_major	1,181	182	99	1/1	.	.	.	5198,547,0	.	.	.	0.0	37.0	1.0	265.0	0.0	0.0	191.0
LmjFc.03	156020	.	C	G	68.6	PASS	1	0.500	2	-2.443e+00	169	.	.	3.0103	26.214	.	1	0.500	58.76	-6.160e-01	0.42	.	-5.326e+00	2.037	l_major	134,31	165	76	0/1	.	.	.	76,0,3706	.	.	.	0.0	170.0	17.0	0.0	0.0	9.0	0.0
LmjFc.03	160964	.	A	AG	1358.06	PASS	2	1.00	2	-2.480e-01	80	.	.	3.0103	0.000	.	2	1.00	60.00	0.00	23.41	.	0.300	0.968	l_major	2,56	58	99	1/1	.	.	.	1372,140,0	.	.	.	103.0	0.0	42.0	0.0	0.0	8.0	57.0
LmjFc.03	164253	.	T	TC	5646.06	PASS	2	1.00	2	.	209	.	.	3.0103	0.000	.	2	1.00	60.00	.	30.52	.	.	1.661	l_major	0,185	185	99	1/1	.	.	.	5660,561,0	.	.	.	1.0	16.0	1.0	233.0	0.0	2.0	190.0
LmjFc.03	164601	.	G	GC	3163.06	PASS	2	1.00	2	.	108	.	.	3.0103	0.000	.	2	1.00	60.00	.	31.32	.	.	0.979	l_major	0,101	101	99	1/1	.	.	.	3177,315,0	.	.	.	1.0	32.0	164.0	2.0	0.0	1.0	126.0
LmjFc.03	168437	.	G	GC	4838.06	PASS	2	1.00	2	0.527	194	.	.	3.0103	3.026	.	2	1.00	60.00	0.00	28.46	.	-7.010e-01	0.120	l_major	2,168	170	99	1/1	.	.	.	4852,479,0	.	.	.	0.0	4.0	232.0	2.0	0.0	0.0	189.0
LmjFc.03	168744	.	T	TC	4100.06	PASS	2	1.00	2	0.547	154	.	.	3.0103	2.987	.	2	1.00	59.86	-5.900e-02	28.47	.	-8.370e-01	0.152	l_major	2,142	144	99	1/1	.	.	.	4114,403,0	.	.	.	0.0	16.0	0.0	196.0	0.0	2.0	162.0
LmjFc.03	177535	.	C	CTG	1230.06	PASS	2	1.00	2	-9.200e-01	122	.	.	3.0103	0.000	.	2	1.00	60.00	0.00	22.78	.	-4.500e-01	0.811	l_major	1,53	54	99	1/1	.	.	.	1244,130,0	.	.	.	0.0	193.0	5.0	0.0	0.0	0.0	63.0
LmjFc.03	193936	.	T	TC	3703.06	PASS	2	1.00	2	-3.230e-01	134	.	.	3.0103	4.143	.	2	1.00	60.00	0.00	30.35	.	-4.260e-01	1.052	l_major	1,121	122	99	1/1	.	.	.	3717,335,0	.	.	.	0.0	11.0	0.0	209.0	0.0	3.0	171.0
LmjFc.03	226415	.	A	AG	2857.06	PASS	2	1.00	2	1.48	127	.	.	3.0103	2.756	.	2	1.00	60.00	0.00	26.21	.	-1.237e+00	1.930	l_major	5,104	109	99	1/1	.	.	.	2871,239,0	.	.	.	156.0	0.0	7.0	0.0	0.0	0.0	108.0
LmjFc.03	228949	.	T	TG	4596.06	PASS	2	1.00	2	-1.710e+00	193	.	.	3.0103	2.283	.	2	1.00	60.00	0.00	27.36	.	-3.970e-01	0.240	l_major	5,163	168	99	1/1	.	.	.	4610,380,0	.	.	.	0.0	0.0	8.0	251.0	0.0	0.0	205.0
LmjFc.03	243492	.	T	TC	331.06	PASS	2	1.00	2	.	19	.	.	3.0103	0.000	.	2	1.00	60.00	.	30.10	.	.	1.802	l_major	0,11	11	36	1/1	.	.	.	345,36,0	.	.	.	0.0	8.0	1.0	42.0	0.0	0.0	34.0
LmjFc.03	260226	.	G	GC	1710.06	PASS	2	1.00	2	-1.480e-01	108	.	.	3.0103	0.000	.	2	1.00	59.78	0.00	24.43	.	0.176	0.670	l_major	7,63	70	99	1/1	.	.	.	1724,109,0	.	.	.	0.0	7.0	213.0	0.0	0.0	0.0	117.0
LmjFc.03	316159	.	G	GC	2193.06	PASS	2	1.00	2	-1.191e+00	104	.	.	3.0103	2.550	.	2	1.00	60.00	0.00	26.42	.	-1.574e+00	1.148	l_major	3,80	83	99	1/1	.	.	.	2207,171,0	.	.	.	0.0	11.0	228.0	0.0	0.0	0.0	167.0
LmjFc.03	332502	.	A	AG	4367.06	PASS	2	1.00	2	-1.870e+00	181	.	.	3.0103	0.000	.	2	1.00	60.00	0.00	27.64	.	-6.200e-02	1.463	l_major	2,156	158	99	1/1	.	.	.	4381,437,0	.	.	.	234.0	0.0	26.0	0.0	0.0	0.0	186.0
LmjFc.03	364784	.	T	TG	3953.06	PASS	2	1.00	2	-7.740e-01	174	.	.	3.0103	12.421	.	2	1.00	59.91	0.00	26.89	.	0.131	2.171	l_major	4,143	147	99	1/1	.	.	.	3967,336,0	.	.	.	0.0	0.0	14.0	208.0	0.0	16.0	156.0
LmjFc.03	374407	.	T	TG	3908.06	PASS	2	1.00	2	-6.540e-01	164	.	.	3.0103	0.000	.	2	1.00	60.00	0.00	27.33	.	-2.320e-01	0.859	l_major	2,141	143	99	1/1	.	.	.	3922,379,0	.	.	.	0.0	0.0	25.0	228.0	0.0	7.0	170.0
LmjFc.03	382359	.	G	GAC	1312.64	PASS	1	0.500	2	-8.410e-01	212	.	.	3.0103	2.182	.	1	0.500	59.95	-1.046e+00	9.65	.	-2.713e+00	0.508	l_major	72,64	136	99	0/1	.	.	.	1320,0,1519	.	.	.	1.0	4.0	265.0	0.0	0.0	1.0	54.0
LmjFc.03	385462	.	G	T	2018.03	PASS	2	1.00	2	4.35	127	.	.	3.0103	0.000	.	2	1.00	49.28	1.82	29.68	.	-1.955e+00	1.067	l_major	5,63	68	99	1/1	.	.	.	2032,148,0	.	.	.	2.0	1.0	166.0	114.0	0.0	0.0	0.0
LmjFc.04	24865	.	G	A	6027.6	PASS	1	0.500	2	-5.240e-01	361	.	.	3.0103	1.724	.	1	0.500	60.00	0.00	16.88	.	0.199	0.797	l_major	177,180	357	99	0/1	.	.	.	6035,0,5955	.	.	.	189.0	0.0	181.0	1.0	0.0	0.0	0.0
LmjFc.04	28388	.	A	AC	1989.64	PASS	1	0.500	2	0.924	238	.	.	3.0103	3.964	.	1	0.500	60.00	0.00	9.25	.	-1.090e+00	0.991	l_major	120,95	215	99	0/1	.	.	.	1997,0,2728	.	.	.	260.0	8.0	0.0	0.0	0.0	0.0	93.0
LmjFc.04	112621	.	T	TC	386.06	PASS	2	1.00	2	.	25	.	.	3.0103	0.000	.	2	1.00	47.86	.	27.58	.	.	1.329	l_major	0,14	14	42	1/1	.	.	.	400,42,0	.	.	.	0.0	0.0	0.0	40.0	0.0	0.0	13.0
LmjFc.04	137883	.	T	TC	4309.06	PASS	2	1.00	2	0.592	177	.	.	3.0103	3.242	.	2	1.00	60.00	0.00	27.45	.	-2.660e-01	2.083	l_major	2,155	157	99	1/1	.	.	.	4323,436,0	.	.	.	0.0	18.0	0.0	263.0	0.0	0.0	167.0
LmjFc.04	140036	.	T	TC	348.06	PASS	2	1.00	2	.	35	.	.	3.0103	0.000	.	2	1.00	60.00	.	24.86	.	.	2.303	l_major	0,14	14	41	1/1	.	.	.	362,41,0	.	.	.	0.0	10.0	1.0	85.0	0.0	0.0	29.0
LmjFc.04	140691	.	G	GC	3879.06	PASS	2	1.00	2	-2.100e-01	158	.	.	3.0103	9.354	.	2	1.00	60.00	0.00	28.31	.	1.61	1.392	l_major	2,135	137	99	1/1	.	.	.	3893,384,0	.	.	.	2.0	2.0	242.0	1.0	0.0	0.0	178.0
LmjFc.04	144138	.	G	GC	2995.06	PASS	2	1.00	2	-1.720e+00	145	.	.	3.0103	12.627	.	2	1.00	60.00	0.00	26.74	.	0.608	2.052	l_major	6,106	112	99	1/1	.	.	.	3009,189,0	.	.	.	0.0	8.0	233.0	0.0	0.0	0.0	145.0
LmjFc.04	144831	.	C	CG	3915.06	PASS	2	1.00	2	-1.760e-01	195	.	.	3.0103	1.535	.	2	1.00	60.00	0.00	25.76	.	-1.073e+00	0.764	l_major	7,145	152	99	1/1	.	.	.	3929,307,0	.	.	.	0.0	323.0	16.0	0.0	0.0	0.0	226.0
LmjFc.04	147252	.	A	AG	2128.06	PASS	2	1.00	2	-1.890e-01	112	.	.	3.0103	0.000	.	2	1.00	60.00	0.00	26.60	.	0.232	0.920	l_major	4,76	80	99	1/1	.	.	.	2142,166,0	.	.	.	178.0	0.0	15.0	0.0	0.0	1.0	110.0
LmjFc.04	154931	.	T	TC	2346.06	PASS	2	1.00	2	0.194	123	.	.	3.0103	2.340	.	2	1.00	60.00	0.00	23.46	.	-1.405e+00	1.688	l_major	8,92	100	99	1/1	.	.	.	2360,100,0	.	.	.	0.0	25.0	0.0	165.0	0.0	1.0	113.0
LmjFc.04	178802	.	T	TG	1764.06	PASS	2	1.00	2	1.25	82	.	.	3.0103	8.314	.	2	1.00	60.00	0.00	27.14	.	0.469	2.408	l_major	3,62	65	99	1/1	.	.	.	1778,146,0	.	.	.	2.0	1.0	32.0	118.0	0.0	2.0	85.0
LmjFc.04	190372	.	T	TG	2889.06	PASS	2	1.00	2	-6.870e-01	139	.	.	3.0103	0.000	.	2	1.00	60.00	0.00	27.51	.	0.298	0.568	l_major	3,102	105	99	1/1	.	.	.	2903,311,0	.	.	.	0.0	0.0	20.0	209.0	0.0	2.0	140.0
LmjFc.04	199470	.	A	AG	4864.06	PASS	2	1.00	2	-7.410e-01	201	.	.	3.0103	1.926	.	2	1.00	60.00	0.00	27.33	.	0.668	1.259	l_major	4,174	178	99	1/1	.	.	.	4878,417,0	.	.	.	222.0	0.0	45.0	0.0	0.0	0.0	179.0
LmjFc.04	205015	.	T	TG	1073.64	PASS	1	0.500	2	-3.389e+00	211	.	.	3.0103	13.894	.	1	0.500	60.00	0.00	5.65	.	-7.870e-01	1.374	l_major	131,59	190	99	0|1	.	0|1	205015_T_TG	1081,0,3686	205015	.	.	0.0	1.0	7.0	260.0	0.0	5.0	83.0
LmjFc.04	205016	.	G	GT	3443.64	PASS	1	0.500	2	-6.010e-01	218	.	.	3.0103	4.908	.	1	0.500	60.00	0.00	16.32	.	3.12	0.569	l_major	79,132	211	99	0|1	.	1|0	205015_T_TG	3451,0,2246	205015	.	.	0.0	0.0	282.0	0.0	0.0	12.0	118.0
LmjFc.04	230412	.	T	TC	940.06	PASS	2	1.00	2	.	36	.	.	3.0103	0.000	.	2	1.00	60.00	.	29.38	.	.	1.473	l_major	0,32	32	95	1/1	.	.	.	954,95,0	.	.	.	0.0	3.0	0.0	50.0	0.0	0.0	35.0
LmjFc.04	244506	.	C	CG	1812.06	PASS	2	1.00	2	2.51	98	.	.	3.0103	2.432	.	2	1.00	54.45	0.625	26.65	.	2.21	0.869	l_major	3,65	68	99	1/1	.	.	.	1826,158,0	.	.	.	1.0	130.0	6.0	0.0	0.0	0.0	87.0
LmjFc.04	269017	.	T	TAC	8897.06	PASS	2	1.00	2	-2.760e-01	307	.	.	3.0103	3.513	.	2	1.00	60.00	0.00	34.75	.	-1.313e+00	0.601	l_major	1,255	256	99	1/1	.	.	.	8911,760,0	.	.	.	1.0	10.0	0.0	324.0	0.0	5.0	226.0
LmjFc.04	311445	.	A	AG	3652.06	PASS	2	1.00	2	1.63	180	.	.	3.0103	0.000	.	2	1.00	60.00	0.00	27.67	.	-5.580e-01	0.397	l_major	3,129	132	99	1/1	.	.	.	3666,322,0	.	.	.	220.0	2.0	14.0	0.0	0.0	0.0	160.0
LmjFc.04	311891	.	T	G	142.6	PASS	1	0.500	2	0.507	21	.	.	3.0103	5.929	.	1	0.500	59.45	0.919	7.13	.	-1.207e+00	0.061	l_major	12,8	20	99	0|1	.	0|1	311891_T_G	150,0,462	311891	.	.	0.0	4.0	79.0	83.0	0.0	2.0	3.0
LmjFc.04	311894	.	A	G	84.6	PASS	1	0.500	2	-2.971e+00	22	.	.	3.0103	12.010	.	1	0.500	59.47	0.671	4.03	.	-7.890e-01	0.598	l_major	16,5	21	92	0|1	.	0|1	311891_T_G	92,0,572	311891	.	.	142.0	1.0	21.0	2.0	0.0	3.0	0.0
LmjFc.04	330197	.	G	GC	2582.06	PASS	2	1.00	2	-3.400e-02	134	.	.	3.0103	0.000	.	2	1.00	60.00	0.00	25.07	.	1.16	0.490	l_major	4,99	103	99	1/1	.	.	.	2596,222,0	.	.	.	2.0	10.0	238.0	0.0	0.0	0.0	137.0
LmjFc.04	375044	.	G	GC	616.64	PASS	1	0.500	2	-9.990e-01	68	.	.	3.0103	0.000	.	1	0.500	60.00	0.00	21.26	.	-7.020e-01	1.802	l_major	3,26	31	99	0/1	.	.	.	624,0,559	.	.	.	2.0	11.0	169.0	0.0	0.0	0.0	44.0
LmjFc.04	380584	.	C	CG	3283.06	PASS	2	1.00	2	0.294	154	.	.	3.0103	0.000	.	2	1.00	60.00	0.00	27.36	.	0.916	1.522	l_major	3,117	120	99	1/1	.	.	.	3297,285,0	.	.	.	2.0	193.0	15.0	0.0	0.0	2.0	141.0
LmjFc.04	383201	.	A	AG	2620.06	PASS	2	1.00	2	-9.230e-01	98	.	.	3.0103	4.918	.	2	1.00	52.62	1.35	29.11	.	0.250	1.573	l_major	1,89	90	99	1/1	.	.	.	2634,269,0	.	.	.	154.0	1.0	6.0	0.0	0.0	0.0	114.0
LmjFc.04	404294	.	A	AG	5681.06	PASS	2	1.00	2	-1.155e+00	218	.	.	3.0103	0.000	.	2	1.00	60.00	0.00	29.44	.	0.224	0.396	l_major	1,192	193	99	1/1	.	.	.	5695,570,0	.	.	.	259.0	0.0	11.0	0.0	0.0	0.0	212.0
LmjFc.04	405404	.	C	CG	2001.06	PASS	2	1.00	2	-1.142e+00	104	.	.	3.0103	0.000	.	2	1.00	60.00	0.00	28.18	.	-5.400e-01	2.331	l_major	2,69	71	99	1/1	.	.	.	2015,181,0	.	.	.	0.0	152.0	10.0	0.0	0.0	0.0	90.0
LmjFc.04	407191	.	T	TAC	2703.06	PASS	2	1.00	2	-1.072e+00	124	.	.	3.0103	0.000	.	2	1.00	59.88	-7.800e-02	31.80	.	-1.284e+00	1.222	l_major	1,84	85	99	1/1	.	.	.	2717,225,0	.	.	.	1.0	10.0	2.0	152.0	0.0	0.0	79.0
LmjFc.04	413264	.	A	AC	3940.06	PASS	2	1.00	2	-1.442e+00	170	.	.	3.0103	0.000	.	2	1.00	60.00	0.00	25.58	.	-9.480e-01	0.963	l_major	5,149	154	99	1/1	.	.	.	3954,324,0	.	.	.	215.0	31.0	2.0	1.0	0.0	3.0	164.0
LmjFc.04	414784	.	T	TC	5268.06	PASS	2	1.00	2	.	194	.	.	3.0103	0.000	.	2	1.00	52.93	.	29.43	.	.	0.822	l_major	0,179	179	99	1/1	.	.	.	5282,552,0	.	.	.	0.0	24.0	0.0	220.0	0.0	2.0	186.0
LmjFc.04	418613	.	A	AG	1538.06	PASS	2	1.00	2	1.40	92	.	.	3.0103	0.000	.	2	1.00	60.00	0.00	24.81	.	-1.320e+00	1.192	l_major	4,58	62	99	1/1	.	.	.	1552,100,0	.	.	.	174.0	1.0	6.0	0.0	0.0	0.0	79.0
LmjFc.04	441908	.	T	C	576.02	PASS	2	1.00	2	2.41	53	.	.	3.0103	0.000	.	2	1.00	60.00	0.00	10.87	.	-1.063e+00	0.800	l_major	10,43	53	37	1/1	.	.	.	590,37,0	.	.	.	0.0	133.0	5.0	115.0	0.0	5.0	1.0
LmjFc.04	447816	.	A	AG	2605.06	PASS	2	1.00	2	0.014	123	.	.	3.0103	2.205	.	2	1.00	49.19	-8.300e-02	24.58	.	0.034	1.849	l_major	6,100	106	99	1/1	.	.	.	2619,156,0	.	.	.	140.0	2.0	40.0	1.0	0.0	0.0	100.0
LmjFc.04	450637	.	A	AG	3144.06	PASS	2	1.00	2	-1.553e+00	145	.	.	3.0103	0.000	.	2	1.00	60.00	0.00	26.20	.	-7.900e-01	0.417	l_major	2,118	120	99	1/1	.	.	.	3158,288,0	.	.	.	151.0	0.0	32.0	0.0	0.0	0.0	107.0
LmjFc.05	99	.	C	A	1509.6	PASS	1	0.500	2	-1.634e+00	209	.	.	3.0103	2.718	.	1	0.500	57.89	1.13	11.18	.	0.360	1.030	l_major	79,56	135	99	0/1	.	.	.	1517,0,2442	.	.	.	91.0	218.0	0.0	0.0	0.0	0.0	9.0
LmjFc.05	3155	.	G	GC	2906.64	PASS	1	0.500	2	0.199	297	.	.	3.0103	18.436	.	1	0.500	60.00	0.00	10.85	.	-2.160e-01	0.803	l_major	138,130	268	99	0/1	.	.	.	2914,0,3126	.	.	.	0.0	2.0	326.0	0.0	0.0	0.0	134.0
LmjFc.05	7683	.	G	C	5937.6	PASS	1	0.500	2	0.691	336	.	.	3.0103	3.516	.	1	0.500	60.00	0.00	17.72	.	-2.888e+00	0.783	l_major	160,175	335	99	0/1	.	.	.	5945,0,5337	.	.	.	0.0	181.0	170.0	1.0	0.0	0.0	0.0
LmjFc.05	16233	.	A	ATG	1344.64	PASS	1	0.500	2	-1.546e+00	236	.	.	3.0103	0.600	.	1	0.500	60.00	0.00	8.62	.	-3.121e+00	0.600	l_major	89,67	156	99	0/1	.	.	.	1352,0,1985	.	.	.	282.0	2.0	3.0	1.0	0.0	0.0	64.0
LmjFc.05	31400	.	G	GC	2089.06	PASS	2	1.00	2	0.045	97	.	.	3.0103	0.000	.	2	1.00	60.00	0.00	27.13	.	-6.080e-01	0.416	l_major	1,76	77	99	1/1	.	.	.	2103,210,0	.	.	.	2.0	4.0	190.0	0.0	0.0	1.0	137.0
LmjFc.05	40178	.	T	TTG	962.64	PASS	1	0.500	2	-1.078e+00	131	.	.	3.0103	3.046	.	1	0.500	60.00	0.00	12.34	.	-1.450e+00	0.473	l_major	39,39	78	99	0/1	.	.	.	970,0,863	.	.	.	0.0	0.0	6.0	202.0	0.0	0.0	34.0
LmjFc.05	54297	.	T	TC	2374.06	PASS	2	1.00	2	-1.019e+00	109	.	.	3.0103	0.000	.	2	1.00	60.00	0.00	27.29	.	0.319	1.565	l_major	1,86	87	99	1/1	.	.	.	2388,236,0	.	.	.	0.0	19.0	0.0	175.0	0.0	1.0	78.0
LmjFc.05	65628	.	G	GTC	2734.64	PASS	1	0.500	2	-6.280e-01	277	.	.	3.0103	1.043	.	1	0.500	58.05	-3.362e+00	12.37	.	-4.660e-01	0.786	l_major	123,98	221	99	0/1	.	.	.	2742,0,3486	.	.	.	0.0	2.0	315.0	0.0	0.0	10.0	95.0
LmjFc.05	82030	.	CAT	C	2307.06	PASS	1,1	0.500,0.500	2	1.72	120	.	.	3.0103	4.829	.	1,1	0.500,0.500	60.00	0.00	30.36	.	1.10	1.521	l_major	1,58,17	76	99	1/2	.	.	.	2324,654,534,1802,0,2315	.	.	.	0.0	193.0	0.0	5.0	0.0	1.0	26.0
LmjFc.05	82030	.	CAT	CATATATAT	2307.06	PASS	1,1	0.500,0.500	2	1.72	120	.	.	3.0103	4.829	.	1,1	0.500,0.500	60.00	0.00	30.36	.	1.10	1.521	l_major	1,58,17	76	99	1/2	.	.	.	2324,654,534,1802,0,2315	.	.	.	0.0	193.0	0.0	5.0	0.0	1.0	26.0
LmjFc.05	83606	.	T	TC	1415.06	PASS	2	1.00	2	-7.500e-01	83	.	.	3.0103	0.000	.	2	1.00	59.82	-1.540e-01	23.98	.	0.052	1.236	l_major	3,56	59	98	1/1	.	.	.	1429,98,0	.	.	.	0.0	42.0	0.0	124.0	0.0	2.0	44.0
LmjFc.05	89146	.	T	TC	3848.06	PASS	2	1.00	2	1.15	177	.	.	3.0103	0.000	.	2	1.00	59.86	0.00	26.91	.	0.035	0.687	l_major	3,140	143	99	1/1	.	.	.	3862,349,0	.	.	.	1.0	22.0	0.0	281.0	0.0	1.0	189.0
LmjFc.05	104286	.	A	AC	4816.06	PASS	2	1.00	2	0.330	179	.	.	3.0103	0.000	.	2	1.00	60.00	0.00	29.19	.	0.611	0.846	l_major	2,163	165	99	1/1	.	.	.	4830,456,0	.	.	.	208.0	52.0	0.0	0.0	0.0	1.0	160.0
LmjFc.05	111994	.	A	C	4181.6	PASS	1	0.500	2	2.46	268	.	.	3.0103	2.045	.	1	0.500	60.00	0.00	15.66	.	0.368	0.838	l_major	135,132	267	99	0/1	.	.	.	4189,0,4047	.	.	.	148.0	141.0	0.0	0.0	0.0	0.0	0.0
LmjFc.05	112883	.	A	AC	3411.06	PASS	2	1.00	2	.	134	.	.	3.0103	0.000	.	2	1.00	60.00	.	29.41	.	.	2.107	l_major	0,116	116	99	1/1	.	.	.	3425,357,0	.	.	.	180.0	33.0	1.0	1.0	0.0	1.0	145.0
LmjFc.05	113133	.	A	AC	3602.06	PASS	2	1.00	2	.	116	.	.	3.0103	0.000	.	2	1.00	60.00	.	32.75	.	.	2.137	l_major	0,110	110	99	1/1	.	.	.	3616,333,0	.	.	.	210.0	14.0	0.0	0.0	0.0	2.0	166.0
LmjFc.05	120643	.	T	TC	1019.64	PASS	1	0.500	2	-2.715e+00	135	.	.	3.0103	0.000	.	1	0.500	60.00	0.00	8.71	.	0.438	0.627	l_major	66,51	120	99	0/1	.	.	.	1027,0,1546	.	.	.	3.0	66.0	0.0	197.0	0.0	1.0	49.0
LmjFc.05	122742	.	C	A	2946.6	PASS	1	0.500	2	1.25	183	.	.	3.0103	0.584	.	1	0.500	60.00	0.00	16.28	.	1.12	0.601	l_major	92,89	181	99	0/1	.	.	.	2954,0,2989	.	.	.	99.0	102.0	0.0	0.0	0.0	0.0	0.0
LmjFc.05	123105	.	T	TC	2021.64	PASS	1	0.500	2	-4.119e+00	221	.	.	3.0103	3.310	.	1	0.500	60.00	0.00	10.42	.	-2.446e+00	0.934	l_major	103,91	194	99	0/1	.	.	.	2029,0,2474	.	.	.	1.0	3.0	1.0	251.0	0.0	5.0	82.0
LmjFc.05	123957	.	T	TC	1883.06	PASS	2	1.00	2	-2.080e-01	80	.	.	3.0103	0.000	.	2	1.00	60.00	0.00	26.90	.	-1.089e+00	1.638	l_major	1,69	70	99	1/1	.	.	.	1897,183,0	.	.	.	0.0	24.0	0.0	142.0	0.0	2.0	114.0
LmjFc.05	124291	.	G	GC	2489.64	PASS	1	0.500	2	-1.742e+00	221	.	.	3.0103	0.000	.	1	0.500	60.00	0.00	12.03	.	-1.297e+00	0.681	l_major	100,107	207	99	0/1	.	.	.	2497,0,2354	.	.	.	0.0	2.0	251.0	0.0	0.0	0.0	101.0
LmjFc.05	133856	.	C	CTG	2484.64	PASS	1	0.500	2	-1.178e+00	220	.	.	3.0103	3.412	.	1	0.500	60.00	0.00	13.88	.	-2.183e+00	0.627	l_major	96,83	179	99	0/1	.	.	.	2492,0,2967	.	.	.	4.0	262.0	51.0	1.0	0.0	1.0	85.0
LmjFc.05	140544	.	AC	A	69.6	PASS	1	0.500	2	1.52	119	.	.	3.0103	23.440	.	1	0.500	51.72	-8.160e-01	0.79	.	-1.900e-02	0.939	l_major	72,16	88	77	0/1	.	.	.	77,0,1618	.	.	.	163.0	2.0	21.0	3.0	0.0	3.0	0.0
LmjFc.05	152513	.	C	CTA	855.64	PASS	1	0.500	2	0.868	178	.	.	3.0103	6.932	.	1	0.500	60.00	0.00	9.72	.	0.607	1.388	l_major	49,39	93	99	0/1	.	.	.	863,0,1278	.	.	.	8.0	238.0	2.0	1.0	0.0	2.0	47.0
LmjFc.05	154109	.	A	AC	2371.64	PASS	1	0.500	2	-2.634e+00	231	.	.	3.0103	3.090	.	1	0.500	60.00	0.00	11.68	.	-3.970e-01	0.958	l_major	99,104	203	99	0/1	.	.	.	2379,0,2323	.	.	.	305.0	11.0	0.0	0.0	0.0	0.0	108.0
LmjFc.05	157379	.	C	CG	488.64	PASS	1	0.500	2	0.126	109	.	.	3.0103	2.197	.	1	0.500	60.00	0.00	5.82	.	-1.007e+00	1.076	l_major	58,26	84	99	0/1	.	.	.	496,0,1264	.	.	.	0.0	186.0	36.0	1.0	0.0	0.0	47.0
LmjFc.05	157929	.	T	TC	2755.06	PASS	2	1.00	2	0.822	86	.	.	3.0103	6.021	.	2	1.00	58.78	7.79	34.01	.	0.963	0.081	l_major	3,78	81	99	1/1	.	.	.	2769,211,0	.	.	.	0.0	3.0	4.0	175.0	0.0	5.0	113.0
LmjFc.05	159262	.	T	TC	1580.64	PASS	1	0.500	2	-2.101e+00	254	.	.	3.0103	8.810	.	1	0.500	60.00	0.00	6.78	.	1.52	0.890	l_major	152,81	233	99	0/1	.	.	.	1588,0,3602	.	.	.	0.0	4.0	2.0	286.0	0.0	1.0	90.0
LmjFc.05	165842	.	T	TC	137.64	PASS	1	0.500	2	0.273	34	.	.	3.0103	0.000	.	1	0.500	40.32	0.334	4.75	.	1.91	1.038	l_major	21,8	29	99	0/1	.	.	.	145,0,522	.	.	.	0.0	4.0	1.0	58.0	0.0	0.0	11.0
LmjFc.05	171058	.	TGTGTGTGTGTGTGTGTGTGTGTGTGTGTGTGTGTGGTGTGTGTGTGTGGTGTGTGTGTGTGTGTGTGGTGTGTGTGTGTGTGTGTCTGTGGTGTGTGTGTGTGTGTGTGTGTGTGTGGTGTGTGTGTGTGTGTGTGTGTGTGTGTGTGTCTGTGTGTGTGTGTGTGTCTGTGTGTGTGTGTTGTG	T	862.6	PASS	1	0.500	2	-1.961e+00	78	.	.	3.0103	20.465	.	1	0.500	58.62	0.00	14.14	.	-1.967e+00	1.137	l_major	25,36	61	99	0/1	.	.	.	870,0,896	.	.	.	1.0	0.0	2.0	97.0	0.0	0.0	0.0
LmjFc.05	172241	.	G	GCT	3931.64	PASS	1	0.500	2	-1.429e+00	341	.	.	3.0103	7.188	.	1	0.500	60.00	0.00	13.84	.	0.117	0.592	l_major	148,136	284	99	0/1	.	.	.	3939,0,4441	.	.	.	0.0	1.0	366.0	3.0	0.0	0.0	128.0
LmjFc.05	186602	.	G	GC	2059.64	PASS	1	0.500	2	-3.128e+00	234	.	.	3.0103	1.060	.	1	0.500	60.00	0.00	9.36	.	-2.521e+00	0.593	l_major	125,95	220	99	0/1	.	.	.	2067,0,2915	.	.	.	0.0	2.0	264.0	0.0	0.0	4.0	103.0
LmjFc.05	194776	.	T	TC	1818.06	PASS	2	1.00	2	-5.520e-01	93	.	.	3.0103	0.000	.	2	1.00	60.00	0.00	23.01	.	0.045	0.593	l_major	4,75	79	99	1/1	.	.	.	1832,122,0	.	.	.	0.0	105.0	1.0	128.0	0.0	0.0	71.0
LmjFc.05	199985	.	GAGGGGA	G	169.6	PASS	1	0.500	2	-2.407e+00	64	.	.	3.0103	0.000	.	1	0.500	60.00	0.00	2.92	.	-4.007e+00	0.683	l_major	42,16	58	99	0/1	.	.	.	177,0,1179	.	.	.	0.0	1.0	244.0	0.0	0.0	0.0	1.0
LmjFc.05	200364	.	T	TC	3500.06	PASS	2	1.00	2	-1.666e+00	159	.	.	3.0103	8.829	.	2	1.00	60.00	0.00	27.13	.	-4.800e-02	1.214	l_major	2,127	129	99	1/1	.	.	.	3514,358,0	.	.	.	0.0	26.0	0.0	239.0	0.0	0.0	165.0
LmjFc.05	205239	.	G	GAGC	2912.64	PASS	1	0.500	2	-4.840e-01	204	.	.	3.0103	1.245	.	1	0.500	60.00	0.00	18.09	.	-1.424e+00	0.559	l_major	86,75	161	99	0/1	.	.	.	2920,0,3333	.	.	.	0.0	6.0	212.0	0.0	0.0	0.0	63.0
LmjFc.05	215755	.	T	TC	3262.06	PASS	2	1.00	2	1.21	145	.	.	3.0103	0.000	.	2	1.00	60.00	0.00	28.12	.	-1.273e+00	0.569	l_major	2,114	116	99	1/1	.	.	.	3276,343,0	.	.	.	1.0	19.0	0.0	184.0	0.0	7.0	113.0
LmjFc.05	250865	.	G	GC	3298.06	PASS	2	1.00	2	-1.222e+00	144	.	.	3.0103	0.000	.	2	1.00	60.00	0.00	27.95	.	-4.700e-01	1.593	l_major	1,117	118	99	1/1	.	.	.	3312,345,0	.	.	.	1.0	5.0	238.0	0.0	0.0	0.0	166.0
LmjFc.05	259095	.	A	AC	2526.06	PASS	2	1.00	2	-9.370e-01	114	.	.	3.0103	0.000	.	2	1.00	60.00	0.00	27.16	.	0.620	0.395	l_major	3,90	93	99	1/1	.	.	.	2540,246,0	.	.	.	186.0	30.0	0.0	0.0	0.0	0.0	128.0
LmjFc.05	290255	.	T	TC	3402.06	PASS	2	1.00	2	0.166	134	.	.	3.0103	1.965	.	2	1.00	60.00	0.00	27.66	.	0.628	1.297	l_major	4,119	123	99	1/1	.	.	.	3416,315,0	.	.	.	0.0	16.0	0.0	184.0	0.0	0.0	155.0
LmjFc.05	302892	.	A	AC	4300.06	PASS	2	1.00	2	0.580	179	.	.	3.0103	15.453	.	2	1.00	60.00	0.00	26.06	.	1.48	1.136	l_major	9,156	165	99	1/1	.	.	.	4314,321,0	.	.	.	241.0	45.0	0.0	0.0	0.0	2.0	174.0
LmjFc.05	306708	.	A	AG	2324.06	PASS	2	1.00	2	-1.333e+00	115	.	.	3.0103	0.000	.	2	1.00	60.00	0.00	24.99	.	-1.032e+00	0.551	l_major	5,88	93	99	1/1	.	.	.	2338,154,0	.	.	.	187.0	1.0	17.0	0.0	0.0	7.0	127.0
LmjFc.05	318505	.	C	CG	912.64	PASS	1	0.500	2	-9.630e-01	157	.	.	3.0103	0.723	.	1	0.500	60.00	0.00	6.81	.	-1.543e+00	0.795	l_major	90,44	134	99	0/1	.	.	.	920,0,2039	.	.	.	0.0	186.0	29.0	0.0	0.0	0.0	50.0
LmjFc.05	335287	.	T	C	143.6	PASS	1	0.500	2	-2.195e+00	128	.	.	3.0103	0.000	.	1	0.500	59.87	0.691	1.12	.	-1.804e+00	0.680	l_major	88,40	128	99	0/1	.	.	.	151,0,1098	.	.	.	3.0	83.0	4.0	151.0	0.0	6.0	1.0
LmjFc.05	346298	.	T	TC	5738.06	PASS	2	1.00	2	-5.600e-02	222	.	.	3.0103	0.000	.	2	1.00	60.00	0.00	28.55	.	-2.377e+00	0.877	l_major	2,199	201	99	1/1	.	.	.	5752,579,0	.	.	.	0.0	14.0	0.0	240.0	0.0	0.0	203.0
LmjFc.05	368445	.	T	TG	1185.06	PASS	2	1.00	2	-1.386e+00	63	.	.	3.0103	4.674	.	2	1.00	60.00	0.00	26.93	.	1.26	1.447	l_major	1,43	44	99	1/1	.	.	.	1199,105,0	.	.	.	0.0	1.0	6.0	89.0	0.0	0.0	58.0
LmjFc.05	373350	.	C	CG	1740.06	PASS	2	1.00	2	-5.940e-01	75	.	.	3.0103	0.000	.	2	1.00	46.97	-1.395e+00	30.00	.	-3.000e-02	0.746	l_major	1,57	58	99	1/1	.	.	.	1754,170,0	.	.	.	0.0	116.0	1.0	0.0	0.0	0.0	87.0
LmjFc.05	377885	.	A	AC	3080.06	PASS	2	1.00	2	-3.870e-01	139	.	.	3.0103	2.087	.	2	1.00	60.00	0.00	26.78	.	-1.230e-01	0.417	l_major	3,112	115	99	1/1	.	.	.	3094,310,0	.	.	.	268.0	30.0	0.0	0.0	0.0	0.0	177.0
LmjFc.05	443642	.	G	GC	1359.06	PASS	2	1.00	2	0.821	109	.	.	3.0103	1.498	.	2	1.00	60.00	0.00	16.37	.	1.06	1.170	l_major	11,72	83	60	1/1	.	.	.	1373,60,0	.	.	.	1.0	8.0	203.0	2.0	0.0	0.0	56.0
LmjFc.06	1462	.	C	A	11610	PASS	2	1.00	2	.	319	.	.	3.0103	0.000	.	2	1.00	47.52	.	30.02	.	.	0.798	l_major	0,318	318	99	1/1	.	.	.	11624,944,0	.	.	.	327.0	0.0	0.0	0.0	0.0	0.0	0.0
LmjFc.06	1491	.	T	C	12388	PASS	2	1.00	2	2.73	313	.	.	3.0103	0.000	.	2	1.00	44.77	1.69	31.98	.	0.200	0.808	l_major	2,311	313	99	1/1	.	.	.	12402,895,0	.	.	.	0.0	318.0	0.0	2.0	0.0	0.0	0.0
LmjFc.06	16431	.	ATGTGTGTGTGTGTGTGTATGTGTGTGTGTGTATGTGTGTGTGTGTTGTGTGTGTGTATGTGTGTGTGTGTGTATGTGTG	A	1306.05	PASS	2	1.00	2	.	220	.	.	3.0103	0.000	.	2	1.00	58.11	.	27.51	.	.	0.746	l_major	0,35	37	99	1/1	.	.	.	4324,413,0	.	.	.	191.0	0.0	14.0	0.0	0.0	9.0	0.0
LmjFc.06	16538	.	ATGTGTGTGTGTATGTGTGTGTGTGTGTGTGTGTGTGTGTGTGTATGTGTGTGTGTGTGTATGTGTGTGTGTATG	A	1118.01	PASS	2	1.00	2	-5.650e-01	238	.	.	3.0103	10.704	.	1	0.500	56.89	2.38	27.95	.	.	0.678	l_major	3,37	51	99	1/1	.	.	.	4019,135,0	.	.	.	53.0	1.0	85.0	0.0	0.0	11.0	0.0
LmjFc.06	16750	.	A	G	1483.6	PASS	1	0.500	2	0.378	84	.	.	3.0103	9.464	.	1	0.500	53.05	3.79	19.52	.	4.05	0.078	l_major	12,64	76	28	0/1	.	.	.	1491,0,28	.	.	.	91.0	0.0	101.0	0.0	0.0	26.0	14.0
LmjFc.06	20191	.	T	TC	5049.06	PASS	2	1.00	2	0.453	229	.	.	3.0103	6.595	.	2	1.00	60.00	0.00	26.57	.	-1.510e-01	0.129	l_major	6,184	190	99	1/1	.	.	.	5063,407,0	.	.	.	1.0	9.0	0.0	296.0	0.0	0.0	227.0
LmjFc.06	22381	.	A	AG	2055.06	PASS	2	1.00	2	-1.920e-01	92	.	.	3.0103	1.909	.	2	1.00	60.00	0.00	26.69	.	-7.200e-02	1.326	l_major	5,72	77	99	1/1	.	.	.	2069,113,0	.	.	.	141.0	0.0	21.0	1.0	0.0	0.0	101.0
LmjFc.06	33229	.	A	AG	3963.06	PASS	2	1.00	2	0.963	170	.	.	3.0103	8.746	.	2	1.00	60.00	0.00	27.71	.	1.64	2.050	l_major	5,138	143	99	1/1	.	.	.	3977,341,0	.	.	.	203.0	0.0	23.0	0.0	0.0	0.0	159.0
LmjFc.06	38090	.	T	TG	3496.06	PASS	2	1.00	2	.	120	.	.	3.0103	0.000	.	2	1.00	60.00	.	31.50	.	.	1.856	l_major	0,111	111	99	1/1	.	.	.	3510,334,0	.	.	.	2.0	1.0	18.0	147.0	0.0	0.0	126.0
LmjFc.06	45509	.	A	G	434.6	PASS	1	0.500	2	-1.320e+00	29	.	.	3.0103	1.744	.	1	0.500	58.94	1.76	14.99	.	0.200	1.179	l_major	12,17	29	99	0|1	.	0|1	45509_A_G	442,0,615	45509	.	.	38.0	0.0	30.0	1.0	0.0	3.0	2.0
LmjFc.06	45511	.	T	G	433.6	PASS	1	0.500	2	-2.915e+00	33	.	.	3.0103	0.000	.	1	0.500	59.07	1.36	13.14	.	0.636	0.507	l_major	18,15	33	99	0|1	.	0|1	45509_A_G	441,0,616	45509	.	.	1.0	0.0	31.0	41.0	0.0	3.0	0.0
LmjFc.06	74143	.	T	TC	4304.06	PASS	2	1.00	2	.	167	.	.	3.0103	0.000	.	2	1.00	60.00	.	28.69	.	.	2.303	l_major	0,150	150	99	1/1	.	.	.	4318,452,0	.	.	.	1.0	12.0	1.0	196.0	0.0	0.0	153.0
LmjFc.06	91315	.	T	TC	2607.06	PASS	2	1.00	2	1.76	127	.	.	3.0103	0.000	.	2	1.00	59.85	0.00	25.81	.	-1.116e+00	2.107	l_major	1,100	101	99	1/1	.	.	.	2621,273,0	.	.	.	0.0	59.0	2.0	144.0	0.0	0.0	88.0
LmjFc.06	100849	.	T	TC	2725.06	PASS	2	1.00	2	-1.545e+00	119	.	.	3.0103	0.000	.	2	1.00	59.87	0.00	28.09	.	-5.540e-01	1.781	l_major	1,96	97	99	1/1	.	.	.	2739,288,0	.	.	.	2.0	22.0	5.0	202.0	0.0	0.0	96.0
LmjFc.06	102090	.	T	TG	3961.06	PASS	2	1.00	2	1.58	167	.	.	3.0103	0.000	.	2	1.00	60.00	0.00	27.89	.	0.487	1.127	l_major	4,138	142	99	1/1	.	.	.	3975,332,0	.	.	.	0.0	1.0	18.0	220.0	0.0	0.0	170.0
LmjFc.06	102563	.	T	TC	4517.06	PASS	2	1.00	2	.	145	.	.	3.0103	0.000	.	2	1.00	60.00	.	32.73	.	.	1.863	l_major	0,138	138	99	1/1	.	.	.	4531,423,0	.	.	.	1.0	2.0	1.0	203.0	0.0	0.0	29.0
LmjFc.06	102569	.	T	C	3681.06	PASS	1,1	0.500,0.500	2	.	146	.	.	3.0103	0.000	.	1,1	0.500,0.500	60.00	.	28.32	.	.	2.231	l_major	0,22,108	130	76	1/2	.	.	.	3698,3203,4508,454,0,76	.	.	.	1.0	179.0	0.0	26.0	0.0	0.0	4.0
LmjFc.06	102569	.	T	TC	3681.06	PASS	1,1	0.500,0.500	2	.	146	.	.	3.0103	0.000	.	1,1	0.500,0.500	60.00	.	28.32	.	.	2.231	l_major	0,22,108	130	76	1/2	.	.	.	3698,3203,4508,454,0,76	.	.	.	1.0	179.0	0.0	26.0	0.0	0.0	4.0
LmjFc.06	123080	.	T	TC	5396.06	PASS	2	1.00	2	.	202	.	.	3.0103	0.000	.	2	1.00	60.00	.	29.49	.	.	1.376	l_major	0,183	183	99	1/1	.	.	.	5410,551,0	.	.	.	1.0	14.0	3.0	266.0	0.0	0.0	194.0
LmjFc.06	124443	.	T	TC	3371.06	PASS	2	1.00	2	0.447	164	.	.	3.0103	11.847	.	2	1.00	60.00	0.00	24.79	.	1.60	2.402	l_major	7,129	136	99	1/1	.	.	.	3385,256,0	.	.	.	1.0	48.0	2.0	207.0	0.0	1.0	121.0
LmjFc.06	142958	.	C	CG	2595.06	PASS	2	1.00	2	0.875	124	.	.	3.0103	4.346	.	2	1.00	60.00	0.00	27.61	.	0.497	1.216	l_major	5,89	94	99	1/1	.	.	.	2609,196,0	.	.	.	0.0	195.0	16.0	0.0	0.0	0.0	129.0
LmjFc.06	147093	.	G	GC	3802.06	PASS	2	1.00	2	-1.170e+00	168	.	.	3.0103	0.000	.	2	1.00	59.97	0.00	26.96	.	0.558	0.703	l_major	2,139	141	99	1/1	.	.	.	3816,389,0	.	.	.	1.0	7.0	256.0	0.0	0.0	1.0	167.0
LmjFc.06	186981	.	T	TC	2085.06	PASS	2	1.00	2	2.54	114	.	.	3.0103	4.191	.	2	1.00	60.00	0.00	23.97	.	0.946	0.211	l_major	5,82	87	99	1/1	.	.	.	2099,174,0	.	.	.	0.0	21.0	1.0	236.0	0.0	0.0	111.0
LmjFc.06	198704	.	G	GC	6492.06	PASS	2	1.00	2	0.092	280	.	.	3.0103	2.665	.	2	1.00	60.00	0.00	26.07	.	-1.130e-01	0.349	l_major	11,238	249	99	1/1	.	.	.	6506,501,0	.	.	.	0.0	14.0	332.0	0.0	0.0	0.0	260.0
LmjFc.06	273386	.	A	AG	8537.06	PASS	2	1.00	2	0.120	336	.	.	3.0103	4.645	.	2	1.00	60.00	0.00	28.94	.	-5.960e-01	0.459	l_major	4,291	295	99	1/1	.	.	.	8551,837,0	.	.	.	360.0	0.0	11.0	0.0	0.0	0.0	296.0
LmjFc.06	311460	.	G	GC	2782.06	PASS	2	1.00	2	0.910	140	.	.	3.0103	0.000	.	2	1.00	60.00	0.00	26.50	.	-8.760e-01	0.681	l_major	3,102	105	99	1/1	.	.	.	2796,230,0	.	.	.	0.0	5.0	255.0	0.0	0.0	0.0	133.0
LmjFc.06	325207	.	T	TG	5650.06	PASS	2	1.00	2	-1.947e+00	228	.	.	3.0103	0.000	.	2	1.00	60.00	0.00	27.56	.	-1.498e+00	0.944	l_major	2,203	205	99	1/1	.	.	.	5664,584,0	.	.	.	0.0	1.0	12.0	270.0	0.0	0.0	212.0
LmjFc.06	330398	.	T	TG	3189.06	PASS	2	1.00	2	-1.597e+00	140	.	.	3.0103	3.743	.	2	1.00	60.00	0.00	27.49	.	-1.614e+00	0.777	l_major	1,115	116	99	1/1	.	.	.	3203,323,0	.	.	.	0.0	0.0	20.0	194.0	0.0	12.0	143.0
LmjFc.06	359254	.	A	AG	3233.06	PASS	2	1.00	2	-3.870e-01	140	.	.	3.0103	0.000	.	2	1.00	60.00	0.00	26.50	.	-1.740e-01	0.969	l_major	5,117	122	99	1/1	.	.	.	3247,246,0	.	.	.	199.0	1.0	16.0	0.0	0.0	2.0	155.0
LmjFc.06	479721	.	G	GC	3385.06	PASS	2	1.00	2	-4.910e-01	155	.	.	3.0103	6.908	.	2	1.00	59.96	0.00	26.65	.	0.993	2.322	l_major	8,119	127	99	1/1	.	.	.	3399,242,0	.	.	.	2.0	13.0	250.0	1.0	0.0	0.0	107.0
LmjFc.06	480520	.	T	TC	5711.06	PASS	2	1.00	2	1.00	213	.	.	3.0103	4.035	.	2	1.00	59.96	0.00	29.29	.	0.978	0.970	l_major	1,194	195	99	1/1	.	.	.	5725,578,0	.	.	.	1.0	12.0	1.0	292.0	0.0	0.0	212.0
LmjFc.06	485066	.	A	AG	4606.06	PASS	2	1.00	2	0.921	182	.	.	3.0103	0.000	.	2	1.00	45.46	-1.344e+00	29.15	.	0.899	1.727	l_major	1,157	158	99	1/1	.	.	.	4620,461,0	.	.	.	200.0	0.0	10.0	0.0	0.0	1.0	164.0
LmjFc.06	486079	.	A	AC	4088.06	PASS	2	1.00	2	-2.990e+00	182	.	.	3.0103	10.963	.	2	1.00	60.00	0.00	25.39	.	1.29	0.603	l_major	9,152	161	99	1/1	.	.	.	4102,304,0	.	.	.	227.0	47.0	0.0	2.0	0.0	0.0	160.0
LmjFc.06	497570	.	G	GC	4370.06	PASS	2	1.00	2	0.204	181	.	.	3.0103	0.000	.	2	1.00	60.00	0.00	27.31	.	-1.208e+00	0.914	l_major	3,157	160	99	1/1	.	.	.	4384,400,0	.	.	.	0.0	6.0	233.0	0.0	0.0	0.0	170.0
LmjFc.07	13041	.	GTGTA	G	6857.6	PASS	1	0.500	2	-3.980e-01	416	.	.	3.0103	1.648	.	1	0.500	60.00	0.00	17.49	.	-2.910e-01	0.607	l_major	211,181	392	99	0/1	.	.	.	6865,0,8192	.	.	.	0.0	0.0	428.0	0.0	0.0	0.0	0.0
LmjFc.07	42676	.	C	CAT	2658.64	PASS	1	0.500	2	-1.083e+00	218	.	.	3.0103	3.393	.	1	0.500	60.00	0.00	13.92	.	0.772	0.955	l_major	104,87	191	99	0/1	.	.	.	2666,0,3277	.	.	.	2.0	294.0	0.0	5.0	0.0	0.0	104.0
LmjFc.07	60322	.	A	AC	2719.06	PASS	2	1.00	2	-5.120e-01	128	.	.	3.0103	11.138	.	2	1.00	49.74	-1.363e+00	24.72	.	0.299	0.787	l_major	8,102	110	99	1/1	.	.	.	2733,174,0	.	.	.	214.0	26.0	1.0	1.0	0.0	0.0	113.0
LmjFc.07	105900	.	A	AG	3698.06	PASS	2	1.00	2	-2.327e+00	167	.	.	3.0103	0.000	.	2	1.00	55.17	-2.446e+00	24.82	.	0.817	0.892	l_major	8,141	149	99	1/1	.	.	.	3712,245,0	.	.	.	210.0	3.0	25.0	0.0	0.0	0.0	157.0
LmjFc.07	130387	.	G	GC	2802.06	PASS	2	1.00	2	0.497	132	.	.	3.0103	1.684	.	2	1.00	60.00	0.00	25.71	.	0.043	0.495	l_major	5,104	109	99	1/1	.	.	.	2816,212,0	.	.	.	0.0	5.0	247.0	0.0	0.0	3.0	169.0
LmjFc.07	140194	.	G	GC	3324.06	PASS	2	1.00	2	-5.900e-01	137	.	.	3.0103	0.000	.	2	1.00	59.69	-1.890e-01	27.47	.	0.117	1.346	l_major	3,118	121	99	1/1	.	.	.	3338,312,0	.	.	.	0.0	4.0	229.0	0.0	0.0	1.0	161.0
LmjFc.07	148463	.	A	G	202.6	PASS	1	0.500	2	-1.424e+00	25	.	.	3.0103	0.000	.	1	0.500	60.00	0.00	9.65	.	0.722	1.085	l_major	4,17	21	50	0/1	.	.	.	210,0,50	.	.	.	36.0	3.0	80.0	3.0	0.0	1.0	0.0
LmjFc.07	199372	.	CCA	C	4494.6	PASS	1	0.500	2	-1.319e+00	312	.	.	3.0103	1.475	.	1	0.500	60.00	0.00	16.83	.	0.199	0.582	l_major	120,147	267	99	0/1	.	.	.	4502,0,3428	.	.	.	0.0	331.0	0.0	0.0	0.0	0.0	0.0
LmjFc.07	200802	.	G	GC	1112.64	PASS	1	0.500	2	-4.373e+00	217	.	.	3.0103	10.641	.	1	0.500	60.00	0.00	6.11	.	-2.679e+00	1.312	l_major	120,62	182	99	0/1	.	.	.	1120,0,2852	.	.	.	0.0	13.0	292.0	0.0	0.0	0.0	69.0
LmjFc.07	201195	.	T	TC	3319.06	PASS	2	1.00	2	1.52	159	.	.	3.0103	1.532	.	2	1.00	60.00	0.00	24.40	.	1.61	0.433	l_major	7,129	136	99	1/1	.	.	.	3333,281,0	.	.	.	0.0	33.0	0.0	232.0	0.0	0.0	145.0
LmjFc.07	211650	.	A	AG	997.64	PASS	1	0.500	2	-7.790e-01	175	.	.	3.0103	1.483	.	1	0.500	50.47	-4.360e+00	6.48	.	-4.876e+00	0.859	l_major	106,48	154	99	0/1	.	.	.	1005,0,2434	.	.	.	398.0	1.0	34.0	0.0	0.0	0.0	68.0
LmjFc.07	235880	.	TTC	T	7874.06	PASS	1,1	0.500,0.500	2	.	327	.	.	3.0103	0.000	.	1,1	0.500,0.500	60.00	.	33.79	.	.	1.154	l_major	0,128,105	233	99	1/2	.	.	.	7891,4091,4074,4049,0,4778	.	.	.	0.0	9.0	0.0	352.0	0.0	6.0	91.0
LmjFc.07	235880	.	TTC	TTCTCTC	7874.06	PASS	1,1	0.500,0.500	2	.	327	.	.	3.0103	0.000	.	1,1	0.500,0.500	60.00	.	33.79	.	.	1.154	l_major	0,128,105	233	99	1/2	.	.	.	7891,4091,4074,4049,0,4778	.	.	.	0.0	9.0	0.0	352.0	0.0	6.0	91.0
LmjFc.07	256633	.	C	CAT	2342.64	PASS	1	0.500	2	0.062	269	.	.	3.0103	1.105	.	1	0.500	60.00	0.00	12.01	.	-4.840e-01	0.609	l_major	105,90	198	99	0/1	.	.	.	2350,0,2965	.	.	.	1.0	344.0	0.0	13.0	0.0	0.0	110.0
LmjFc.07	273150	.	C	CAT	663.64	PASS	1	0.500	2	0.273	127	.	.	3.0103	7.527	.	1	0.500	60.00	0.00	10.88	.	2.23	1.817	l_major	32,29	61	99	0/1	.	.	.	671,0,751	.	.	.	6.0	252.0	0.0	11.0	0.0	0.0	49.0
LmjFc.07	283021	.	C	CGT	4702.64	PASS	1	0.500	2	-3.220e-01	329	.	.	3.0103	0.000	.	1	0.500	60.00	0.00	16.05	.	-8.190e-01	0.680	l_major	147,146	293	99	0/1	.	.	.	4710,0,4713	.	.	.	0.0	347.0	0.0	10.0	0.0	0.0	137.0
LmjFc.07	294542	.	T	C	126.6	PASS	1	0.500	2	-9.180e-01	28	.	.	3.0103	8.570	.	1	0.500	59.05	0.00	4.69	.	-2.569e+00	1.889	l_major	22,5	27	99	0|1	.	0|1	294539_T_C	134,0,601	294539	.	.	1.0	9.0	3.0	67.0	0.0	0.0	0.0
LmjFc.07	319202	.	G	A	4318.6	PASS	1	0.500	2	-2.700e+00	315	.	.	3.0103	0.411	.	1	0.500	60.00	0.00	13.80	.	0.187	0.719	l_major	173,140	313	99	0/1	.	.	.	4326,0,5846	.	.	.	146.0	0.0	178.0	0.0	0.0	0.0	0.0
LmjFc.07	353520	.	CCA	C	2634.03	PASS	2	1.00	2	-9.170e-01	168	.	.	3.0103	0.000	.	2	1.00	60.00	0.00	25.57	.	0.202	0.435	l_major	1,102	103	99	1/1	.	.	.	2648,299,0	.	.	.	0.0	212.0	0.0	0.0	0.0	1.0	0.0
LmjFc.07	357354	.	T	TTG	691.64	PASS	1	0.500	2	-1.611e+00	186	.	.	3.0103	7.606	.	1	0.500	59.99	0.888	8.43	.	-9.020e-01	0.334	l_major	47,35	82	99	0/1	.	.	.	699,0,1011	.	.	.	0.0	1.0	11.0	258.0	0.0	0.0	36.0
LmjFc.07	372067	.	T	TC	1502.64	PASS	1	0.500	2	-4.000e-02	182	.	.	3.0103	6.772	.	1	0.500	60.00	0.00	8.84	.	0.651	1.300	l_major	99,71	170	99	0/1	.	.	.	1510,0,2443	.	.	.	0.0	9.0	1.0	277.0	0.0	0.0	87.0
LmjFc.07	380359	.	A	AAT	10106.1	PASS	2	1.00	2	-8.620e-01	304	.	.	3.0103	0.000	.	2	1.00	60.00	0.00	29.11	.	-7.270e-01	0.322	l_major	1,266	267	99	1/1	.	.	.	10120,775,0	.	.	.	319.0	0.0	0.0	6.0	0.0	0.0	233.0
LmjFc.07	380803	.	A	AG	5787.06	PASS	2	1.00	2	-1.087e+00	227	.	.	3.0103	0.000	.	2	1.00	60.00	0.00	28.65	.	-1.715e+00	0.239	l_major	1,201	202	99	1/1	.	.	.	5801,592,0	.	.	.	257.0	0.0	7.0	0.0	0.0	0.0	210.0
LmjFc.07	381591	.	A	AG	5227.06	PASS	2	1.00	2	-5.800e-01	216	.	.	3.0103	6.327	.	2	1.00	60.00	0.00	27.80	.	-1.300e+00	0.260	l_major	2,186	188	99	1/1	.	.	.	5241,525,0	.	.	.	258.0	1.0	23.0	0.0	0.0	3.0	199.0
LmjFc.07	383838	.	C	CAT	1615.06	PASS	2	1.00	2	1.44	106	.	.	3.0103	1.891	.	2	1.00	60.00	0.00	26.48	.	0.368	0.835	l_major	5,56	61	53	1/1	.	.	.	1629,53,0	.	.	.	3.0	141.0	0.0	65.0	0.0	3.0	73.0
LmjFc.07	383922	.	GTA	G	1533.64	PASS	1	0.500	2	0.853	116	.	.	3.0103	0.735	.	1	0.500	60.00	0.00	14.75	.	-5.930e-01	0.617	l_major	50,54	105	99	0/1	.	.	.	1541,0,1369	.	.	.	50.0	0.0	160.0	2.0	0.0	11.0	0.0
LmjFc.07	390077	.	G	GA	4067.64	PASS	1	0.500	2	-2.899e+00	265	.	.	3.0103	0.000	.	1	0.500	60.00	0.00	15.71	.	-1.105e+00	0.702	l_major	121,138	259	99	0/1	.	.	.	4075,0,3856	.	.	.	8.0	3.0	310.0	1.0	0.0	0.0	152.0
LmjFc.07	390078	.	A	AG	3412.64	PASS	1	0.500	2	0.363	270	.	.	3.0103	0.446	.	1	0.500	60.00	0.00	12.93	.	1.21	0.726	l_major	142,122	264	99	0/1	.	.	.	3420,0,4621	.	.	.	329.0	0.0	2.0	0.0	0.0	0.0	138.0
LmjFc.07	398621	.	A	AG	1172.64	PASS	1	0.500	2	-8.050e-01	207	.	.	3.0103	0.000	.	1	0.500	60.00	0.00	6.66	.	-2.751e+00	0.687	l_major	119,57	176	99	0/1	.	.	.	1180,0,2656	.	.	.	267.0	1.0	27.0	0.0	0.0	6.0	67.0
LmjFc.07	424716	.	G	GC	1752.06	PASS	2	1.00	2	-6.800e-01	97	.	.	3.0103	0.000	.	2	1.00	60.00	0.00	23.68	.	1.14	0.421	l_major	3,71	74	99	1/1	.	.	.	1766,173,0	.	.	.	0.0	24.0	198.0	0.0	0.0	0.0	132.0
LmjFc.07	427909	.	A	C	75.6	PASS	1	0.500	2	0.051	47	.	.	3.0103	6.543	.	1	0.500	60.00	0.00	1.80	.	-1.910e+00	2.093	l_major	35,7	42	83	0|1	.	0|1	427909_A_C	83,0,1239	427909	.	.	86.0	29.0	0.0	2.0	0.0	1.0	0.0
LmjFc.07	427912	.	G	C	50.6	PASS	1	0.500	2	-1.662e+00	44	.	.	3.0103	2.000	.	1	0.500	60.00	0.00	1.30	.	-1.831e+00	1.201	l_major	35,4	39	58	0|1	.	0|1	427909_A_C	58,0,1277	427909	.	.	0.0	17.0	96.0	1.0	0.0	0.0	0.0
LmjFc.07	430138	.	T	TC	2892.06	PASS	2	1.00	2	.	114	.	.	3.0103	0.000	.	2	1.00	60.00	.	29.51	.	.	0.914	l_major	0,98	98	99	1/1	.	.	.	2906,303,0	.	.	.	1.0	19.0	0.0	198.0	0.0	2.0	149.0
LmjFc.07	432696	.	G	GC	3573.06	PASS	2	1.00	2	0.030	157	.	.	3.0103	11.843	.	2	1.00	60.00	0.00	26.47	.	-4.500e-02	0.875	l_major	3,132	135	99	1/1	.	.	.	3587,383,0	.	.	.	1.0	16.0	261.0	0.0	0.0	1.0	157.0
LmjFc.07	433675	.	TAC	T	5710.6	PASS	1	0.500	2	0.863	362	.	.	3.0103	0.000	.	1	0.500	60.00	0.00	17.46	.	-4.500e-01	0.715	l_major	151,176	327	99	0/1	.	.	.	5718,0,4629	.	.	.	0.0	0.0	0.0	375.0	0.0	0.0	0.0
LmjFc.07	435668	.	GCA	G	4863.1	PASS	1,1	0.500,0.500	2	-4.640e-01	217	.	.	3.0103	2.054	.	1,1	0.500,0.500	59.98	-1.150e-01	28.44	.	1.63	0.263	l_major	4,82,85	174	99	1/2	.	.	.	4880,2592,3366,2624,0,3173	.	.	.	4.0	1.0	252.0	0.0	0.0	0.0	84.0
LmjFc.07	435668	.	GCA	GCACA	4863.1	PASS	1,1	0.500,0.500	2	-4.640e-01	217	.	.	3.0103	2.054	.	1,1	0.500,0.500	59.98	-1.150e-01	28.44	.	1.63	0.263	l_major	4,82,85	174	99	1/2	.	.	.	4880,2592,3366,2624,0,3173	.	.	.	4.0	1.0	252.0	0.0	0.0	0.0	84.0
LmjFc.07	440022	.	A	G	4346.6	PASS	1	0.500	2	0.284	284	.	.	3.0103	2.588	.	1	0.500	60.00	0.00	15.41	.	-1.419e+00	0.573	l_major	147,135	282	99	0/1	.	.	.	4354,0,4819	.	.	.	153.0	1.0	145.0	0.0	0.0	0.0	0.0
LmjFc.07	441283	.	TCGG	T	5931.6	PASS	1	0.500	2	-3.090e-01	327	.	.	3.0103	0.436	.	1	0.500	60.00	0.00	21.11	.	-1.220e+00	0.744	l_major	129,152	281	99	0/1	.	.	.	5939,0,4882	.	.	.	0.0	0.0	1.0	337.0	0.0	1.0	0.0
LmjFc.07	442451	.	A	G	2392.6	PASS	1	0.500	2	1.77	127	.	.	3.0103	9.766	.	1	0.500	59.76	0.172	19.14	.	1.82	0.377	l_major	55,70	125	99	0/1	.	.	.	2400,0,1723	.	.	.	62.0	0.0	73.0	1.0	0.0	0.0	0.0
LmjFc.07	442572	.	GT	G	3541.1	PASS	1,1	0.500,0.500	2	-9.640e-01	184	.	.	3.0103	0.000	.	1,1	0.500,0.500	60.00	0.00	23.93	.	-5.930e-01	0.703	l_major	1,100,47	150	99	1/2	.	.	.	3558,1135,1202,2716,0,3313	.	.	.	0.0	0.0	229.0	2.0	0.0	1.0	67.0
LmjFc.07	442572	.	GT	GTT	3541.1	PASS	1,1	0.500,0.500	2	-9.640e-01	184	.	.	3.0103	0.000	.	1,1	0.500,0.500	60.00	0.00	23.93	.	-5.930e-01	0.703	l_major	1,100,47	150	99	1/2	.	.	.	3558,1135,1202,2716,0,3313	.	.	.	0.0	0.0	229.0	2.0	0.0	1.0	67.0
LmjFc.07	444009	.	G	GT	2367.64	PASS	1	0.500	2	-1.256e+00	260	.	.	3.0103	4.528	.	1	0.500	60.00	0.00	10.16	.	-7.340e-01	0.999	l_major	125,108	233	99	0/1	.	.	.	2375,0,2875	.	.	.	0.0	0.0	317.0	0.0	0.0	2.0	131.0
LmjFc.07	444030	.	C	CT	2046.64	PASS	1	0.500	2	0.528	239	.	.	3.0103	6.699	.	1	0.500	60.00	0.00	9.61	.	-4.360e-01	0.824	l_major	121,92	213	99	0/1	.	.	.	2054,0,2986	.	.	.	0.0	302.0	0.0	1.0	0.0	0.0	122.0
LmjFc.07	445233	.	A	C	3705.6	PASS	1	0.500	2	-3.640e-01	261	.	.	3.0103	21.681	.	1	0.500	46.58	3.92	14.20	.	-1.598e+00	1.630	l_major	143,118	261	99	0/1	.	.	.	3713,0,4592	.	.	.	154.0	136.0	0.0	0.0	0.0	0.0	0.0
LmjFc.07	445408	.	GGT	G	4436.6	PASS	1	0.500	2	1.98	304	.	.	3.0103	10.207	.	1	0.500	60.00	0.00	17.75	.	2.14	0.779	l_major	104,146	250	99	0/1	.	.	.	4444,0,3883	.	.	.	0.0	0.0	335.0	1.0	0.0	1.0	2.0
LmjFc.07	445414	.	T	TGTGTGTGTGTGTGC	4505.64	PASS	1	0.500	2	-5.520e-01	294	.	.	3.0103	7.854	.	1	0.500	60.00	0.00	17.60	.	-2.632e+00	0.724	l_major	149,107	256	99	0/1	.	.	.	4513,0,5812	.	.	.	0.0	39.0	0.0	333.0	0.0	0.0	83.0
LmjFc.07	445505	.	AAT	A	5757.1	PASS	1,1	0.500,0.500	2	1.39	249	.	.	3.0103	3.468	.	1,1	0.500,0.500	60.00	0.00	32.34	.	1.05	0.573	l_major	1,99,78	180	99	1/2	.	.	.	5774,2695,3069,3490,0,3849	.	.	.	292.0	1.0	0.0	5.0	0.0	0.0	102.0
LmjFc.07	445505	.	AAT	AATAT	5757.1	PASS	1,1	0.500,0.500	2	1.39	249	.	.	3.0103	3.468	.	1,1	0.500,0.500	60.00	0.00	32.34	.	1.05	0.573	l_major	1,99,78	180	99	1/2	.	.	.	5774,2695,3069,3490,0,3849	.	.	.	292.0	1.0	0.0	5.0	0.0	0.0	102.0
LmjFc.07	445547	.	TATAG	T	4940.6	PASS	1	0.500	2	0.324	272	.	.	3.0103	5.708	.	1	0.500	60.00	0.00	18.57	.	0.225	0.995	l_major	129,137	266	99	0/1	.	.	.	4948,0,4642	.	.	.	0.0	1.0	1.0	312.0	0.0	0.0	1.0
LmjFc.07	445663	.	G	GT	2697.64	PASS	1	0.500	2	-2.340e+00	278	.	.	3.0103	17.933	.	1	0.500	60.00	0.00	10.70	.	-6.270e-01	0.452	l_major	132,120	252	99	0/1	.	.	.	2705,0,3202	.	.	.	0.0	0.0	308.0	3.0	0.0	0.0	114.0
LmjFc.07	446413	.	C	G	3495.6	PASS	1	0.500	2	-2.073e+00	249	.	.	3.0103	5.491	.	1	0.500	60.00	0.00	14.04	.	0.110	1.035	l_major	127,122	249	99	0/1	.	.	.	3503,0,4116	.	.	.	0.0	134.0	127.0	0.0	0.0	0.0	1.0
LmjFc.07	446654	.	CA	C	565.6	PASS	1	0.500	2	0.481	38	.	.	3.0103	0.000	.	1	0.500	60.00	0.00	15.29	.	3.40	0.965	l_major	12,25	37	52	0/1	.	.	.	573,0,52	.	.	.	5.0	110.0	0.0	0.0	0.0	2.0	32.0
LmjFc.07	446761	.	G	A	3077.6	PASS	1	0.500	2	0.403	224	.	.	3.0103	22.888	.	1	0.500	60.00	0.00	14.18	.	1.28	1.862	l_major	119,98	217	99	0/1	.	.	.	3085,0,3789	.	.	.	115.0	0.0	131.0	0.0	0.0	0.0	0.0
LmjFc.07	446959	.	C	T	5799.6	PASS	1	0.500	2	-1.194e+00	337	.	.	3.0103	1.815	.	1	0.500	60.00	0.00	17.36	.	-3.750e-01	0.589	l_major	155,179	334	99	0/1	.	.	.	5807,0,5169	.	.	.	1.0	165.0	0.0	195.0	0.0	0.0	0.0
LmjFc.07	447306	.	C	G	5641.6	PASS	1	0.500	2	-1.748e+00	351	.	.	3.0103	1.792	.	1	0.500	59.99	0.00	16.21	.	-5.840e-01	0.808	l_major	172,176	348	99	0/1	.	.	.	5649,0,5731	.	.	.	0.0	181.0	189.0	0.0	0.0	0.0	0.0
LmjFc.07	447749	.	AC	A	544.6	PASS	1	0.500	2	-1.989e+00	39	.	.	3.0103	12.435	.	1	0.500	59.48	1.54	15.56	.	1.82	2.049	l_major	11,24	35	47	0/1	.	.	.	552,0,47	.	.	.	75.0	6.0	1.0	2.0	0.0	13.0	1.0
LmjFc.07	447872	.	GT	G	2026.6	PASS	1	0.500	2	0.331	176	.	.	3.0103	22.890	.	1	0.500	60.00	0.00	12.75	.	1.76	0.119	l_major	71,88	159	99	0/1	.	.	.	2034,0,1519	.	.	.	0.0	0.0	204.0	2.0	0.0	0.0	2.0
LmjFc.07	448775	.	ACAC	A	3042.04	PASS	1	0.500	2	3.90	275	.	.	3.0103	1.047	.	1	0.500	59.94	-1.177e+00	13.28	.	3.89	0.785	l_major	135,94	231	99	0/1	.	.	.	4101,0,5170	.	.	.	292.0	0.0	0.0	0.0	0.0	3.0	0.0
LmjFc.07	448778	.	C	*	5500.04	PASS	1,1	0.500,0.500	2	.	266	.	.	3.0103	0.000	.	1,1	0.500,0.500	59.94	.	21.91	.	.	1.206	l_major	0,116,135	251	99	1/2	.	.	.	10405,5510,5168,4645,0,4262	.	.	.	5.0	153.0	0.0	0.0	0.0	131.0	142.0
LmjFc.07	448778	.	C	CGCA	5500.04	PASS	1,1	0.500,0.500	2	.	266	.	.	3.0103	0.000	.	1,1	0.500,0.500	59.94	.	21.91	.	.	1.206	l_major	0,116,135	251	99	1/2	.	.	.	10405,5510,5168,4645,0,4262	.	.	.	5.0	153.0	0.0	0.0	0.0	131.0	142.0
LmjFc.07	449885	.	G	A	4481.6	PASS	1	0.500	2	-4.900e-01	281	.	.	3.0103	0.000	.	1	0.500	60.00	0.00	16.06	.	-9.030e-01	0.682	l_major	141,138	279	99	0/1	.	.	.	4489,0,4668	.	.	.	147.0	0.0	149.0	1.0	0.0	0.0	0.0
LmjFc.07	453656	.	G	GC	724.64	PASS	1	0.500	2	-3.499e+00	153	.	.	3.0103	3.398	.	1	0.500	60.00	0.00	5.41	.	-1.761e+00	1.008	l_major	93,41	134	99	0/1	.	.	.	732,0,2143	.	.	.	2.0	4.0	261.0	0.0	0.0	0.0	62.0
LmjFc.07	454527	.	A	C	3633.6	PASS	1	0.500	2	2.15	235	.	.	3.0103	3.069	.	1	0.500	44.82	-3.770e-01	15.53	.	1.83	0.522	l_major	120,114	234	99	0/1	.	.	.	3641,0,3668	.	.	.	129.0	125.0	0.0	0.0	0.0	0.0	0.0
LmjFc.07	456249	.	T	TC	3336.06	PASS	2	1.00	2	.	124	.	.	3.0103	0.000	.	2	1.00	60.00	.	29.79	.	.	1.609	l_major	0,112	112	99	1/1	.	.	.	3350,347,0	.	.	.	1.0	71.0	0.0	163.0	0.0	0.0	88.0
LmjFc.07	456672	.	T	TC	1976.64	PASS	1	0.500	2	-2.431e+00	192	.	.	3.0103	8.261	.	1	0.500	60.00	0.00	10.98	.	0.424	1.298	l_major	92,88	180	99	0/1	.	.	.	1984,0,2185	.	.	.	0.0	35.0	2.0	289.0	0.0	0.0	119.0
LmjFc.07	457481	.	C	CAT	5042.64	PASS	1	0.500	2	0.917	373	.	.	3.0103	3.603	.	1	0.500	60.00	0.00	15.61	.	-3.890e-01	0.895	l_major	162,161	323	99	0/1	.	.	.	5050,0,5150	.	.	.	0.0	371.0	0.0	26.0	0.0	0.0	139.0
LmjFc.07	458045	.	T	C	4345.6	PASS	1	0.500	2	-3.110e-01	280	.	.	3.0103	5.552	.	1	0.500	60.00	0.00	15.69	.	1.58	0.462	l_major	141,136	277	99	0/1	.	.	.	4353,0,4564	.	.	.	0.0	155.0	0.0	147.0	0.0	0.0	0.0
LmjFc.07	459079	.	T	C	6153.6	PASS	1	0.500	2	2.64	354	.	.	3.0103	6.165	.	1	0.500	60.00	0.00	17.48	.	-1.532e+00	0.601	l_major	168,184	352	99	0/1	.	.	.	6161,0,5226	.	.	.	0.0	191.0	1.0	178.0	0.0	0.0	0.0
LmjFc.07	459966	.	C	T	4598.6	PASS	1	0.500	2	-2.910e+00	310	.	.	3.0103	5.199	.	1	0.500	60.00	0.00	14.98	.	-1.964e+00	0.963	l_major	159,148	307	99	0/1	.	.	.	4606,0,5333	.	.	.	1.0	170.0	3.0	161.0	0.0	0.0	0.0
LmjFc.07	460397	.	ATG	A	4487.06	PASS	1,1	0.500,0.500	2	1.73	168	.	.	3.0103	0.000	.	1,1	0.500,0.500	59.85	0.00	32.99	.	0.956	0.328	l_major	1,109,26	136	99	1/2	.	.	.	4504,875,835,3931,0,4452	.	.	.	259.0	0.0	3.0	2.0	0.0	1.0	25.0
LmjFc.07	460397	.	ATG	ATGTG	4487.06	PASS	1,1	0.500,0.500	2	1.73	168	.	.	3.0103	0.000	.	1,1	0.500,0.500	59.85	0.00	32.99	.	0.956	0.328	l_major	1,109,26	136	99	1/2	.	.	.	4504,875,835,3931,0,4452	.	.	.	259.0	0.0	3.0	2.0	0.0	1.0	25.0
LmjFc.07	460620	.	C	CATATAT	3875.64	PASS	1	0.500	2	-1.667e+00	249	.	.	3.0103	1.825	.	1	0.500	59.90	0.00	20.84	.	-2.046e+00	0.844	l_major	97,89	192	99	0/1	.	.	.	3883,0,3731	.	.	.	1.0	288.0	0.0	6.0	0.0	0.0	79.0
LmjFc.07	460760	.	A	G	5277.6	PASS	1	0.500	2	1.08	336	.	.	3.0103	5.606	.	1	0.500	60.00	0.00	15.90	.	1.05	0.671	l_major	164,168	332	99	0/1	.	.	.	5285,0,5117	.	.	.	180.0	0.0	181.0	0.0	0.0	0.0	0.0
LmjFc.07	462604	.	G	GT	4343.64	PASS	1	0.500	2	0.058	352	.	.	3.0103	2.870	.	1	0.500	59.95	-1.003e+00	12.74	.	0.754	0.671	l_major	172,169	341	99	0|1	.	0|1	462604_G_GT	4351,0,5882	462604	.	.	0.0	0.0	363.0	1.0	0.0	0.0	169.0
LmjFc.07	462605	.	T	TC	5579.64	PASS	1	0.500	2	2.35	353	.	.	3.0103	2.270	.	1	0.500	59.95	0.997	15.99	.	-1.290e-01	0.781	l_major	176,173	349	99	0|1	.	1|0	462604_G_GT	5587,0,5562	462604	.	.	0.0	4.0	0.0	365.0	0.0	0.0	171.0
LmjFc.07	462839	.	T	C	6119.6	PASS	1	0.500	2	0.169	357	.	.	3.0103	3.388	.	1	0.500	59.87	0.092	17.24	.	-1.880e-01	0.842	l_major	167,188	355	99	0/1	.	.	.	6127,0,5504	.	.	.	0.0	195.0	0.0	174.0	0.0	0.0	0.0
LmjFc.07	463574	.	T	C	3728.6	PASS	1	0.500	2	0.532	230	.	.	3.0103	1.055	.	1	0.500	60.00	0.00	16.21	.	1.52	0.788	l_major	113,117	230	99	0/1	.	.	.	3736,0,3499	.	.	.	0.0	130.0	0.0	124.0	0.0	0.0	0.0
LmjFc.07	464375	.	C	T	5745.6	PASS	1	0.500	2	0.609	364	.	.	3.0103	4.649	.	1	0.500	60.00	0.00	15.83	.	-3.760e-01	0.502	l_major	192,171	363	99	0/1	.	.	.	5753,0,6436	.	.	.	0.0	199.0	0.0	180.0	0.0	0.0	0.0
LmjFc.07	465286	.	G	GTA	4338.64	PASS	1	0.500	2	-1.740e+00	349	.	.	3.0103	2.566	.	1	0.500	59.94	0.00	14.61	.	-1.403e+00	0.553	l_major	159,138	297	99	0/1	.	.	.	4346,0,5065	.	.	.	5.0	1.0	372.0	0.0	0.0	1.0	137.0
LmjFc.07	465345	.	T	TCA	5411.64	PASS	1	0.500	2	0.654	331	.	.	3.0103	6.757	.	1	0.500	59.94	0.00	17.02	.	0.960	0.435	l_major	176,142	318	99	0/1	.	.	.	5419,0,6837	.	.	.	6.0	0.0	0.0	365.0	0.0	0.0	144.0
LmjFc.07	465464	.	A	AGG	2437.64	PASS	1	0.500	2	-4.314e+00	232	.	.	3.0103	0.528	.	1	0.500	60.00	0.00	11.89	.	-1.888e+00	0.769	l_major	127,78	205	99	0/1	.	.	.	2445,0,4384	.	.	.	270.0	1.0	20.0	0.0	0.0	1.0	84.0
LmjFc.07	465535	.	C	CGT	2388.64	PASS	1	0.500	2	-8.220e-01	235	.	.	3.0103	1.734	.	1	0.500	60.00	0.00	11.82	.	0.905	0.761	l_major	118,84	202	99	0/1	.	.	.	2396,0,3600	.	.	.	0.0	285.0	0.0	1.0	1.0	0.0	90.0
LmjFc.07	465909	.	T	TTC	4149.64	PASS	1	0.500	2	-1.499e+00	337	.	.	3.0103	1.433	.	1	0.500	60.00	0.00	14.93	.	-4.040e-01	0.700	l_major	140,138	278	99	0/1	.	.	.	4157,0,4298	.	.	.	0.0	7.0	4.0	387.0	0.0	0.0	141.0
LmjFc.07	465972	.	T	TTG	3643.64	PASS	1	0.500	2	-4.960e-01	300	.	.	3.0103	1.507	.	1	0.500	60.00	0.00	14.23	.	-4.100e-02	0.584	l_major	131,125	256	99	0/1	.	.	.	3651,0,3860	.	.	.	1.0	1.0	4.0	352.0	0.0	1.0	114.0
LmjFc.07	466809	.	ACACAC	A	2397.05	PASS	2	1.00	2	.	147	.	.	3.0103	0.000	.	2	1.00	60.00	.	30.73	.	.	0.922	l_major	0,78	85	99	1/1	.	.	.	5063,411,0	.	.	.	217.0	0.0	1.0	0.0	0.0	5.0	0.0
LmjFc.07	467559	.	CTG	C	4310.6	PASS	1	0.500	2	-1.129e+00	332	.	.	3.0103	1.435	.	1	0.500	59.99	0.00	15.23	.	0.940	0.796	l_major	141,142	283	99	0/1	.	.	.	4318,0,4165	.	.	.	1.0	360.0	0.0	0.0	0.0	0.0	0.0
LmjFc.07	467736	.	C	CAT	3400.64	PASS	1	0.500	2	-4.510e-01	294	.	.	3.0103	6.012	.	1	0.500	60.00	0.00	13.60	.	-3.620e+00	1.044	l_major	138,112	250	99	0/1	.	.	.	3408,0,4339	.	.	.	0.0	327.0	0.0	5.0	0.0	0.0	107.0
LmjFc.07	468019	.	T	C	5036.6	PASS	1	0.500	2	-4.400e-02	311	.	.	3.0103	0.411	.	1	0.500	60.00	0.00	16.25	.	-8.510e-01	0.724	l_major	157,153	310	99	0/1	.	.	.	5044,0,5149	.	.	.	0.0	167.0	0.0	171.0	0.0	0.0	0.0
LmjFc.07	468440	.	G	GC	1154.64	PASS	1	0.500	2	-1.883e+00	137	.	.	3.0103	14.139	.	1	0.500	60.00	0.00	9.79	.	-1.410e-01	1.911	l_major	66,52	118	99	0/1	.	.	.	1162,0,1643	.	.	.	0.0	3.0	237.0	1.0	0.0	0.0	85.0
LmjFc.07	475327	.	C	T	5321.6	PASS	1	0.500	2	-1.036e+00	354	.	.	3.0103	3.411	.	1	0.500	60.00	0.00	15.12	.	1.23	0.872	l_major	184,168	352	99	0/1	.	.	.	5329,0,6082	.	.	.	0.0	195.0	0.0	173.0	0.0	0.0	0.0
LmjFc.07	485480	.	T	C	5405.6	PASS	1	0.500	2	2.64	299	.	.	3.0103	0.000	.	1	0.500	60.00	0.00	18.08	.	1.36	0.673	l_major	143,156	299	99	0/1	.	.	.	5413,0,4534	.	.	.	0.0	163.0	0.0	153.0	0.0	0.0	0.0
LmjFc.07	486807	.	A	AT	4662.64	PASS	1	0.500	2	1.28	338	.	.	3.0103	0.402	.	1	0.500	60.00	0.00	14.39	.	-6.050e-01	0.726	l_major	167,157	324	99	0/1	.	.	.	4670,0,4944	.	.	.	340.0	0.0	0.0	3.0	0.0	0.0	153.0
LmjFc.07	487612	.	TACAC	T	4640.6	PASS	1	0.500	2	2.57	315	.	.	3.0103	10.381	.	1	0.500	59.95	1.10	22.53	.	3.09	0.317	l_major	95,111	207	99	0/1	.	.	.	4648,0,4268	.	.	.	0.0	24.0	0.0	291.0	0.0	10.0	0.0
LmjFc.07	487646	.	C	CACACACAG	4312.64	PASS	1	0.500	2	0.917	301	.	.	3.0103	12.792	.	1	0.500	59.94	-1.270e+00	19.69	.	2.68	1.386	l_major	139,80	224	99	0/1	.	.	.	4320,0,5566	.	.	.	0.0	267.0	88.0	0.0	0.0	1.0	76.0
LmjFc.07	488113	.	C	T	4839.6	PASS	1	0.500	2	-5.010e-01	312	.	.	3.0103	2.437	.	1	0.500	60.00	0.00	15.51	.	0.782	0.555	l_major	158,154	312	99	0/1	.	.	.	4847,0,5252	.	.	.	0.0	162.0	0.0	159.0	0.0	0.0	0.0
LmjFc.07	489827	.	C	A	4404.6	PASS	1	0.500	2	-1.234e+00	305	.	.	3.0103	6.870	.	1	0.500	60.00	0.00	14.49	.	-5.450e-01	0.634	l_major	165,139	304	99	0/1	.	.	.	4412,0,5616	.	.	.	147.0	174.0	1.0	0.0	0.0	0.0	0.0
LmjFc.07	489954	.	C	T	4386.6	PASS	1	0.500	2	-2.232e+00	283	.	.	3.0103	6.290	.	1	0.500	60.00	0.00	15.50	.	0.435	0.811	l_major	144,139	283	99	0/1	.	.	.	4394,0,4858	.	.	.	0.0	148.0	0.0	150.0	0.0	0.0	0.0
LmjFc.07	493918	.	T	C	4759.6	PASS	1	0.500	2	2.71	323	.	.	3.0103	0.000	.	1	0.500	60.00	0.00	15.87	.	2.16	0.709	l_major	165,135	300	99	0/1	.	.	.	4767,0,5276	.	.	.	0.0	162.0	0.0	178.0	0.0	0.0	0.0
LmjFc.07	494236	.	A	C	5399.6	PASS	1	0.500	2	-1.600e-01	297	.	.	3.0103	0.000	.	1	0.500	60.00	0.00	18.18	.	-3.880e-01	0.675	l_major	130,167	297	99	0/1	.	.	.	5407,0,4039	.	.	.	135.0	179.0	0.0	0.0	0.0	0.0	0.0
LmjFc.07	496737	.	G	GCT	4460.64	PASS	1	0.500	2	-1.114e+00	331	.	.	3.0103	0.421	.	1	0.500	60.00	0.00	14.97	.	1.24	0.735	l_major	158,140	298	99	0/1	.	.	.	4468,0,5171	.	.	.	0.0	1.0	346.0	2.0	0.0	0.0	125.0
LmjFc.07	498176	.	C	T	3644.6	PASS	1	0.500	2	0.192	179	.	.	3.0103	16.943	.	1	0.500	60.00	0.00	20.36	.	-8.010e-01	0.205	l_major	71,108	179	99	0/1	.	.	.	3652,0,2230	.	.	.	0.0	88.0	1.0	122.0	0.0	0.0	0.0
LmjFc.07	498511	.	C	G	4098.6	PASS	1	0.500	2	-1.745e+00	249	.	.	3.0103	2.881	.	1	0.500	59.22	-3.500e+00	16.66	.	0.334	0.530	l_major	131,115	246	99	0/1	.	.	.	4106,0,4872	.	.	.	0.0	164.0	139.0	0.0	0.0	0.0	0.0
LmjFc.07	498535	.	GACACAC	G	2706.6	PASS	1	0.500	2	-1.582e+00	272	.	.	3.0103	1.668	.	1	0.500	59.28	2.34	12.25	.	4.43	0.673	l_major	135,86	221	99	0/1	.	.	.	2714,0,5443	.	.	.	1.0	34.0	271.0	0.0	0.0	8.0	0.0
LmjFc.07	498537	.	C	*	1381.04	PASS	1,1	0.500,0.500	2	2.04	264	.	.	3.0103	1.161	.	1,1	0.500,0.500	59.26	-1.186e+00	8.80	.	2.24	0.582	l_major	11,86,60	157	99	1/2	.	.	.	4175,1391,4404,2851,0,5023	.	.	.	1.0	247.0	1.0	0.0	0.0	61.0	27.0
LmjFc.07	498537	.	C	CACACACAG	1381.04	PASS	1,1	0.500,0.500	2	2.04	264	.	.	3.0103	1.161	.	1,1	0.500,0.500	59.26	-1.186e+00	8.80	.	2.24	0.582	l_major	11,86,60	157	99	1/2	.	.	.	4175,1391,4404,2851,0,5023	.	.	.	1.0	247.0	1.0	0.0	0.0	61.0	27.0
LmjFc.07	498571	.	G	GAC	3022.64	PASS	1	0.500	2	-1.308e+00	274	.	.	3.0103	0.604	.	1	0.500	59.29	-5.898e+00	15.42	.	2.42	0.749	l_major	148,48	198	99	0/1	.	.	.	3030,0,5356	.	.	.	0.0	134.0	186.0	1.0	0.0	9.0	28.0
LmjFc.07	498886	.	T	C	5975.6	PASS	1	0.500	2	2.49	329	.	.	3.0103	4.280	.	1	0.500	60.00	0.00	18.33	.	-7.800e-02	0.501	l_major	149,177	326	99	0/1	.	.	.	5983,0,4645	.	.	.	0.0	184.0	0.0	159.0	0.0	0.0	0.0
LmjFc.07	501137	.	C	T	5300.6	PASS	1	0.500	2	-2.159e+00	311	.	.	3.0103	6.075	.	1	0.500	60.00	0.00	17.21	.	-5.560e-01	1.026	l_major	141,167	308	99	0/1	.	.	.	5308,0,4563	.	.	.	1.0	147.0	0.0	171.0	0.0	0.0	0.0
LmjFc.07	503250	.	T	C	5300.6	PASS	1	0.500	2	1.00	332	.	.	3.0103	1.812	.	1	0.500	60.00	0.00	15.97	.	3.00	0.798	l_major	174,158	332	99	0/1	.	.	.	5308,0,5905	.	.	.	0.0	166.0	1.0	178.0	0.0	0.0	0.0
LmjFc.07	504503	.	G	T	4849.6	PASS	1	0.500	2	1.32	321	.	.	3.0103	5.792	.	1	0.500	60.00	0.00	15.16	.	0.790	0.844	l_major	172,148	320	99	0/1	.	.	.	4857,0,5742	.	.	.	0.0	0.0	179.0	153.0	0.0	0.0	0.0
LmjFc.07	504632	.	C	T	5035.6	PASS	1	0.500	2	-1.150e+00	304	.	.	3.0103	0.418	.	1	0.500	60.00	0.00	16.56	.	-1.770e-01	0.736	l_major	148,156	304	99	0/1	.	.	.	5043,0,4831	.	.	.	0.0	157.0	0.0	163.0	0.0	0.0	0.0
LmjFc.07	506717	.	C	CGT	1057.64	PASS	1	0.500	2	0.510	93	.	.	3.0103	8.579	.	1	0.500	52.68	-4.501e+00	13.39	.	0.459	1.708	l_major	44,35	79	99	0/1	.	.	.	1065,0,1418	.	.	.	0.0	158.0	2.0	4.0	0.0	0.0	59.0
LmjFc.07	509890	.	C	T	4250.6	PASS	1	0.500	2	-1.545e+00	302	.	.	3.0103	3.126	.	1	0.500	60.00	0.00	14.26	.	1.16	0.544	l_major	162,136	298	99	0/1	.	.	.	4258,0,5514	.	.	.	0.0	165.0	0.0	145.0	0.0	0.0	0.0
LmjFc.07	511382	.	AC	A	1978.03	PASS	2	1.00	2	0.254	110	.	.	3.0103	5.472	.	2	1.00	60.00	0.00	23.55	.	2.75	0.203	l_major	8,76	84	99	1/1	.	.	.	1992,139,0	.	.	.	162.0	31.0	0.0	0.0	0.0	11.0	7.0
LmjFc.07	511568	.	G	GT	4031.64	PASS	1	0.500	2	-1.987e+00	294	.	.	3.0103	6.712	.	1	0.500	60.00	0.00	14.55	.	0.216	0.425	l_major	123,154	277	99	0|1	.	0|1	511568_G_GT	4039,0,4153	511568	.	.	0.0	0.0	316.0	3.0	0.0	1.0	159.0
LmjFc.07	511570	.	T	TC	3966.64	PASS	1	0.500	2	1.49	293	.	.	3.0103	6.547	.	1	0.500	60.00	0.00	13.77	.	-2.110e-01	1.065	l_major	160,128	288	99	0|1	.	1|0	511568_G_GT	3974,0,5275	511568	.	.	0.0	3.0	0.0	312.0	0.0	0.0	131.0
LmjFc.07	511992	.	C	CCCTCCCCCT	1304.64	PASS	1	0.500	2	-1.386e+00	142	.	.	3.0103	0.000	.	1	0.500	59.49	0.00	16.51	.	-3.000e-02	1.036	l_major	48,31	79	99	0/1	.	.	.	1312,0,1890	.	.	.	0.0	194.0	2.0	0.0	0.0	0.0	18.0
LmjFc.07	512250	.	CGGAG	C	4569.6	PASS	1	0.500	2	1.27	244	.	.	3.0103	6.162	.	1	0.500	60.00	0.00	19.20	.	0.131	0.427	l_major	115,123	238	99	0/1	.	.	.	4577,0,4284	.	.	.	0.0	260.0	4.0	0.0	0.0	1.0	0.0
LmjFc.07	512578	.	TC	T	5035.6	PASS	1	0.500	2	-5.620e-01	318	.	.	3.0103	2.482	.	1	0.500	60.00	0.00	16.09	.	-2.440e-01	0.852	l_major	152,161	313	99	0/1	.	.	.	5043,0,5890	.	.	.	0.0	0.0	0.0	339.0	0.0	2.0	0.0
LmjFc.07	512579	.	C	*	5954.04	PASS	1,1	0.500,0.500	2	.	318	.	.	3.0103	0.000	.	1,1	0.500,0.500	60.00	.	19.02	.	.	1.160	l_major	0,161,152	313	99	1/2	.	.	.	11247,5964,5890,5861,0,6192	.	.	.	2.0	176.0	2.0	1.0	0.0	159.0	162.0
LmjFc.07	512579	.	C	CA	5954.04	PASS	1,1	0.500,0.500	2	.	318	.	.	3.0103	0.000	.	1,1	0.500,0.500	60.00	.	19.02	.	.	1.160	l_major	0,161,152	313	99	1/2	.	.	.	11247,5964,5890,5861,0,6192	.	.	.	2.0	176.0	2.0	1.0	0.0	159.0	162.0
LmjFc.07	513250	.	G	A	5722.6	PASS	1	0.500	2	-1.026e+00	360	.	.	3.0103	3.393	.	1	0.500	60.00	0.00	15.94	.	-8.610e-01	0.873	l_major	179,180	359	99	0/1	.	.	.	5730,0,5847	.	.	.	189.0	1.0	189.0	0.0	0.0	0.0	0.0
LmjFc.07	515806	.	G	GGT	2311.64	PASS	1	0.500	2	0.904	141	.	.	3.0103	5.796	.	1	0.500	59.86	0.00	18.49	.	1.64	0.350	l_major	49,76	125	99	0/1	.	.	.	2319,0,1359	.	.	.	0.0	1.0	266.0	1.0	0.0	0.0	95.0
LmjFc.07	517861	.	G	GTC	3902.64	PASS	1	0.500	2	-4.450e-01	298	.	.	3.0103	2.784	.	1	0.500	60.00	0.00	15.61	.	-1.673e+00	0.870	l_major	126,124	250	99	0/1	.	.	.	3910,0,3980	.	.	.	0.0	2.0	323.0	0.0	0.0	0.0	126.0
LmjFc.07	518333	.	G	A	5454.6	PASS	1	0.500	2	0.831	317	.	.	3.0103	3.025	.	1	0.500	60.00	0.00	17.43	.	0.294	0.791	l_major	153,160	313	99	0/1	.	.	.	5462,0,5157	.	.	.	171.0	0.0	162.0	0.0	0.0	0.0	0.0
LmjFc.07	518747	.	A	G	2256.6	PASS	1	0.500	2	2.77	256	.	.	3.0103	0.568	.	1	0.500	60.00	0.00	12.07	.	5.33	0.613	l_major	123,64	187	99	0|1	.	0|1	518747_A_G	2264,0,4869	518747	.	.	159.0	3.0	111.0	0.0	0.0	0.0	0.0
LmjFc.07	518767	.	CGAG	C	2258.6	PASS	1	0.500	2	1.02	262	.	.	3.0103	0.000	.	1	0.500	60.00	0.00	12.14	.	5.67	0.689	l_major	122,64	186	99	0|1	.	0|1	518747_A_G	2266,0,4997	518747	.	.	0.0	256.0	0.0	0.0	0.0	0.0	0.0
LmjFc.07	518779	.	C	T	2270.6	PASS	1	0.500	2	1.23	252	.	.	3.0103	0.000	.	1	0.500	60.00	0.00	12.54	.	3.09	0.703	l_major	117,64	181	99	0|1	.	0|1	518747_A_G	2278,0,4876	518747	.	.	0.0	154.0	0.0	103.0	0.0	0.0	0.0
LmjFc.07	518788	.	T	C	4312.6	PASS	1	0.500	2	2.99	258	.	.	3.0103	0.568	.	1	0.500	60.00	0.00	23.83	.	-6.500e-02	0.638	l_major	117,64	181	99	0/1	.	.	.	4320,0,4968	.	.	.	0.0	111.0	0.0	163.0	0.0	0.0	1.0
LmjFc.07	519055	.	C	T	979.6	PASS	1	0.500	2	-2.940e-01	124	.	.	3.0103	26.010	.	1	0.500	54.16	2.48	7.90	.	-8.850e-01	1.480	l_major	81,43	124	99	0/1	.	.	.	987,0,2323	.	.	.	1.0	138.0	7.0	52.0	0.0	0.0	0.0
LmjFc.07	519523	.	TAC	T	4752.1	PASS	1,1	0.500,0.500	2	-1.249e+00	247	.	.	3.0103	3.242	.	1,1	0.500,0.500	60.00	0.00	27.95	.	0.800	0.411	l_major	1,90,79	173	99	1/2	.	.	.	4769,2349,3091,2784,0,3328	.	.	.	1.0	2.0	0.0	254.0	0.0	1.0	80.0
LmjFc.07	519523	.	TAC	TACAC	4752.1	PASS	1,1	0.500,0.500	2	-1.249e+00	247	.	.	3.0103	3.242	.	1,1	0.500,0.500	60.00	0.00	27.95	.	0.800	0.411	l_major	1,90,79	173	99	1/2	.	.	.	4769,2349,3091,2784,0,3328	.	.	.	1.0	2.0	0.0	254.0	0.0	1.0	80.0
LmjFc.07	520141	.	G	GT	2363.06	PASS	2	1.00	2	0.809	145	.	.	3.0103	0.000	.	2	1.00	60.00	0.00	23.17	.	0.940	0.734	l_major	4,98	102	99	1/1	.	.	.	2377,229,0	.	.	.	1.0	0.0	238.0	3.0	0.0	0.0	137.0
LmjFc.07	522765	.	G	GCTCGCCGCAGGGCCACAAGAACGGTAGTGGTTCTTTACAGGGCCGCCCTAACGGCTA	3587.64	PASS	1	0.500	2	-6.170e-01	226	.	.	3.0103	7.713	.	1	0.500	56.66	-7.663e+00	18.69	.	-1.063e+01	0.344	l_major	119,73	192	99	0|1	.	0|1	522765_G_GCTCGCCGCAGGGCCACAAGAACGGTAGTGGTTCTTTACAGGGCCGCCCTAACGGCTA	3595,0,4602	522765	.	.	1.0	0.0	226.0	0.0	0.0	0.0	0.0
LmjFc.07	522768	.	CGCCGCAGGGTCGCCCGAGCGCTGGCGGCTT	C	4293.6	PASS	1	0.500	2	2.55	251	.	.	3.0103	5.763	.	1	0.500	58.79	1.05	19.61	.	8.59	1.076	l_major	96,123	219	99	0|1	.	1|0	522765_G_GCTCGCCGCAGGGCCACAAGAACGGTAGTGGTTCTTTACAGGGCCGCCCTAACGGCTA	4301,0,3119	522765	.	.	1.0	373.0	0.0	0.0	0.0	0.0	0.0
LmjFc.07	530089	.	A	AAC	1026.64	PASS	1	0.500	2	0.554	171	.	.	3.0103	0.777	.	1	0.500	59.92	0.00	10.81	.	0.853	0.818	l_major	47,48	95	99	0/1	.	.	.	1034,0,977	.	.	.	179.0	50.0	0.0	1.0	0.0	0.0	31.0
LmjFc.07	542422	.	G	GC	4767.06	PASS	2	1.00	2	0.133	209	.	.	3.0103	0.000	.	2	1.00	60.00	0.00	26.63	.	0.220	0.827	l_major	6,173	179	99	1/1	.	.	.	4781,399,0	.	.	.	0.0	2.0	281.0	0.0	0.0	0.0	209.0
LmjFc.07	553054	.	G	GC	1379.64	PASS	1	0.500	2	1.37	214	.	.	3.0103	12.106	.	1	0.500	60.00	0.00	7.50	.	-1.286e+00	1.482	l_major	115,69	184	99	0/1	.	.	.	1387,0,2640	.	.	.	0.0	4.0	289.0	0.0	0.0	0.0	99.0
LmjFc.07	565818	.	A	AG	1254.64	PASS	1	0.500	2	-1.770e-01	220	.	.	3.0103	6.508	.	1	0.500	60.00	0.00	7.17	.	-2.477e+00	1.155	l_major	108,67	181	99	0/1	.	.	.	1262,0,2495	.	.	.	256.0	0.0	39.0	1.0	0.0	0.0	80.0
LmjFc.07	571998	.	T	TC	1323.64	PASS	1	0.500	2	-1.337e+00	127	.	.	3.0103	9.774	.	1	0.500	60.00	0.00	12.37	.	-1.210e+00	0.200	l_major	49,58	107	99	0/1	.	.	.	1331,0,1150	.	.	.	2.0	81.0	2.0	143.0	0.0	0.0	55.0
LmjFc.07	573671	.	C	CAT	4600.64	PASS	1	0.500	2	-1.883e+00	347	.	.	3.0103	1.916	.	1	0.500	60.00	0.00	15.34	.	0.377	0.834	l_major	150,150	300	99	0/1	.	.	.	4608,0,4679	.	.	.	0.0	349.0	1.0	43.0	0.0	0.0	118.0
LmjFc.07	573854	.	C	T	6176.6	PASS	1	0.500	2	0.284	392	.	.	3.0103	4.421	.	1	0.500	60.00	0.00	15.80	.	-1.065e+00	0.910	l_major	198,193	391	99	0/1	.	.	.	6184,0,6265	.	.	.	0.0	211.0	1.0	207.0	0.0	0.0	0.0
LmjFc.07	573935	.	G	A	5507.6	PASS	1	0.500	2	-2.530e-01	365	.	.	3.0103	0.000	.	1	0.500	60.00	0.00	15.26	.	1.14	0.685	l_major	189,172	361	99	0/1	.	.	.	5515,0,6229	.	.	.	184.0	0.0	203.0	1.0	0.0	0.0	0.0
LmjFc.07	574399	.	A	G	5329.6	PASS	1	0.500	2	3.47	359	.	.	3.0103	3.452	.	1	0.500	60.00	0.00	15.01	.	0.287	0.537	l_major	191,164	355	99	0/1	.	.	.	5337,0,5983	.	.	.	201.0	0.0	174.0	1.0	0.0	0.0	0.0
LmjFc.07	577759	.	A	G	6095.6	PASS	1	0.500	2	1.57	327	.	.	3.0103	4.994	.	1	0.500	60.00	0.00	18.70	.	1.42	0.597	l_major	145,181	326	99	0/1	.	.	.	6103,0,4427	.	.	.	153.0	0.0	189.0	0.0	0.0	0.0	0.0
LmjFc.07	579406	.	G	A	4888.6	PASS	1	0.500	2	-1.991e+00	309	.	.	3.0103	20.534	.	1	0.500	60.00	0.00	15.98	.	0.847	0.901	l_major	156,150	306	99	0/1	.	.	.	4896,0,5336	.	.	.	155.0	0.0	169.0	0.0	0.0	0.0	0.0
LmjFc.07	580254	.	T	C	5317.6	PASS	1	0.500	2	4.40	333	.	.	3.0103	4.178	.	1	0.500	60.00	0.00	16.02	.	-5.050e-01	0.743	l_major	173,159	332	99	0/1	.	.	.	5325,0,5093	.	.	.	0.0	166.0	0.0	179.0	0.0	0.0	0.0
LmjFc.07	581190	.	T	C	5016.6	PASS	1	0.500	2	-1.300e-01	321	.	.	3.0103	2.397	.	1	0.500	60.00	0.00	15.68	.	0.511	0.586	l_major	167,153	320	99	0/1	.	.	.	5024,0,5515	.	.	.	0.0	157.0	1.0	179.0	0.0	0.0	0.0
LmjFc.07	581729	.	AGT	A	4566.6	PASS	1	0.500	2	-5.200e-01	355	.	.	3.0103	5.186	.	1	0.500	60.00	0.00	14.97	.	0.386	0.771	l_major	158,147	305	99	0/1	.	.	.	4574,0,4892	.	.	.	372.0	1.0	0.0	0.0	0.0	0.0	0.0
LmjFc.07	584013	.	A	AG	4625.06	PASS	2	1.00	2	-1.440e+00	183	.	.	3.0103	4.984	.	2	1.00	59.98	0.00	27.69	.	-1.318e+00	1.601	l_major	1,166	167	99	1/1	.	.	.	4639,489,0	.	.	.	201.0	0.0	34.0	0.0	0.0	0.0	175.0
LmjFc.07	584264	.	T	TCA	992.64	PASS	1	0.500	2	0.169	167	.	.	3.0103	10.094	.	1	0.500	60.00	0.00	10.56	.	0.375	1.543	l_major	49,45	94	99	0/1	.	.	.	1000,0,1053	.	.	.	7.0	12.0	0.0	237.0	0.0	0.0	39.0
LmjFc.07	584629	.	C	CGT	5369.64	PASS	1	0.500	2	-6.860e-01	383	.	.	3.0103	2.301	.	1	0.500	60.00	0.00	15.65	.	-9.060e-01	0.834	l_major	175,168	343	99	0/1	.	.	.	5377,0,5627	.	.	.	1.0	400.0	0.0	3.0	0.0	0.0	162.0
LmjFc.07	584992	.	C	A	5359.6	PASS	1	0.500	2	-1.031e+00	334	.	.	3.0103	9.029	.	1	0.500	60.00	0.00	16.09	.	-3.870e-01	1.018	l_major	163,170	333	99	0/1	.	.	.	5367,0,5208	.	.	.	176.0	174.0	0.0	0.0	0.0	0.0	0.0
LmjFc.07	586156	.	T	TC	2441.64	PASS	1	0.500	2	0.223	250	.	.	3.0103	2.984	.	1	0.500	59.97	0.00	10.80	.	-2.377e+00	0.518	l_major	117,109	226	99	0/1	.	.	.	2449,0,2793	.	.	.	0.0	9.0	3.0	291.0	0.0	0.0	120.0
LmjFc.07	586690	.	A	AGT	4804.64	PASS	1	0.500	2	-1.070e+00	380	.	.	3.0103	0.837	.	1	0.500	60.00	0.00	14.39	.	-4.990e-01	0.766	l_major	173,161	334	99	0/1	.	.	.	4812,0,5394	.	.	.	395.0	0.0	0.0	2.0	0.0	0.0	143.0
LmjFc.07	587018	.	AC	A	4429.6	PASS	1	0.500	2	1.21	331	.	.	3.0103	0.419	.	1	0.500	60.00	0.00	14.77	.	-1.224e+00	0.645	l_major	153,147	300	99	0/1	.	.	.	4437,0,4727	.	.	.	349.0	0.0	0.0	0.0	0.0	2.0	0.0
LmjFc.07	587019	.	C	*	5371.04	PASS	1,1	0.500,0.500	2	.	326	.	.	3.0103	0.000	.	1,1	0.500,0.500	60.00	.	17.90	.	.	0.790	l_major	0,147,153	300	99	1/2	.	.	.	11266,5381,4726,5054,0,4608	.	.	.	0.0	172.0	0.0	0.0	0.0	174.0	166.0
LmjFc.07	587019	.	C	CA	5371.04	PASS	1,1	0.500,0.500	2	.	326	.	.	3.0103	0.000	.	1,1	0.500,0.500	60.00	.	17.90	.	.	0.790	l_major	0,147,153	300	99	1/2	.	.	.	11266,5381,4726,5054,0,4608	.	.	.	0.0	172.0	0.0	0.0	0.0	174.0	166.0
LmjFc.07	590851	.	T	C	1199.6	PASS	1	0.500	2	0.871	199	.	.	3.0103	7.946	.	1	0.500	49.32	-7.969e+00	6.03	.	-2.214e+00	0.958	l_major	142,57	199	99	0/1	.	.	.	1207,0,4520	.	.	.	0.0	72.0	0.0	153.0	0.0	0.0	0.0
LmjFc.07	590965	.	G	C	4551.6	PASS	1	0.500	2	-3.540e-01	310	.	.	3.0103	3.756	.	1	0.500	51.83	-1.406e+01	14.78	.	2.10	0.895	l_major	160,148	308	99	0/1	.	.	.	4559,0,5371	.	.	.	0.0	165.0	173.0	0.0	0.0	0.0	0.0
LmjFc.07	591644	.	G	C	4103.6	PASS	1	0.500	2	-8.630e-01	339	.	.	3.0103	9.238	.	1	0.500	42.57	-1.411e+01	12.11	.	0.192	1.116	l_major	195,144	339	99	0/1	.	.	.	4111,0,6552	.	.	.	0.0	171.0	204.0	0.0	0.0	0.0	0.0
LmjFc.07	591965	.	A	G	6765.6	PASS	1	0.500	2	0.334	400	.	.	3.0103	4.344	.	1	0.500	54.41	-1.297e+01	16.96	.	1.41	0.732	l_major	190,209	399	99	0/1	.	.	.	6773,0,6173	.	.	.	199.0	0.0	223.0	0.0	0.0	0.0	0.0
LmjFc.07	591978	.	G	A	6698.6	PASS	1	0.500	2	-4.326e+00	397	.	.	3.0103	2.625	.	1	0.500	54.26	-1.279e+01	16.96	.	-9.800e-02	0.801	l_major	181,214	395	99	0/1	.	.	.	6706,0,6067	.	.	.	228.0	1.0	191.0	2.0	0.0	0.0	0.0
LmjFc.07	592585	.	A	T	2471.6	PASS	1	0.500	2	1.47	506	.	.	3.0103	11.902	.	1	0.500	46.40	-8.758e+00	4.88	.	-4.348e+00	1.487	l_major	385,121	506	99	0/1	.	.	.	2479,0,12318	.	.	.	404.0	1.0	0.0	137.0	0.0	1.0	0.0
LmjFc.07	592623	.	G	A	4427.6	PASS	1	0.500	2	-2.422e+00	525	.	.	3.0103	7.221	.	1	0.500	51.01	-1.354e+01	8.47	.	9.12	1.280	l_major	389,134	523	99	0|1	.	0|1	592623_G_A	4435,0,16149	592623	.	.	158.0	1.0	406.0	2.0	0.0	0.0	0.0
LmjFc.07	592627	.	C	A	4424.6	PASS	1	0.500	2	-2.818e+00	526	.	.	3.0103	6.045	.	1	0.500	51.42	-1.404e+01	8.44	.	9.83	1.243	l_major	390,134	524	99	0|1	.	0|1	592623_G_A	4432,0,16246	592623	.	.	157.0	408.0	2.0	0.0	0.0	0.0	0.0
LmjFc.07	592631	.	T	C	4507.6	PASS	1	0.500	2	2.37	535	.	.	3.0103	7.221	.	1	0.500	51.76	-1.467e+01	8.46	.	9.68	1.225	l_major	397,136	533	99	0|1	.	0|1	592623_G_A	4515,0,16838	592623	.	.	0.0	160.0	1.0	415.0	0.0	0.0	0.0
LmjFc.07	592643	.	T	C	4474.6	PASS	1	0.500	2	0.096	544	.	.	3.0103	7.252	.	1	0.500	53.09	-1.671e+01	8.26	.	7.50	1.214	l_major	405,137	542	99	0|1	.	0|1	592623_G_A	4482,0,17300	592623	.	.	0.0	160.0	0.0	423.0	0.0	0.0	0.0
LmjFc.07	592656	.	T	C	4323.6	PASS	1	0.500	2	1.89	552	.	.	3.0103	6.108	.	1	0.500	54.28	-1.857e+01	7.86	.	3.24	1.136	l_major	417,133	550	99	0|1	.	0|1	592623_G_A	4331,0,17652	592623	.	.	1.0	154.0	0.0	435.0	0.0	0.0	0.0
LmjFc.07	592665	.	C	G	4159.6	PASS	1	0.500	2	-2.084e+00	549	.	.	3.0103	2.941	.	1	0.500	55.10	-1.996e+01	7.60	.	-8.340e-01	0.988	l_major	416,131	547	99	0|1	.	0|1	592623_G_A	4167,0,17126	592623	.	.	0.0	434.0	153.0	0.0	0.0	0.0	0.0
LmjFc.08	19800	.	T	TC	3086.06	PASS	2	1.00	2	0.125	143	.	.	3.0103	8.798	.	2	1.00	60.00	0.00	25.09	.	-2.200e-02	0.866	l_major	7,116	123	99	1/1	.	.	.	3100,248,0	.	.	.	0.0	15.0	0.0	228.0	0.0	0.0	137.0
LmjFc.08	23567	.	C	CG	4997.06	PASS	2	1.00	2	-6.770e-01	221	.	.	3.0103	0.000	.	2	1.00	60.00	0.00	26.87	.	0.00	0.749	l_major	5,181	186	99	1/1	.	.	.	5011,420,0	.	.	.	0.0	282.0	11.0	0.0	0.0	0.0	217.0
LmjFc.08	43433	.	T	TG	6625.06	PASS	2	1.00	2	-1.000e+00	253	.	.	3.0103	6.386	.	2	1.00	60.00	0.00	28.68	.	0.452	0.278	l_major	2,229	231	99	1/1	.	.	.	6639,645,0	.	.	.	0.0	0.0	5.0	276.0	0.0	24.0	228.0
LmjFc.08	60877	.	T	TC	2939.06	PASS	2	1.00	2	0.022	166	.	.	3.0103	0.000	.	2	1.00	60.00	0.00	22.10	.	1.39	0.812	l_major	10,123	133	99	1/1	.	.	.	2953,161,0	.	.	.	0.0	21.0	0.0	227.0	0.0	0.0	128.0
LmjFc.08	75119	.	G	GC	1955.06	PASS	2	1.00	2	-1.452e+00	94	.	.	3.0103	0.000	.	2	1.00	59.83	0.00	27.15	.	-1.444e+00	0.929	l_major	1,71	72	99	1/1	.	.	.	1969,188,0	.	.	.	0.0	7.0	158.0	0.0	0.0	0.0	101.0
LmjFc.08	77923	.	T	TG	4072.06	PASS	2	1.00	2	-6.260e-01	161	.	.	3.0103	0.000	.	2	1.00	60.00	0.00	29.30	.	-1.321e+00	0.317	l_major	1,138	139	99	1/1	.	.	.	4086,399,0	.	.	.	0.0	0.0	15.0	224.0	0.0	12.0	176.0
LmjFc.08	94011	.	T	TG	3196.06	PASS	2	1.00	2	2.61	161	.	.	3.0103	0.000	.	2	1.00	60.00	0.00	26.63	.	1.84	1.140	l_major	4,116	120	99	1/1	.	.	.	3210,303,0	.	.	.	0.0	1.0	34.0	224.0	0.0	0.0	151.0
LmjFc.08	106533	.	G	GC	2182.06	PASS	2	1.00	2	-9.300e-01	106	.	.	3.0103	10.441	.	2	1.00	59.85	0.00	26.61	.	-1.129e+00	1.784	l_major	2,80	82	99	1/1	.	.	.	2196,203,0	.	.	.	0.0	11.0	221.0	1.0	0.0	1.0	103.0
LmjFc.08	146224	.	G	GC	3816.06	PASS	2	1.00	2	0.934	161	.	.	3.0103	12.816	.	2	1.00	60.00	0.00	27.26	.	-2.060e-01	2.262	l_major	4,136	140	99	1/1	.	.	.	3830,356,0	.	.	.	0.0	2.0	240.0	0.0	0.0	0.0	175.0
LmjFc.08	163392	.	G	GC	3365.06	PASS	2	1.00	2	0.066	167	.	.	3.0103	0.000	.	2	1.00	60.00	0.00	24.38	.	0.016	0.667	l_major	10,128	138	99	1/1	.	.	.	3379,162,0	.	.	.	0.0	15.0	274.0	4.0	0.0	0.0	184.0
LmjFc.08	186743	.	CA	C	291.6	PASS	1	0.500	2	2.68	57	.	.	3.0103	0.000	.	1	0.500	60.00	0.00	5.50	.	-3.162e+00	0.573	l_major	34,19	53	99	0/1	.	.	.	299,0,494	.	.	.	0.0	228.0	0.0	0.0	0.0	0.0	0.0
LmjFc.08	196863	.	T	TG	3874.06	PASS	2	1.00	2	0.483	166	.	.	3.0103	1.550	.	2	1.00	60.00	0.00	26.72	.	-3.140e-01	0.386	l_major	7,138	145	99	1/1	.	.	.	3888,300,0	.	.	.	0.0	0.0	14.0	209.0	0.0	0.0	159.0
LmjFc.08	202900	.	A	C	428.6	PASS	1	0.500	2	-1.649e+00	77	.	.	3.0103	4.895	.	1	0.500	60.00	0.00	5.64	.	-3.420e-01	0.606	l_major	52,24	76	99	0/1	.	.	.	436,0,1655	.	.	.	793.0	42.0	0.0	25.0	0.0	0.0	0.0
LmjFc.08	230559	.	T	TG	1809.06	PASS	2	1.00	2	0.498	102	.	.	3.0103	0.000	.	2	1.00	60.00	0.00	22.61	.	0.503	1.402	l_major	7,73	80	99	1/1	.	.	.	1823,141,0	.	.	.	0.0	0.0	20.0	250.0	0.0	0.0	152.0
LmjFc.08	235008	.	G	GC	2548.06	PASS	2	1.00	2	-7.550e-01	106	.	.	3.0103	9.014	.	2	1.00	60.00	0.00	27.11	.	0.056	0.051	l_major	4,90	94	99	1/1	.	.	.	2562,184,0	.	.	.	0.0	12.0	167.0	0.0	0.0	3.0	130.0
LmjFc.08	241678	.	T	TG	6884.06	PASS	2	1.00	2	-3.460e-01	258	.	.	3.0103	0.000	.	2	1.00	60.00	0.00	30.33	.	-6.560e-01	0.423	l_major	1,226	227	99	1/1	.	.	.	6898,655,0	.	.	.	0.0	1.0	18.0	270.0	0.0	0.0	224.0
LmjFc.08	241801	.	T	TA	4343.06	PASS	2	1.00	2	-1.716e+00	205	.	.	3.0103	4.294	.	2	1.00	60.00	0.00	26.48	.	-1.134e+00	0.174	l_major	5,159	164	99	1/1	.	.	.	4357,378,0	.	.	.	6.0	1.0	0.0	274.0	0.0	0.0	190.0
LmjFc.08	245612	.	T	TC	4198.06	PASS	2	1.00	2	1.22	163	.	.	3.0103	2.750	.	2	1.00	60.00	0.00	28.17	.	0.291	1.856	l_major	3,146	149	99	1/1	.	.	.	4212,381,0	.	.	.	0.0	18.0	4.0	247.0	0.0	0.0	173.0
LmjFc.08	256791	.	T	G	276.6	PASS	1	0.500	2	-1.535e+00	31	.	.	3.0103	10.656	.	1	0.500	58.81	-8.690e-01	9.22	.	0.648	0.049	l_major	14,16	30	99	0/1	.	.	.	284,0,354	.	.	.	0.0	2.0	31.0	51.0	0.0	1.0	7.0
LmjFc.08	267920	.	T	TG	5260.06	PASS	2	1.00	2	-1.073e+00	194	.	.	3.0103	3.284	.	2	1.00	60.00	0.00	32.07	.	-9.610e-01	0.442	l_major	1,163	164	99	1/1	.	.	.	5274,505,0	.	.	.	0.0	0.0	38.0	287.0	0.0	0.0	240.0
LmjFc.08	274991	.	T	TC	1467.05	PASS	2	1.00	2	-1.741e+00	76	.	.	3.0103	0.000	.	2	1.00	60.00	0.00	23.29	.	-1.718e+00	1.014	l_major	7,56	63	27	1/1	.	.	.	1481,27,0	.	.	.	2.0	33.0	2.0	166.0	0.0	1.0	92.0
LmjFc.08	288758	.	T	C	1159.6	PASS	1	0.500	2	2.40	1282	.	.	3.0103	2.022	.	1	0.500	50.27	-2.538e+00	0.91	.	-1.829e+00	0.995	l_major	1138,133	1271	99	0/1	.	.	.	1167,0,35542	.	.	.	0.0	142.0	7.0	1350.0	0.0	0.0	0.0
LmjFc.08	288862	.	A	G	12433.6	PASS	1	0.500	2	0.608	1700	.	.	3.0103	1.227	.	1	0.500	57.37	-1.525e+00	7.36	.	1.35	0.595	l_major	1211,478	1689	99	0/1	.	.	.	12441,0,47667	.	.	.	1331.0	5.0	538.0	2.0	0.0	0.0	0.0
LmjFc.08	288868	.	A	G	38092.6	PASS	1	0.500	2	0.248	1570	.	.	3.0103	1.941	.	1	0.500	57.24	1.28	24.39	.	-6.120e-01	0.778	l_major	450,1112	1562	99	0/1	.	.	.	38100,0,15586	.	.	.	508.0	6.0	1242.0	0.0	0.0	0.0	0.0
LmjFc.08	288956	.	T	TC	4741.64	PASS	1	0.500	2	-4.235e+00	525	.	.	3.0103	8.642	.	1	0.500	47.49	-1.592e+01	12.13	.	-3.269e+00	1.953	l_major	168,223	391	99	0/1	.	.	.	4749,0,3529	.	.	.	4.0	49.0	4.0	816.0	0.0	5.0	404.0
LmjFc.08	312384	.	A	AG	4853.06	PASS	2	1.00	2	0.140	211	.	.	3.0103	0.000	.	2	1.00	53.93	-7.090e-01	26.81	.	-4.860e-01	0.698	l_major	7,174	181	99	1/1	.	.	.	4867,406,0	.	.	.	255.0	0.0	22.0	0.0	0.0	0.0	194.0
LmjFc.08	378850	.	G	GC	3970.06	PASS	2	1.00	2	1.04	173	.	.	3.0103	2.391	.	2	1.00	60.00	0.00	27.01	.	-2.400e-01	0.824	l_major	3,144	147	99	1/1	.	.	.	3984,367,0	.	.	.	1.0	5.0	235.0	0.0	0.0	0.0	158.0
LmjFc.08	405619	.	G	GC	5270.06	PASS	2	1.00	2	-1.525e+00	220	.	.	3.0103	1.657	.	2	1.00	45.45	-2.316e+00	26.75	.	0.633	1.215	l_major	6,191	197	99	1/1	.	.	.	5284,450,0	.	.	.	0.0	5.0	275.0	1.0	0.0	0.0	184.0
LmjFc.08	416934	.	C	CG	6955.06	PASS	2	1.00	2	-2.128e+00	277	.	.	3.0103	4.812	.	2	1.00	60.00	0.00	28.27	.	-2.310e+00	0.579	l_major	4,242	246	99	1/1	.	.	.	6969,671,0	.	.	.	1.0	319.0	13.0	2.0	0.0	0.0	248.0
LmjFc.08	447153	.	G	GC	5172.06	PASS	2	1.00	2	-1.384e+00	232	.	.	3.0103	3.107	.	2	1.00	60.00	0.00	25.35	.	-7.800e-01	1.106	l_major	9,195	204	99	1/1	.	.	.	5186,385,0	.	.	.	0.0	5.0	297.0	0.0	0.0	0.0	229.0
LmjFc.08	447336	.	A	AG	3961.06	PASS	2	1.00	2	0.265	169	.	.	3.0103	7.069	.	2	1.00	59.92	0.00	28.09	.	-4.240e-01	0.352	l_major	5,136	141	99	1/1	.	.	.	3975,341,0	.	.	.	200.0	0.0	15.0	0.0	0.0	0.0	148.0
LmjFc.08	448162	.	A	AG	641.64	PASS	1	0.500	2	-1.287e+00	129	.	.	3.0103	5.120	.	1	0.500	60.00	0.00	6.17	.	-1.326e+00	0.988	l_major	68,36	104	99	0/1	.	.	.	649,0,1527	.	.	.	197.0	3.0	4.0	0.0	0.0	0.0	57.0
LmjFc.08	463589	.	C	CT	4488.06	PASS	2	1.00	2	0.538	206	.	.	3.0103	2.943	.	2	1.00	60.00	0.00	26.25	.	0.855	0.175	l_major	2,169	171	99	1/1	.	.	.	4502,455,0	.	.	.	0.0	270.0	0.0	7.0	0.0	5.0	188.0
LmjFc.08	481092	.	C	CTG	1953.64	PASS	1	0.500	2	-1.651e+00	202	.	.	3.0103	2.071	.	1	0.500	60.00	0.00	13.38	.	1.80	0.876	l_major	74,72	146	99	0/1	.	.	.	1961,0,2006	.	.	.	2.0	256.0	6.0	1.0	0.0	2.0	67.0
LmjFc.08	483112	.	C	CAT	1325.64	PASS	1	0.500	2	0.034	174	.	.	3.0103	1.595	.	1	0.500	60.00	0.00	13.67	.	-3.600e-01	0.867	l_major	55,42	105	99	0/1	.	.	.	1333,0,1224	.	.	.	2.0	199.0	0.0	29.0	0.0	1.0	35.0
LmjFc.08	483591	.	C	CA	300.64	PASS	1	0.500	2	-2.371e+00	31	.	.	3.0103	0.000	.	1	0.500	60.00	0.00	11.13	.	0.886	0.760	l_major	10,17	27	54	0/1	.	.	.	308,0,54	.	.	.	24.0	98.0	0.0	0.0	0.0	0.0	7.0
LmjFc.08	499183	.	T	TG	4677.06	PASS	2	1.00	2	-2.131e+00	182	.	.	3.0103	6.635	.	2	1.00	46.20	-9.820e-01	27.67	.	-1.098e+00	0.387	l_major	2,167	169	99	1/1	.	.	.	4691,473,0	.	.	.	0.0	0.0	21.0	222.0	0.0	5.0	183.0
LmjFc.08	504412	.	C	T	10888.6	PASS	1	0.500	2	0.974	621	.	.	3.0103	0.521	.	1	0.500	59.99	0.00	17.68	.	0.951	0.717	l_major	290,326	616	99	0/1	.	.	.	10896,0,9343	.	.	.	0.0	322.0	3.0	344.0	0.0	0.0	1.0
LmjFc.08	504728	.	T	TC	4780.06	PASS	2	1.00	2	-6.050e-01	246	.	.	3.0103	9.956	.	2	1.00	60.00	0.00	23.66	.	-2.600e-01	0.093	l_major	11,191	202	99	1/1	.	.	.	4794,357,0	.	.	.	1.0	106.0	5.0	336.0	0.0	0.0	160.0
LmjFc.08	505319	.	ATG	A	6087.6	PASS	1	0.500	2	2.49	566	.	.	3.0103	9.411	.	1	0.500	60.00	0.00	13.96	.	1.21	0.345	l_major	214,222	436	99	0/1	.	.	.	6095,0,5716	.	.	.	627.0	9.0	0.0	0.0	0.0	5.0	0.0
LmjFc.08	505680	.	C	A	10303.6	PASS	1	0.500	2	-1.790e+00	578	.	.	3.0103	3.257	.	1	0.500	50.40	-1.889e+01	17.83	.	-5.080e-01	0.486	l_major	298,280	578	99	0|1	.	0|1	505680_C_A	10311,0,11602	505680	.	.	290.0	309.0	0.0	0.0	0.0	0.0	0.0
LmjFc.08	505690	.	C	T	10541.6	PASS	1	0.500	2	-1.673e+00	573	.	.	3.0103	2.505	.	1	0.500	50.21	-1.862e+01	18.40	.	-6.880e-01	0.515	l_major	296,277	573	99	0|1	.	0|1	505680_C_A	10549,0,11408	505680	.	.	0.0	305.0	2.0	286.0	0.0	0.0	0.0
LmjFc.08	505856	.	C	T	8634.6	PASS	1	0.500	2	1.26	488	.	.	3.0103	4.099	.	1	0.500	51.22	-4.293e+00	17.69	.	0.993	0.970	l_major	221,267	488	99	0/1	.	.	.	8642,0,6780	.	.	.	1.0	249.0	1.0	280.0	0.0	0.0	0.0
LmjFc.08	506195	.	T	C	9062.6	PASS	1	0.500	2	1.16	550	.	.	3.0103	2.445	.	1	0.500	60.00	0.00	16.54	.	-4.080e-01	0.861	l_major	269,279	548	99	0/1	.	.	.	9070,0,8226	.	.	.	1.0	293.0	1.0	282.0	0.0	0.0	0.0
LmjFc.08	506262	.	T	C	9983.6	PASS	1	0.500	2	4.02	525	.	.	3.0103	0.527	.	1	0.500	60.00	0.00	19.09	.	-1.380e-01	0.610	l_major	261,262	523	99	0|1	.	0|1	506262_T_C	9991,0,9801	506262	.	.	1.0	298.0	13.0	295.0	0.0	0.0	0.0
LmjFc.08	506272	.	G	T	9844.6	PASS	1	0.500	2	-3.512e+00	510	.	.	3.0103	1.118	.	1	0.500	60.00	0.00	19.38	.	-7.310e-01	0.619	l_major	250,258	508	99	0|1	.	0|1	506262_T_C	9852,0,9518	506262	.	.	0.0	0.0	300.0	294.0	0.0	0.0	0.0
LmjFc.08	509391	.	A	G	11541.6	PASS	1	0.500	2	2.67	698	.	.	3.0103	0.000	.	1	0.500	60.00	0.00	16.61	.	-1.000e-01	0.698	l_major	346,349	695	99	0/1	.	.	.	11549,0,10966	.	.	.	366.0	1.0	359.0	0.0	0.0	0.0	0.0
LmjFc.08	510833	.	G	A	7890.6	PASS	1	0.500	2	-7.380e-01	587	.	.	3.0103	0.522	.	1	0.500	60.00	0.00	13.53	.	1.40	0.762	l_major	321,262	583	99	0/1	.	.	.	7898,0,10301	.	.	.	266.0	1.0	330.0	1.0	0.0	0.0	0.0
LmjFc.08	513627	.	G	C	6652.6	PASS	1	0.500	2	4.51	437	.	.	3.0103	1.977	.	1	0.500	44.56	-1.603e+01	15.22	.	-9.500e-02	0.523	l_major	235,202	437	99	0/1	.	.	.	6660,0,7046	.	.	.	0.0	219.0	249.0	0.0	0.0	0.0	0.0
LmjFc.08	514887	.	A	AAGG	14788.6	PASS	1	0.500	2	-3.520e-01	1175	.	.	3.0103	22.332	.	1	0.500	59.99	0.00	15.17	.	-2.419e+00	1.963	l_major	577,398	975	99	0/1	.	.	.	14796,0,22754	.	.	.	1253.0	1.0	10.0	1.0	0.0	0.0	526.0
LmjFc.08	515039	.	A	G	21682.6	PASS	1	0.500	2	3.63	1264	.	.	3.0103	2.450	.	1	0.500	59.97	-1.517e+00	17.40	.	-1.670e-01	0.627	l_major	667,579	1246	99	0|1	.	0|1	515039_A_G	21690,0,25533	515039	.	.	707.0	1.0	631.0	1.0	0.0	0.0	0.0
LmjFc.08	515058	.	A	G	22458.6	PASS	1	0.500	2	3.58	1236	.	.	3.0103	0.522	.	1	0.500	59.97	-1.513e+00	18.36	.	-5.960e-01	0.672	l_major	653,570	1223	99	0|1	.	0|1	515039_A_G	22466,0,26237	515039	.	.	713.0	0.0	597.0	1.0	0.0	0.0	0.0
LmjFc.08	515062	.	A	AC	1104.64	PASS	1	0.500	2	-2.411e+00	1237	.	.	3.0103	0.000	.	1	0.500	59.97	0.545	0.92	.	0.200	0.701	l_major	1044,154	1198	99	0/1	.	.	.	1112,0,41528	.	.	.	1282.0	13.0	4.0	2.0	0.0	2.0	153.0
LmjFc.08	515064	.	C	CA	21935.6	PASS	1	0.500	2	-1.788e+00	1240	.	.	3.0103	0.517	.	1	0.500	59.97	-1.521e+00	17.86	.	-3.060e-01	0.722	l_major	659,569	1228	99	0|1	.	0|1	515039_A_G	21943,0,26212	515039	.	.	3.0	1294.0	1.0	0.0	0.0	0.0	533.0
LmjFc.08	515066	.	C	CG	34982.1	PASS	1,1	0.500,0.500	2	1.15	1228	.	.	3.0103	0.000	.	1,1	0.500,0.500	59.96	-5.520e-01	29.03	.	0.014	0.658	l_major	160,488,557	1205	99	1/2	.	.	.	34999,17761,21834,11834,0,19831	.	.	.	2.0	704.0	564.0	1.0	0.0	0.0	515.0
LmjFc.08	515066	.	C	G	34982.1	PASS	1,1	0.500,0.500	2	1.15	1228	.	.	3.0103	0.000	.	1,1	0.500,0.500	59.96	-5.520e-01	29.03	.	0.014	0.658	l_major	160,488,557	1205	99	1/2	.	.	.	34999,17761,21834,11834,0,19831	.	.	.	2.0	704.0	564.0	1.0	0.0	0.0	515.0
LmjFc.08	515093	.	G	C	18779.6	PASS	1	0.500	2	0.352	1258	.	.	3.0103	0.524	.	1	0.500	59.89	-2.090e-01	15.11	.	0.619	0.752	l_major	674,569	1243	99	0/1	.	.	.	18787,0,22743	.	.	.	2.0	628.0	754.0	1.0	0.0	0.0	0.0
LmjFc.08	515153	.	T	C	7490.6	PASS	1	0.500	2	2.35	1358	.	.	3.0103	0.625	.	1	0.500	59.83	0.556	5.99	.	-2.010e-01	0.812	l_major	962,288	1250	99	0/1	.	.	.	7498,0,33276	.	.	.	2.0	313.0	8.0	1156.0	0.0	0.0	0.0
LmjFc.08	515181	.	T	C	18541.6	PASS	1	0.500	2	2.86	1366	.	.	3.0103	5.017	.	1	0.500	59.82	0.045	15.37	.	0.422	1.027	l_major	680,526	1206	99	0/1	.	.	.	18549,0,22232	.	.	.	2.0	578.0	1.0	891.0	0.0	0.0	0.0
LmjFc.08	515185	.	C	T	6438.6	PASS	1	0.500	2	-2.575e+00	1383	.	.	3.0103	3.128	.	1	0.500	59.83	1.42	5.33	.	-1.000e-03	1.063	l_major	941,268	1209	99	0/1	.	.	.	6446,0,37344	.	.	.	0.0	1191.0	2.0	292.0	0.0	0.0	0.0
LmjFc.09	11039	.	CAG	C	5174.6	PASS	1	0.500	2	-7.670e-01	374	.	.	3.0103	2.280	.	1	0.500	60.00	0.00	15.04	.	-3.270e-01	0.727	l_major	178,166	344	99	0/1	.	.	.	5182,0,5916	.	.	.	0.0	391.0	1.0	0.0	0.0	0.0	0.0
LmjFc.09	15091	.	T	TCC	2760.64	PASS	1	0.500	2	-2.317e+00	286	.	.	3.0103	0.481	.	1	0.500	60.00	0.00	11.36	.	-2.645e+00	0.742	l_major	155,88	247	99	0/1	.	.	.	2768,0,5183	.	.	.	0.0	13.0	2.0	348.0	0.0	0.0	106.0
LmjFc.09	23905	.	G	GA	3192.64	PASS	1	0.500	2	-1.289e+00	309	.	.	3.0103	0.902	.	1	0.500	60.00	0.00	11.28	.	-1.489e+00	0.682	l_major	143,140	283	99	0/1	.	.	.	3200,0,3211	.	.	.	10.0	0.0	343.0	0.0	0.0	0.0	145.0
LmjFc.09	28180	.	GT	G	2669.06	PASS	2	1.00	2	1.61	171	.	.	3.0103	8.685	.	2	1.00	60.00	0.00	24.94	.	0.210	0.062	l_major	4,103	113	99	1/1	.	.	.	2683,267,0	.	.	.	1.0	1.0	238.0	9.0	0.0	14.0	0.0
LmjFc.09	29283	.	A	AC	1369.64	PASS	1	0.500	2	-1.040e+00	165	.	.	3.0103	1.412	.	1	0.500	60.00	0.00	8.84	.	-2.360e-01	0.829	l_major	94,61	155	99	0/1	.	.	.	1377,0,2330	.	.	.	209.0	16.0	2.0	0.0	0.0	0.0	72.0
LmjFc.09	30611	.	GCACACACACA	G	6318.6	PASS	1	0.500	2	3.92	364	.	.	3.0103	0.000	.	1	0.500	60.00	0.00	19.44	.	-8.930e-01	0.699	l_major	160,165	325	99	0/1	.	.	.	6326,0,6100	.	.	.	0.0	1.0	366.0	0.0	0.0	1.0	0.0
LmjFc.09	30666	.	T	C	6447.6	PASS	1	0.500	2	2.20	381	.	.	3.0103	0.773	.	1	0.500	60.00	0.00	17.01	.	-1.732e+00	0.742	l_major	187,192	379	99	0/1	.	.	.	6455,0,5918	.	.	.	0.0	205.0	0.0	199.0	0.0	0.0	0.0
LmjFc.09	31497	.	T	TC	2896.64	PASS	1	0.500	2	-1.939e+00	350	.	.	3.0103	0.411	.	1	0.500	60.00	0.00	9.05	.	0.317	0.647	l_major	186,134	320	99	0/1	.	.	.	2904,0,4314	.	.	.	3.0	10.0	1.0	363.0	0.0	1.0	132.0
LmjFc.09	36799	.	T	TC	3569.06	PASS	2	1.00	2	1.19	137	.	.	3.0103	0.000	.	2	1.00	60.00	0.00	30.77	.	1.68	0.656	l_major	1,115	116	99	1|1	.	1|1	36799_T_TC	3583,344,0	36799	.	.	0.0	15.0	3.0	190.0	0.0	3.0	80.0
LmjFc.09	39650	.	T	TC	1443.06	PASS	2	1.00	2	.	62	.	.	3.0103	0.000	.	2	1.00	60.00	.	27.75	.	.	2.049	l_major	0,52	52	99	1/1	.	.	.	1457,155,0	.	.	.	0.0	9.0	0.0	134.0	0.0	1.0	78.0
LmjFc.09	43199	.	G	GC	4377.06	PASS	2	1.00	2	-1.859e+00	198	.	.	3.0103	3.751	.	2	1.00	60.00	0.00	26.05	.	-8.850e-01	0.531	l_major	6,162	168	99	1/1	.	.	.	4391,351,0	.	.	.	0.0	7.0	275.0	0.0	0.0	0.0	175.0
LmjFc.09	49288	.	C	CG	5494.06	PASS	2	1.00	2	0.294	255	.	.	3.0103	1.531	.	2	1.00	60.00	0.00	26.54	.	0.563	0.793	l_major	7,200	210	99	1/1	.	.	.	5508,457,0	.	.	.	0.0	328.0	44.0	0.0	0.0	0.0	237.0
LmjFc.09	51026	.	T	TC	3254.06	PASS	2	1.00	2	0.575	143	.	.	3.0103	0.000	.	2	1.00	60.00	0.00	27.35	.	0.755	0.459	l_major	3,116	119	99	1/1	.	.	.	3268,304,0	.	.	.	2.0	9.0	0.0	211.0	0.0	1.0	144.0
LmjFc.09	55788	.	T	TC	4061.06	PASS	2	1.00	2	-4.000e-02	178	.	.	3.0103	3.685	.	2	1.00	60.00	0.00	27.07	.	-1.300e-02	2.451	l_major	3,147	154	99	1/1	.	.	.	4075,365,0	.	.	.	0.0	15.0	2.0	265.0	0.0	0.0	172.0
LmjFc.09	63416	.	G	GC	2076.06	PASS	2	1.00	2	-1.125e+00	82	.	.	3.0103	0.000	.	2	1.00	60.00	0.00	29.24	.	0.757	1.816	l_major	1,70	71	99	1/1	.	.	.	2090,199,0	.	.	.	0.0	11.0	143.0	0.0	0.0	0.0	114.0
LmjFc.09	83005	.	T	TC	3894.06	PASS	2	1.00	2	0.423	155	.	.	3.0103	0.000	.	2	1.00	60.00	0.00	28.01	.	0.239	0.557	l_major	3,136	139	99	1/1	.	.	.	3908,393,0	.	.	.	1.0	21.0	0.0	211.0	0.0	0.0	158.0
LmjFc.09	93041	.	T	TC	3298.06	PASS	2	1.00	2	-4.290e-01	141	.	.	3.0103	0.000	.	2	1.00	60.00	0.00	27.95	.	1.24	0.816	l_major	2,116	118	99	1/1	.	.	.	3312,301,0	.	.	.	0.0	29.0	0.0	208.0	0.0	1.0	135.0
LmjFc.09	100223	.	G	GC	4583.06	PASS	2	1.00	2	0.163	192	.	.	3.0103	1.649	.	2	1.00	60.00	0.00	26.34	.	-9.900e-02	0.347	l_major	6,168	174	99	1/1	.	.	.	4597,371,0	.	.	.	0.0	8.0	272.0	0.0	0.0	0.0	205.0
LmjFc.09	108212	.	T	TC	3951.06	PASS	2	1.00	2	-3.280e-01	172	.	.	3.0103	2.138	.	2	1.00	60.00	0.00	26.88	.	-7.110e-01	1.514	l_major	4,143	149	99	1/1	.	.	.	3965,400,0	.	.	.	3.0	39.0	1.0	225.0	0.0	0.0	140.0
LmjFc.09	112796	.	A	AC	4887.06	PASS	2	1.00	2	-6.450e-01	212	.	.	3.0103	3.477	.	2	1.00	60.00	0.00	26.00	.	-5.060e-01	0.256	l_major	7,181	188	99	1/1	.	.	.	4901,365,0	.	.	.	249.0	38.0	2.0	0.0	0.0	1.0	189.0
LmjFc.09	128026	.	G	GC	1947.06	PASS	2	1.00	2	-1.200e+00	103	.	.	3.0103	0.000	.	2	1.00	60.00	0.00	24.96	.	0.755	0.796	l_major	3,75	78	99	1/1	.	.	.	1961,179,0	.	.	.	1.0	22.0	166.0	0.0	0.0	1.0	66.0
LmjFc.09	133440	.	T	TC	3716.06	PASS	2	1.00	2	2.07	159	.	.	3.0103	6.214	.	2	1.00	59.90	0.00	25.81	.	0.618	0.119	l_major	7,137	144	99	1/1	.	.	.	3730,271,0	.	.	.	2.0	6.0	0.0	240.0	0.0	0.0	180.0
LmjFc.09	146854	.	A	AC	2595.06	PASS	2	1.00	2	.	123	.	.	3.0103	0.000	.	2	1.00	60.00	.	28.52	.	.	1.533	l_major	0,91	91	99	1/1	.	.	.	2609,279,0	.	.	.	208.0	19.0	0.0	0.0	0.0	0.0	113.0
LmjFc.09	172988	.	T	TC	2825.06	PASS	2	1.00	2	.	108	.	.	3.0103	0.000	.	2	1.00	60.00	.	28.54	.	.	1.969	l_major	0,99	99	99	1/1	.	.	.	2839,297,0	.	.	.	0.0	13.0	0.0	180.0	0.0	0.0	138.0
LmjFc.09	198107	.	T	TC	4378.06	PASS	2	1.00	2	0.594	167	.	.	3.0103	0.000	.	2	1.00	58.15	1.58	28.80	.	2.09	0.567	l_major	2,150	152	99	1/1	.	.	.	4392,423,0	.	.	.	0.0	20.0	0.0	178.0	0.0	0.0	156.0
LmjFc.09	221603	.	T	TC	4305.06	PASS	2	1.00	2	-1.028e+00	175	.	.	3.0103	5.240	.	2	1.00	60.00	0.00	27.25	.	-7.800e-02	1.083	l_major	4,154	158	99	1/1	.	.	.	4319,375,0	.	.	.	0.0	11.0	0.0	242.0	0.0	3.0	187.0
LmjFc.09	239816	.	A	AC	3011.1	PASS	1,1	0.500,0.500	2	-3.087e+00	125	.	.	3.0103	3.767	.	1,1	0.500,0.500	60.00	0.00	27.13	.	-5.350e-01	1.346	l_major	7,69,35	111	99	1/2	.	.	.	3028,1054,958,1765,0,2889	.	.	.	203.0	22.0	1.0	0.0	0.0	0.0	82.0
LmjFc.09	239816	.	A	ACCCC	3011.1	PASS	1,1	0.500,0.500	2	-3.087e+00	125	.	.	3.0103	3.767	.	1,1	0.500,0.500	60.00	0.00	27.13	.	-5.350e-01	1.346	l_major	7,69,35	111	99	1/2	.	.	.	3028,1054,958,1765,0,2889	.	.	.	203.0	22.0	1.0	0.0	0.0	0.0	82.0
LmjFc.09	244800	.	T	TC	6993.06	PASS	2	1.00	2	-1.041e+00	262	.	.	3.0103	6.074	.	2	1.00	60.00	0.00	28.66	.	0.408	0.076	l_major	3,241	244	99	1/1	.	.	.	7007,678,0	.	.	.	0.0	14.0	1.0	295.0	0.0	3.0	244.0
LmjFc.09	246639	.	A	AC	2448.64	PASS	1	0.500	2	-7.760e-01	149	.	.	3.0103	0.000	.	1	0.500	60.00	0.00	20.93	.	-1.706e+00	0.799	l_major	20,97	117	99	0/1	.	.	.	2456,0,129	.	.	.	237.0	16.0	1.0	0.0	0.0	0.0	132.0
LmjFc.09	250973	.	T	TC	3770.06	PASS	2	1.00	2	-2.389e+00	165	.	.	3.0103	2.524	.	2	1.00	60.00	0.00	27.52	.	-2.130e-01	1.116	l_major	3,134	137	99	1/1	.	.	.	3784,349,0	.	.	.	0.0	24.0	0.0	229.0	0.0	1.0	163.0
LmjFc.09	259252	.	T	TC	2560.06	PASS	2	1.00	2	.	79	.	.	3.0103	0.000	.	2	1.00	60.00	.	34.60	.	.	1.061	l_major	0,74	74	99	1/1	.	.	.	2574,246,0	.	.	.	0.0	14.0	0.0	104.0	0.0	1.0	87.0
LmjFc.09	270619	.	G	GC	1721.06	PASS	2	1.00	2	-1.438e+00	78	.	.	3.0103	0.000	.	2	1.00	60.00	0.00	27.32	.	0.00	0.968	l_major	1,62	63	99	1/1	.	.	.	1735,172,0	.	.	.	8.0	11.0	167.0	6.0	0.0	0.0	94.0
LmjFc.09	273654	.	G	GC	2212.06	PASS	2	1.00	2	0.846	117	.	.	3.0103	0.000	.	2	1.00	60.00	0.00	26.02	.	1.01	1.247	l_major	4,81	85	99	1/1	.	.	.	2226,163,0	.	.	.	0.0	8.0	227.0	4.0	0.0	0.0	100.0
LmjFc.09	277733	.	A	AG	4954.06	PASS	2	1.00	2	-1.188e+00	203	.	.	3.0103	6.966	.	2	1.00	60.00	0.00	27.52	.	4.000e-03	1.187	l_major	6,174	180	99	1/1	.	.	.	4968,435,0	.	.	.	250.0	0.0	17.0	0.0	0.0	5.0	199.0
LmjFc.09	281082	.	T	TG	4342.06	PASS	2	1.00	2	-3.140e-01	186	.	.	3.0103	4.575	.	2	1.00	60.00	0.00	26.32	.	2.06	0.159	l_major	7,158	165	99	1/1	.	.	.	4356,339,0	.	.	.	0.0	0.0	17.0	234.0	0.0	0.0	180.0
LmjFc.09	282810	.	C	CG	2684.06	PASS	2	1.00	2	-4.290e-01	119	.	.	3.0103	0.000	.	2	1.00	60.00	0.00	27.11	.	-1.378e+00	1.123	l_major	4,95	99	99	1/1	.	.	.	2698,241,0	.	.	.	0.0	156.0	24.0	1.0	0.0	0.0	112.0
LmjFc.09	283012	.	A	AG	3461.06	PASS	2	1.00	2	-5.220e-01	158	.	.	3.0103	3.143	.	2	1.00	60.00	0.00	27.25	.	-1.270e-01	2.111	l_major	3,124	127	99	1/1	.	.	.	3475,322,0	.	.	.	191.0	2.0	22.0	1.0	0.0	2.0	132.0
LmjFc.09	298384	.	T	TC	1974.06	PASS	2	1.00	2	-1.408e+00	105	.	.	3.0103	9.171	.	2	1.00	60.00	0.00	25.64	.	-7.930e-01	1.447	l_major	4,73	77	99	1/1	.	.	.	1988,132,0	.	.	.	0.0	16.0	4.0	236.0	0.0	1.0	103.0
LmjFc.09	326448	.	T	TG	4943.06	PASS	2	1.00	2	1.46	192	.	.	3.0103	0.000	.	2	1.00	60.00	0.00	28.25	.	0.678	0.989	l_major	3,172	175	99	1/1	.	.	.	4957,509,0	.	.	.	0.0	0.0	20.0	240.0	0.0	0.0	193.0
LmjFc.09	332457	.	CTG	C	582.6	PASS	1	0.500	2	-5.190e-01	98	.	.	3.0103	2.784	.	1	0.500	60.00	0.00	14.57	.	-1.161e+00	1.189	l_major	16,24	40	99	0/1	.	.	.	590,0,330	.	.	.	1.0	162.0	0.0	0.0	0.0	0.0	0.0
LmjFc.09	358347	.	A	AG	6939.06	PASS	2	1.00	2	0.708	284	.	.	3.0103	0.000	.	2	1.00	60.00	0.00	27.98	.	0.995	1.096	l_major	4,244	248	99	1/1	.	.	.	6953,631,0	.	.	.	310.0	0.0	17.0	0.0	0.0	0.0	248.0
LmjFc.09	363023	.	T	TG	3586.06	PASS	2	1.00	2	-9.860e-01	156	.	.	3.0103	8.179	.	2	1.00	60.00	0.00	27.17	.	0.591	1.153	l_major	4,128	132	99	1/1	.	.	.	3600,313,0	.	.	.	1.0	0.0	73.0	182.0	0.0	1.0	140.0
LmjFc.09	375967	.	C	CG	1012.06	PASS	2	1.00	2	0.456	68	.	.	3.0103	0.000	.	2	1.00	59.69	-1.780e-01	22.49	.	0.683	1.981	l_major	3,42	45	61	1/1	.	.	.	1026,61,0	.	.	.	0.0	139.0	30.0	0.0	0.0	0.0	72.0
LmjFc.09	379742	.	T	TG	1829.66	PASS	1	0.500	2	-1.832e+00	106	.	.	3.0103	0.000	.	1	0.500	60.00	0.00	21.53	.	-2.405e+00	0.784	l_major	11,74	85	14	0/1	.	.	.	1837,0,14	.	.	.	1.0	0.0	31.0	182.0	0.0	0.0	107.0
LmjFc.09	413470	.	A	AG	6082.06	PASS	2	1.00	2	-2.320e-01	225	.	.	3.0103	0.000	.	2	1.00	60.00	0.00	28.96	.	-1.716e+00	0.278	l_major	1,209	210	99	1/1	.	.	.	6096,624,0	.	.	.	274.0	2.0	12.0	0.0	0.0	2.0	220.0
LmjFc.09	441082	.	T	TG	4445.06	PASS	2	1.00	2	1.33	193	.	.	3.0103	3.068	.	2	1.00	60.00	0.00	26.15	.	2.23	0.436	l_major	8,162	170	99	1/1	.	.	.	4459,345,0	.	.	.	0.0	0.0	23.0	228.0	0.0	1.0	170.0
LmjFc.09	442690	.	A	C	43.19	PASS	1	0.500	2	.	87	.	.	3.0103	0.000	.	1	0.500	60.00	.	0.63	.	.	0.184	l_major	69,0	69	99	0/1	.	.	.	426,0,2596	.	.	.	147.0	0.0	0.0	1.0	0.0	0.0	0.0
LmjFc.09	444730	.	G	GC	2569.06	PASS	2	1.00	2	-1.401e+00	121	.	.	3.0103	2.717	.	2	1.00	59.99	-7.500e-02	27.92	.	0.308	0.280	l_major	2,90	92	99	1/1	.	.	.	2583,252,0	.	.	.	0.0	9.0	263.0	0.0	0.0	0.0	171.0
LmjFc.09	479919	.	A	AG	2746.06	PASS	2	1.00	2	-1.330e-01	117	.	.	3.0103	0.000	.	2	1.00	60.00	0.00	26.15	.	0.330	1.942	l_major	1,104	105	99	1/1	.	.	.	2760,281,0	.	.	.	130.0	1.0	115.0	1.0	0.0	0.0	102.0
LmjFc.09	488252	.	A	AG	2974.06	PASS	2	1.00	2	0.491	131	.	.	3.0103	2.348	.	2	1.00	60.00	0.00	26.32	.	1.05	1.885	l_major	4,109	113	99	1/1	.	.	.	2988,278,0	.	.	.	156.0	1.0	36.0	0.0	0.0	0.0	110.0
LmjFc.09	496896	.	T	TG	1415.06	PASS	2	1.00	2	0.148	59	.	.	3.0103	0.000	.	2	1.00	60.00	0.00	27.75	.	0.995	1.473	l_major	2,49	51	99	1/1	.	.	.	1429,120,0	.	.	.	0.0	0.0	14.0	104.0	0.0	9.0	79.0
LmjFc.09	502244	.	A	G	331.6	PASS	1	0.500	2	-2.965e+00	89	.	.	3.0103	1.394	.	1	0.500	59.89	-8.780e-01	3.81	.	-8.880e-01	0.365	l_major	39,48	87	99	0/1	.	.	.	339,0,464	.	.	.	78.0	1.0	110.0	3.0	0.0	2.0	0.0
LmjFc.09	509078	.	C	CG	1098.06	PASS	2	1.00	2	.	52	.	.	3.0103	0.000	.	2	1.00	60.00	.	28.16	.	.	1.387	l_major	0,39	39	99	1/1	.	.	.	1112,119,0	.	.	.	0.0	94.0	12.0	0.0	0.0	0.0	51.0
LmjFc.09	511894	.	A	AG	4362.06	PASS	2	1.00	2	.	175	.	.	3.0103	0.000	.	2	1.00	60.00	.	29.67	.	.	1.202	l_major	0,147	147	99	1/1	.	.	.	4376,456,0	.	.	.	202.0	1.0	17.0	0.0	0.0	0.0	167.0
LmjFc.10	7608	.	C	CTATA	8922.06	PASS	2	1.00	2	0.925	272	.	.	3.0103	6.566	.	2	1.00	54.22	0.459	23.23	.	0.125	0.354	l_major	2,192	206	99	1/1	.	.	.	8936,567,0	.	.	.	1.0	2.0	0.0	360.0	0.0	0.0	0.0
LmjFc.10	15794	.	A	AC	6195.06	PASS	2	1.00	2	1.16	250	.	.	3.0103	0.000	.	2	1.00	60.00	0.00	27.91	.	2.10	0.385	l_major	3,219	222	99	1/1	.	.	.	6209,590,0	.	.	.	0.0	0.0	373.0	0.0	0.0	0.0	0.0
LmjFc.10	52583	.	T	TG	6000.06	PASS	2	1.00	2	-1.355e+00	246	.	.	3.0103	1.446	.	2	1.00	60.00	0.00	26.91	.	-1.730e+00	0.563	l_major	7,216	223	99	1/1	.	.	.	6014,543,0	.	.	.	0.0	0.0	346.0	0.0	0.0	0.0	0.0
LmjFc.10	56117	.	T	TC	3093.06	PASS	2	1.00	2	-1.078e+00	138	.	.	3.0103	0.000	.	2	1.00	60.00	0.00	26.44	.	0.538	0.808	l_major	6,111	117	99	1/1	.	.	.	3107,209,0	.	.	.	1.0	0.0	0.0	320.0	0.0	0.0	0.0
LmjFc.10	76197	.	T	TG	6664.06	PASS	2	1.00	2	.	256	.	.	3.0103	0.000	.	2	1.00	60.00	.	28.85	.	.	0.719	l_major	0,231	231	99	1/1	.	.	.	6678,698,0	.	.	.	0.0	284.0	0.0	0.0	0.0	0.0	0.0
LmjFc.10	81080	.	T	TC	2650.06	PASS	2	1.00	2	1.46	135	.	.	3.0103	0.000	.	2	1.00	60.00	0.00	25.48	.	2.17	1.099	l_major	5,99	104	99	1/1	.	.	.	2664,229,0	.	.	.	0.0	348.0	0.0	0.0	0.0	0.0	0.0
LmjFc.10	84128	.	A	AC	2443.06	PASS	2	1.00	2	-6.750e-01	108	.	.	3.0103	0.000	.	2	1.00	60.00	0.00	27.45	.	0.180	1.356	l_major	2,87	89	99	1/1	.	.	.	2457,226,0	.	.	.	265.0	11.0	2.0	0.0	0.0	0.0	0.0
LmjFc.10	87743	.	A	AC	6928.06	PASS	2	1.00	2	0.169	244	.	.	3.0103	0.000	.	2	1.00	47.00	-2.353e+00	30.12	.	0.075	0.822	l_major	2,228	230	99	1/1	.	.	.	6942,645,0	.	.	.	0.0	273.0	0.0	0.0	0.0	0.0	0.0
LmjFc.10	88334	.	A	AC	3498.06	PASS	2	1.00	2	-7.980e-01	159	.	.	3.0103	0.000	.	2	1.00	60.00	0.00	26.50	.	-1.008e+00	1.051	l_major	3,129	132	99	1/1	.	.	.	3512,309,0	.	.	.	0.0	0.0	305.0	0.0	0.0	0.0	0.0
LmjFc.10	95986	.	T	TG	3632.06	PASS	2	1.00	2	1.33	175	.	.	3.0103	0.000	.	2	1.00	60.00	0.00	24.21	.	1.08	0.563	l_major	11,139	150	99	1/1	.	.	.	3646,201,0	.	.	.	0.0	0.0	279.0	0.0	0.0	0.0	0.0
LmjFc.10	96784	.	G	GC	6044.06	PASS	2	1.00	2	-9.920e-01	221	.	.	3.0103	0.000	.	2	1.00	60.00	0.00	30.84	.	-9.720e-01	1.226	l_major	1,195	196	99	1|1	.	1|1	96544_G_GC	6058,563,0	96544	.	.	1.0	0.0	341.0	0.0	0.0	0.0	0.0
LmjFc.10	103059	.	A	AG	5017.06	PASS	2	1.00	2	-3.160e-01	216	.	.	3.0103	0.000	.	2	1.00	60.00	0.00	27.12	.	-5.900e-02	0.446	l_major	5,180	185	99	1/1	.	.	.	5031,429,0	.	.	.	0.0	0.0	331.0	0.0	0.0	0.0	0.0
LmjFc.10	155208	.	T	TC	3188.06	PASS	2	1.00	2	-3.100e-02	125	.	.	3.0103	0.000	.	2	1.00	60.00	0.00	28.46	.	1.59	1.574	l_major	1,111	112	99	1/1	.	.	.	3202,313,0	.	.	.	0.0	1.0	306.0	1.0	0.0	0.0	0.0
LmjFc.10	164550	.	G	GC	2102.64	PASS	1	0.500	2	-8.940e-01	125	.	.	3.0103	0.000	.	1	0.500	60.00	0.00	21.03	.	0.174	0.657	l_major	14,86	100	25	0/1	.	.	.	2110,0,25	.	.	.	0.0	316.0	0.0	1.0	0.0	0.0	0.0
LmjFc.10	165454	.	T	TC	2018.06	PASS	2	1.00	2	-3.032e+00	116	.	.	3.0103	13.622	.	2	1.00	60.00	0.00	22.93	.	-1.539e+00	0.492	l_major	4,84	88	99	1/1	.	.	.	2032,191,0	.	.	.	0.0	263.0	0.0	0.0	0.0	0.0	0.0
LmjFc.10	170544	.	T	TC	3243.06	PASS	2	1.00	2	0.699	165	.	.	3.0103	0.000	.	2	1.00	59.97	0.00	26.58	.	0.607	1.110	l_major	5,117	122	99	1/1	.	.	.	3257,260,0	.	.	.	0.0	0.0	2.0	340.0	0.0	0.0	0.0
LmjFc.10	171647	.	T	TC	5380.06	PASS	2	1.00	2	-4.120e-01	218	.	.	3.0103	2.013	.	2	1.00	60.00	0.00	27.45	.	-6.060e-01	0.309	l_major	4,192	196	99	1/1	.	.	.	5394,510,0	.	.	.	0.0	0.0	1.0	343.0	0.0	1.0	0.0
LmjFc.10	174739	.	A	G	4772.6	PASS	1	0.500	2	-9.540e-01	305	.	.	3.0103	2.492	.	1	0.500	60.00	0.00	15.75	.	-1.068e+00	0.836	l_major	141,162	303	99	0/1	.	.	.	4780,0,4292	.	.	.	0.0	0.0	359.0	0.0	0.0	0.0	0.0
LmjFc.10	228693	.	T	TG	2843.06	PASS	2	1.00	2	-2.790e-01	138	.	.	3.0103	1.703	.	2	1.00	59.90	0.00	26.32	.	-2.410e-01	0.521	l_major	5,103	108	99	1/1	.	.	.	2857,194,0	.	.	.	1.0	215.0	0.0	1.0	0.0	0.0	0.0
LmjFc.10	233912	.	G	GC	1817.64	PASS	1	0.500	2	-1.313e+00	229	.	.	3.0103	4.850	.	1	0.500	60.00	0.00	8.91	.	-2.378e+00	0.802	l_major	114,90	204	99	0/1	.	.	.	1825,0,2514	.	.	.	0.0	1.0	346.0	1.0	0.0	0.0	0.0
LmjFc.10	238771	.	C	CTG	1970.64	PASS	1	0.500	2	-1.762e+00	207	.	.	3.0103	11.749	.	1	0.500	60.00	0.00	13.14	.	-1.474e+00	1.513	l_major	73,77	150	99	0/1	.	.	.	1978,0,1895	.	.	.	0.0	1.0	0.0	315.0	0.0	0.0	0.0
LmjFc.10	239752	.	CTG	C	1473.6	PASS	1	0.500	2	-1.510e-01	211	.	.	3.0103	1.394	.	1	0.500	60.00	0.00	11.42	.	0.215	0.574	l_major	60,69	129	99	0/1	.	.	.	1481,0,1202	.	.	.	0.0	0.0	0.0	371.0	0.0	0.0	0.0
LmjFc.10	240626	.	T	TCCCTTC	12752.1	PASS	2	1.00	2	.	290	.	.	3.0103	0.000	.	2	1.00	60.00	.	30.67	.	.	0.917	l_major	0,274	274	99	1/1	.	.	.	12766,864,0	.	.	.	373.0	3.0	0.0	0.0	0.0	0.0	0.0
LmjFc.10	264650	.	C	CTG	1844.64	PASS	1	0.500	2	0.119	235	.	.	3.0103	0.578	.	1	0.500	60.00	0.00	10.98	.	0.297	0.611	l_major	97,71	168	99	0/1	.	.	.	1852,0,2528	.	.	.	307.0	1.0	0.0	0.0	0.0	0.0	0.0
LmjFc.10	267497	.	T	TG	1975.64	PASS	1	0.500	2	-2.511e+00	203	.	.	3.0103	0.528	.	1	0.500	57.22	-4.239e+00	10.18	.	-4.410e-01	0.631	l_major	104,90	194	99	0/1	.	.	.	1983,0,2370	.	.	.	0.0	216.0	0.0	0.0	0.0	0.0	0.0
LmjFc.10	278296	.	A	G	541.6	PASS	1	0.500	2	-2.425e+00	58	.	.	3.0103	1.524	.	1	0.500	60.00	0.00	9.50	.	1.27	0.425	l_major	18,39	57	99	0/1	.	.	.	549,0,330	.	.	.	0.0	0.0	296.0	0.0	0.0	0.0	0.0
LmjFc.10	296936	.	T	TC	3890.06	PASS	2	1.00	2	-8.840e-01	163	.	.	3.0103	2.905	.	2	1.00	60.00	0.00	27.59	.	1.51	0.194	l_major	2,139	141	99	1/1	.	.	.	3904,395,0	.	.	.	0.0	0.0	0.0	308.0	0.0	0.0	0.0
LmjFc.10	304596	.	A	AG	7048.06	PASS	2	1.00	2	0.337	284	.	.	3.0103	3.569	.	2	1.00	60.00	0.00	27.42	.	0.823	0.390	l_major	6,251	257	99	1/1	.	.	.	7062,652,0	.	.	.	0.0	0.0	1.0	363.0	0.0	0.0	0.0
LmjFc.10	306967	.	A	AAG	4841.64	PASS	1	0.500	2	1.27	350	.	.	3.0103	0.000	.	1	0.500	60.00	0.00	15.82	.	2.03	0.693	l_major	152,154	306	99	0/1	.	.	.	4849,0,4722	.	.	.	0.0	0.0	337.0	0.0	0.0	0.0	0.0
LmjFc.10	308073	.	A	AG	2829.64	PASS	1	0.500	2	-1.060e+00	295	.	.	3.0103	0.000	.	1	0.500	60.00	0.00	10.84	.	-5.550e-01	0.713	l_major	138,123	261	99	0/1	.	.	.	2837,0,3323	.	.	.	0.0	386.0	1.0	1.0	0.0	0.0	0.0
LmjFc.10	323888	.	A	AG	2471.06	PASS	2	1.00	2	-6.640e-01	136	.	.	3.0103	1.801	.	2	1.00	60.00	0.00	25.74	.	0.167	1.277	l_major	6,90	96	99	1/1	.	.	.	2485,165,0	.	.	.	0.0	0.0	293.0	0.0	0.0	0.0	0.0
LmjFc.10	329718	.	A	AC	1521.06	PASS	2	1.00	2	0.918	95	.	.	3.0103	0.000	.	2	1.00	60.00	0.00	26.23	.	-9.150e-01	0.587	l_major	5,53	58	74	1/1	.	.	.	1535,74,0	.	.	.	219.0	1.0	0.0	0.0	0.0	0.0	0.0
LmjFc.10	332052	.	T	C	5290.6	PASS	1	0.500	2	6.41	321	.	.	3.0103	0.000	.	1	0.500	60.00	0.00	16.53	.	-1.225e+00	0.718	l_major	160,160	320	99	0/1	.	.	.	5298,0,4570	.	.	.	1.0	0.0	365.0	0.0	0.0	0.0	0.0
LmjFc.10	338778	.	A	AAC	1444.06	PASS	2	1.00	2	2.00	146	.	.	3.0103	7.236	.	2	1.00	60.00	0.00	20.93	.	0.320	1.307	l_major	6,63	69	78	1/1	.	.	.	1458,78,0	.	.	.	0.0	1.0	355.0	0.0	0.0	0.0	0.0
LmjFc.10	340152	.	TCACA	T	2316.6	PASS	1	0.500	2	2.55	180	.	.	3.0103	8.843	.	1	0.500	59.52	-4.600e-02	19.63	.	0.052	1.459	l_major	52,66	118	99	0/1	.	.	.	2324,0,1831	.	.	.	281.0	4.0	1.0	1.0	0.0	0.0	0.0
LmjFc.10	346618	.	T	TC	1347.06	PASS	2	1.00	2	0.575	92	.	.	3.0103	0.000	.	2	1.00	60.00	0.00	20.72	.	1.76	0.836	l_major	6,59	65	99	1/1	.	.	.	1361,117,0	.	.	.	1.0	312.0	0.0	0.0	0.0	0.0	0.0
LmjFc.10	347215	.	C	CG	1227.06	PASS	2	1.00	2	.	55	.	.	3.0103	0.000	.	2	1.00	60.00	.	30.68	.	.	1.788	l_major	0,40	40	99	1/1	.	.	.	1241,123,0	.	.	.	0.0	275.0	0.0	1.0	0.0	0.0	0.0
LmjFc.10	350428	.	T	TAC	1738.64	PASS	1	0.500	2	0.153	224	.	.	3.0103	1.284	.	1	0.500	59.87	-1.000e+00	11.51	.	0.274	0.816	l_major	78,73	154	99	0/1	.	.	.	1746,0,1984	.	.	.	1.0	278.0	0.0	0.0	0.0	0.0	0.0
LmjFc.10	361978	.	C	CCA	282.64	PASS	1	0.500	2	0.377	66	.	.	3.0103	12.245	.	1	0.500	59.64	0.00	5.89	.	-6.030e-01	2.282	l_major	34,14	48	99	0/1	.	.	.	290,0,743	.	.	.	246.0	1.0	3.0	1.0	0.0	0.0	0.0
LmjFc.10	367831	.	G	GC	1049.64	PASS	1	0.500	2	-2.339e+00	143	.	.	3.0103	0.000	.	1	0.500	60.00	0.00	8.01	.	-9.550e-01	0.644	l_major	79,52	131	99	0/1	.	.	.	1057,0,1788	.	.	.	1.0	0.0	259.0	1.0	0.0	0.0	0.0
LmjFc.10	367940	.	C	CA	2046.64	PASS	1	0.500	2	-3.950e-01	110	.	.	3.0103	1.721	.	1	0.500	60.00	0.00	20.47	.	2.30	0.911	l_major	33,67	102	99	0/1	.	.	.	2054,0,750	.	.	.	0.0	293.0	0.0	0.0	0.0	0.0	0.0
LmjFc.10	371002	.	A	AG	966.64	PASS	1	0.500	2	-9.340e-01	186	.	.	3.0103	0.000	.	1	0.500	60.00	0.00	6.20	.	-1.780e-01	0.701	l_major	101,55	156	99	0/1	.	.	.	974,0,2209	.	.	.	1.0	348.0	1.0	2.0	0.0	0.0	0.0
LmjFc.10	372124	.	A	AG	2961.64	PASS	1	0.500	2	-2.857e+00	323	.	.	3.0103	2.517	.	1	0.500	60.00	0.00	9.97	.	-2.285e+00	0.845	l_major	166,131	297	99	0/1	.	.	.	2969,0,4033	.	.	.	403.0	2.0	1.0	0.0	0.0	0.0	0.0
LmjFc.10	385878	.	A	AG	4156.06	PASS	2	1.00	2	0.987	173	.	.	3.0103	5.639	.	2	1.00	60.00	0.00	28.08	.	0.129	1.437	l_major	3,145	148	99	1/1	.	.	.	4170,387,0	.	.	.	0.0	0.0	1.0	290.0	0.0	0.0	0.0
LmjFc.10	410769	.	CCTG	C	12812.1	PASS	1,1	0.500,0.500	2	.	339	.	.	3.0103	0.000	.	1,1	0.500,0.500	60.00	.	26.61	.	.	0.788	l_major	0,161,147	308	99	1/2	.	.	.	12829,6093,5747,6662,0,6219	.	.	.	0.0	0.0	337.0	0.0	0.0	0.0	0.0
LmjFc.10	410769	.	CCTG	CCTGCTG	12812.1	PASS	1,1	0.500,0.500	2	.	339	.	.	3.0103	0.000	.	1,1	0.500,0.500	60.00	.	26.61	.	.	0.788	l_major	0,161,147	308	99	1/2	.	.	.	12829,6093,5747,6662,0,6219	.	.	.	0.0	0.0	337.0	0.0	0.0	0.0	0.0
LmjFc.10	434702	.	T	TG	3631.06	PASS	2	1.00	2	-1.668e+00	173	.	.	3.0103	2.619	.	2	1.00	60.00	0.00	27.51	.	-6.500e-02	0.328	l_major	2,130	132	99	1/1	.	.	.	3645,355,0	.	.	.	1.0	343.0	0.0	0.0	0.0	0.0	0.0
LmjFc.10	445170	.	T	TG	4463.06	PASS	2	1.00	2	0.052	195	.	.	3.0103	0.000	.	2	1.00	60.00	0.00	26.57	.	-1.832e+00	1.158	l_major	4,164	168	99	1/1	.	.	.	4477,402,0	.	.	.	0.0	0.0	1.0	311.0	0.0	0.0	0.0
LmjFc.10	455589	.	A	AG	3174.06	PASS	2	1.00	2	1.43	145	.	.	3.0103	14.770	.	2	1.00	60.00	0.00	26.23	.	0.434	1.755	l_major	5,116	121	99	1/1	.	.	.	3188,295,0	.	.	.	1.0	0.0	232.0	0.0	0.0	0.0	0.0
LmjFc.10	455807	.	T	TG	3263.06	PASS	2	1.00	2	.	132	.	.	3.0103	0.000	.	2	1.00	60.00	.	28.13	.	.	1.891	l_major	0,116	116	99	1/1	.	.	.	3277,351,0	.	.	.	0.0	319.0	0.0	0.0	0.0	0.0	0.0
LmjFc.10	470392	.	A	AG	3085.06	PASS	2	1.00	2	2.30	147	.	.	3.0103	16.436	.	2	1.00	60.00	0.00	27.55	.	1.52	2.013	l_major	7,105	112	99	1/1	.	.	.	3099,232,0	.	.	.	0.0	343.0	0.0	0.0	0.0	0.0	0.0
LmjFc.10	481806	.	C	CG	2636.06	PASS	2	1.00	2	1.94	126	.	.	3.0103	2.296	.	2	1.00	60.00	0.00	26.10	.	1.00	1.760	l_major	4,97	101	99	1/1	.	.	.	2650,208,0	.	.	.	292.0	0.0	0.0	0.0	0.0	0.0	0.0
LmjFc.10	487982	.	T	TG	2552.06	PASS	2	1.00	2	-6.480e-01	121	.	.	3.0103	7.520	.	2	1.00	60.00	0.00	27.74	.	-1.982e+00	0.756	l_major	2,90	92	99	1/1	.	.	.	2566,232,0	.	.	.	1.0	0.0	276.0	0.0	0.0	0.0	0.0
LmjFc.10	494869	.	G	GC	3494.06	PASS	2	1.00	2	1.45	156	.	.	3.0103	2.258	.	2	1.00	60.00	0.00	27.30	.	0.694	0.620	l_major	3,125	128	99	1/1	.	.	.	3508,339,0	.	.	.	1.0	0.0	330.0	0.0	0.0	0.0	0.0
LmjFc.10	499827	.	T	TC	5485.06	PASS	2	1.00	2	-6.600e-01	203	.	.	3.0103	0.000	.	2	1.00	60.00	0.00	29.02	.	-1.494e+00	0.347	l_major	1,188	189	99	1/1	.	.	.	5499,547,0	.	.	.	277.0	2.0	1.0	0.0	0.0	0.0	0.0
LmjFc.10	500966	.	A	AAG	1446.64	PASS	1	0.500	2	0.899	254	.	.	3.0103	6.651	.	1	0.500	60.00	0.00	9.39	.	-4.280e-01	1.229	l_major	87,67	154	99	0/1	.	.	.	1454,0,2033	.	.	.	0.0	0.0	0.0	380.0	0.0	0.0	0.0
LmjFc.10	516943	.	A	AG	3343.06	PASS	2	1.00	2	2.75	157	.	.	3.0103	8.750	.	2	1.00	60.00	0.00	25.14	.	0.094	2.246	l_major	10,123	133	99	1/1	.	.	.	3357,185,0	.	.	.	1.0	344.0	1.0	0.0	0.0	0.0	0.0
LmjFc.10	548269	.	C	CG	7729.06	PASS	2	1.00	2	-9.640e-01	263	.	.	3.0103	0.000	.	2	1.00	53.20	0.715	31.17	.	-3.460e-01	1.355	l_major	2,246	248	99	1/1	.	.	.	7743,687,0	.	.	.	0.0	233.0	0.0	0.0	0.0	0.0	0.0
LmjFc.10	557925	.	G	A	2956.03	PASS	2	1.00	2	0.471	95	.	.	3.0103	8.916	.	2	1.00	49.23	0.545	31.45	.	0.301	1.261	l_major	2,92	94	99	1/1	.	.	.	2970,233,0	.	.	.	1.0	0.0	156.0	0.0	0.0	0.0	0.0
LmjFc.10	557981	.	G	T	7209.03	PASS	2	1.00	2	.	164	.	.	3.0103	0.000	.	2	1.00	51.31	.	29.20	.	.	0.876	l_major	0,164	164	99	1|1	.	1|1	557741_G_T	7223,502,0	557741	.	.	0.0	0.0	0.0	195.0	0.0	0.0	0.0
LmjFc.10	557989	.	C	T	7140.03	PASS	2	1.00	2	.	162	.	.	3.0103	0.000	.	2	1.00	51.64	.	28.55	.	.	0.908	l_major	0,162	162	99	1|1	.	1|1	557741_G_T	7154,496,0	557741	.	.	0.0	208.0	0.0	0.0	0.0	0.0	0.0
LmjFc.10	558012	.	G	C	4158.03	PASS	2	1.00	2	1.67	136	.	.	3.0103	0.000	.	2	1.00	50.22	-4.270e-01	30.57	.	1.30	0.537	l_major	1,135	136	99	1/1	.	.	.	4172,388,0	.	.	.	0.0	256.0	1.0	1.0	0.0	0.0	0.0
LmjFc.10	558036	.	T	C	3979.03	PASS	2	1.00	2	.	128	.	.	3.0103	0.000	.	2	1.00	46.91	.	31.09	.	.	1.270	l_major	0,128	128	99	1/1	.	.	.	3993,376,0	.	.	.	0.0	287.0	0.0	0.0	0.0	0.0	0.0
LmjFc.10	560056	.	T	C	9883.6	PASS	1	0.500	2	0.326	661	.	.	3.0103	0.000	.	1	0.500	60.00	0.00	15.00	.	-1.914e+00	0.693	l_major	350,309	659	99	0/1	.	.	.	9891,0,11319	.	.	.	543.0	1.0	1.0	0.0	0.0	0.0	0.0
LmjFc.10	560293	.	T	C	4993.6	PASS	1	0.500	2	3.69	452	.	.	3.0103	0.555	.	1	0.500	48.25	-1.685e+01	11.05	.	2.39	0.766	l_major	293,159	452	99	0/1	.	.	.	5001,0,9972	.	.	.	0.0	582.0	0.0	0.0	0.0	0.0	0.0
LmjFc.10	560355	.	A	ACCCC	1752.64	PASS	1	0.500	2	-2.213e+00	352	.	.	3.0103	2.548	.	1	0.500	54.34	-1.236e+01	5.98	.	-3.134e+00	0.910	l_major	243,50	302	99	0/1	.	.	.	1760,0,9854	.	.	.	593.0	1.0	4.0	0.0	0.0	0.0	0.0
LmjFc.10	560802	.	T	C	10220.6	PASS	1	0.500	2	2.25	646	.	.	3.0103	2.444	.	1	0.500	60.00	0.00	15.92	.	-1.032e+00	0.890	l_major	313,329	642	99	0/1	.	.	.	10228,0,9164	.	.	.	1.0	780.0	1.0	0.0	0.0	0.0	0.0
LmjFc.10	561540	.	TC	T	7895.6	PASS	1	0.500	2	2.44	689	.	.	3.0103	0.518	.	1	0.500	60.00	0.00	12.13	.	-5.830e-01	0.643	l_major	331,320	651	99	0/1	.	.	.	7903,0,8288	.	.	.	348.0	0.0	381.0	0.0	0.0	0.0	0.0
LmjFc.10	561554	.	G	GCAA	12567.6	PASS	1	0.500	2	2.17	706	.	.	3.0103	0.000	.	1	0.500	60.00	0.00	19.25	.	-1.132e+00	0.656	l_major	334,319	653	99	0/1	.	.	.	12575,0,12901	.	.	.	1.0	715.0	2.0	1.0	0.0	0.0	0.0
LmjFc.10	561780	.	G	A	10899.6	PASS	1	0.500	2	-2.512e+00	699	.	.	3.0103	0.521	.	1	0.500	60.00	0.00	15.71	.	0.050	0.674	l_major	359,335	694	99	0/1	.	.	.	10907,0,12230	.	.	.	0.0	648.0	1.0	2.0	0.0	0.0	0.0
LmjFc.10	561812	.	G	A	10744.6	PASS	1	0.500	2	-7.150e-01	692	.	.	3.0103	1.724	.	1	0.500	60.00	0.00	15.64	.	-8.230e-01	0.838	l_major	347,340	687	99	0/1	.	.	.	10752,0,11099	.	.	.	2.0	599.0	0.0	1.0	0.0	0.0	0.0
LmjFc.11	5415	.	G	GT	7089.06	PASS	2	1.00	2	0.775	293	.	.	3.0103	1.650	.	2	1.00	60.00	0.00	27.37	.	0.874	0.319	l_major	6,253	259	99	1/1	.	.	.	7103,664,0	.	.	.	0.0	0.0	339.0	13.0	0.0	0.0	281.0
LmjFc.11	41935	.	T	TC	2706.06	PASS	2	1.00	2	0.802	120	.	.	3.0103	0.000	.	2	1.00	60.00	0.00	26.27	.	1.23	1.903	l_major	1,102	103	99	1/1	.	.	.	2720,290,0	.	.	.	0.0	53.0	4.0	164.0	0.0	2.0	84.0
LmjFc.11	55698	.	G	GC	2551.06	PASS	2	1.00	2	.	107	.	.	3.0103	0.000	.	2	1.00	60.00	.	28.99	.	.	2.250	l_major	0,88	88	99	1/1	.	.	.	2565,268,0	.	.	.	1.0	91.0	105.0	0.0	0.0	0.0	75.0
LmjFc.11	58749	.	G	GC	3746.06	PASS	2	1.00	2	-7.880e-01	159	.	.	3.0103	3.210	.	2	1.00	60.00	0.00	27.96	.	0.817	2.063	l_major	2,132	134	99	1/1	.	.	.	3760,369,0	.	.	.	2.0	6.0	220.0	1.0	0.0	0.0	157.0
LmjFc.11	73400	.	G	GC	4234.06	PASS	2	1.00	2	-1.939e+00	183	.	.	3.0103	6.078	.	2	1.00	60.00	0.00	26.97	.	-4.620e-01	0.067	l_major	3,154	157	99	1/1	.	.	.	4248,421,0	.	.	.	0.0	6.0	237.0	0.0	0.0	0.0	179.0
LmjFc.11	111484	.	T	TG	1544.06	PASS	2	1.00	2	1.66	85	.	.	3.0103	0.000	.	2	1.00	60.00	0.00	25.73	.	0.557	0.836	l_major	2,58	60	99	1/1	.	.	.	1558,152,0	.	.	.	0.0	0.0	38.0	178.0	0.0	0.0	96.0
LmjFc.11	116399	.	A	AG	3757.06	PASS	2	1.00	2	-8.670e-01	162	.	.	3.0103	0.000	.	2	1.00	60.00	0.00	28.04	.	0.110	0.889	l_major	2,132	134	99	1/1	.	.	.	3771,364,0	.	.	.	240.0	0.0	17.0	0.0	0.0	0.0	176.0
LmjFc.11	122007	.	T	TC	5561.06	PASS	2	1.00	2	0.614	216	.	.	3.0103	0.000	.	2	1.00	60.00	0.00	28.23	.	1.83	0.529	l_major	3,194	197	99	1/1	.	.	.	5575,519,0	.	.	.	0.0	7.0	0.0	258.0	0.0	0.0	208.0
LmjFc.11	127000	.	T	TC	1136.06	PASS	2	1.00	2	.	68	.	.	3.0103	0.000	.	2	1.00	59.33	.	25.82	.	.	2.409	l_major	0,44	44	99	1/1	.	.	.	1150,131,0	.	.	.	1.0	53.0	0.0	82.0	0.0	0.0	34.0
LmjFc.11	187045	.	A	AG	2973.06	PASS	2	1.00	2	0.154	135	.	.	3.0103	0.000	.	2	1.00	60.00	0.00	26.08	.	1.02	1.558	l_major	5,109	114	99	1/1	.	.	.	2987,231,0	.	.	.	155.0	0.0	12.0	0.0	0.0	0.0	113.0
LmjFc.11	223337	.	T	TATATA	30.64	PASS	1	0.500	2	-1.467e+00	69	.	.	3.0103	7.349	.	1	0.500	60.00	0.00	0.46	.	0.123	0.534	l_major	60,7	67	38	0/1	.	.	.	38,0,1923	.	.	.	0.0	0.0	0.0	137.0	0.0	4.0	0.0
LmjFc.11	223747	.	C	CA	1134.64	PASS	1	0.500	2	0.114	179	.	.	3.0103	0.673	.	1	0.500	60.00	0.00	9.22	.	3.000e-03	0.614	l_major	71,52	123	99	0/1	.	.	.	1142,0,1595	.	.	.	10.0	273.0	0.0	0.0	0.0	0.0	78.0
LmjFc.11	231688	.	A	AAC	3959.64	PASS	1	0.500	2	-1.507e+00	393	.	.	3.0103	0.849	.	1	0.500	60.00	0.00	12.53	.	0.671	0.633	l_major	176,140	320	99	0/1	.	.	.	3967,0,5309	.	.	.	402.0	4.0	1.0	0.0	0.0	0.0	133.0
LmjFc.11	303492	.	GGCTGCTGTCGCTGCT	G	2846.6	PASS	1	0.500	2	2.00	278	.	.	3.0103	6.722	.	1	0.500	60.00	0.00	17.36	.	1.39	0.903	l_major	90,74	164	99	0/1	.	.	.	2854,0,3505	.	.	.	2.0	1.0	265.0	2.0	0.0	0.0	0.0
LmjFc.11	326589	.	G	GC	1605.64	PASS	1	0.500	2	-8.450e-01	202	.	.	3.0103	17.487	.	1	0.500	60.00	0.00	9.85	.	-1.282e+00	1.268	l_major	89,74	163	99	0/1	.	.	.	1613,0,2049	.	.	.	0.0	11.0	266.0	4.0	0.0	0.0	91.0
LmjFc.11	328805	.	A	AG	2835.06	PASS	2	1.00	2	-9.400e-02	131	.	.	3.0103	1.931	.	2	1.00	60.00	0.00	25.54	.	0.306	1.362	l_major	5,106	111	99	1/1	.	.	.	2849,219,0	.	.	.	212.0	0.0	17.0	1.0	0.0	0.0	158.0
LmjFc.11	336056	.	C	CAT	571.64	PASS	1	0.500	2	0.244	103	.	.	3.0103	6.021	.	1	0.500	59.63	0.00	11.91	.	-8.370e-01	1.588	l_major	25,23	48	99	0/1	.	.	.	579,0,511	.	.	.	1.0	183.0	0.0	32.0	0.0	0.0	23.0
LmjFc.11	360180	.	G	C	140.6	PASS	1	0.500	2	-1.918e+00	28	.	.	3.0103	12.486	.	1	0.500	60.00	0.00	5.21	.	-9.680e-01	0.017	l_major	16,11	27	99	0/1	.	.	.	148,0,461	.	.	.	1.0	22.0	28.0	0.0	0.0	1.0	0.0
LmjFc.11	397936	.	T	TG	500.64	PASS	1	0.500	2	0.793	101	.	.	3.0103	5.250	.	1	0.500	60.00	0.00	6.03	.	-1.298e+00	2.077	l_major	56,27	83	99	0/1	.	.	.	508,0,1327	.	.	.	1.0	2.0	8.0	183.0	0.0	0.0	53.0
LmjFc.11	398330	.	G	GCA	1349.64	PASS	1	0.500	2	-4.800e-01	219	.	.	3.0103	0.676	.	1	0.500	60.00	0.00	10.97	.	0.084	0.616	l_major	63,60	123	99	0/1	.	.	.	1357,0,1343	.	.	.	5.0	0.0	272.0	2.0	0.0	2.0	61.0
LmjFc.11	408719	.	C	CT	5231.06	PASS	2	1.00	2	-2.900e-02	211	.	.	3.0103	3.664	.	2	1.00	60.00	0.00	28.12	.	-8.850e-01	0.712	l_major	1,185	186	99	1/1	.	.	.	5245,533,0	.	.	.	0.0	277.0	0.0	2.0	0.0	0.0	223.0
LmjFc.11	409068	.	CA	C	359.6	PASS	1	0.500	2	0.718	118	.	.	3.0103	51.056	.	1	0.500	60.00	0.00	3.18	.	-5.618e+00	2.306	l_major	86,27	113	99	0/1	.	.	.	367,0,898	.	.	.	0.0	263.0	0.0	0.0	0.0	0.0	0.0
LmjFc.11	430796	.	T	TC	781.06	PASS	2	1.00	2	-1.425e+00	45	.	.	3.0103	0.000	.	2	1.00	60.00	0.00	28.93	.	-3.860e-01	2.303	l_major	1,26	27	85	1/1	.	.	.	795,85,0	.	.	.	0.0	22.0	0.0	81.0	0.0	0.0	35.0
LmjFc.11	430824	.	T	TC	1932.06	PASS	2	1.00	2	.	62	.	.	3.0103	0.000	.	2	1.00	60.00	.	32.20	.	.	0.986	l_major	0,60	60	99	1/1	.	.	.	1946,189,0	.	.	.	0.0	4.0	0.0	87.0	0.0	29.0	67.0
LmjFc.11	442658	.	C	CT	3982.64	PASS	1	0.500	2	-9.370e-01	217	.	.	3.0103	8.639	.	1	0.500	60.00	0.00	21.41	.	1.79	0.231	l_major	26,160	186	82	0/1	.	.	.	3990,0,82	.	.	.	2.0	279.0	0.0	9.0	0.0	0.0	178.0
LmjFc.11	448851	.	T	TAC	3993.64	PASS	1	0.500	2	0.033	323	.	.	3.0103	5.564	.	1	0.500	60.00	0.00	14.68	.	-4.480e-01	0.877	l_major	138,134	272	99	0/1	.	.	.	4001,0,4080	.	.	.	0.0	7.0	0.0	344.0	0.0	0.0	130.0
LmjFc.11	457035	.	G	GC	3777.06	PASS	2	1.00	2	-1.410e+00	169	.	.	3.0103	6.063	.	2	1.00	59.90	0.00	26.41	.	-3.560e-01	1.424	l_major	7,136	143	99	1/1	.	.	.	3791,283,0	.	.	.	1.0	9.0	253.0	1.0	0.0	0.0	178.0
LmjFc.11	460843	.	T	TG	2851.06	PASS	2	1.00	2	0.00	122	.	.	3.0103	0.000	.	2	1.00	60.00	0.00	30.01	.	-9.880e-01	0.607	l_major	2,93	101	99	1/1	.	.	.	2865,263,0	.	.	.	0.0	0.0	39.0	192.0	0.0	0.0	137.0
LmjFc.11	475967	.	T	A	4271.6	PASS	1	0.500	2	1.60	278	.	.	3.0103	0.000	.	1	0.500	60.00	0.00	15.42	.	-5.200e-02	0.687	l_major	146,131	277	99	0/1	.	.	.	4279,0,4547	.	.	.	136.0	0.0	2.0	152.0	0.0	0.0	0.0
LmjFc.11	543051	.	T	TTG	829.64	PASS	1	0.500	2	-7.860e-01	163	.	.	3.0103	1.896	.	1	0.500	60.00	0.00	9.22	.	-1.467e+00	0.981	l_major	49,41	90	99	0/1	.	.	.	837,0,1018	.	.	.	0.0	2.0	5.0	229.0	0.0	0.0	40.0
LmjFc.11	573378	.	AT	A	3267.6	PASS	1	0.500	2	2.10	295	.	.	3.0103	16.004	.	1	0.500	60.00	0.00	12.57	.	0.833	1.025	l_major	115,145	260	99	0/1	.	.	.	3275,0,2430	.	.	.	326.0	2.0	3.0	7.0	0.0	1.0	0.0
LmjFc.11	576523	.	T	TG	1590.64	PASS	1	0.500	2	-4.555e+00	255	.	.	3.0103	3.232	.	1	0.500	60.00	0.00	7.57	.	0.885	0.504	l_major	136,74	212	99	0/1	.	.	.	1598,0,4536	.	.	.	0.0	0.0	12.0	283.0	0.0	5.0	94.0
LmjFc.11	576524	.	G	GT	3130.64	PASS	1	0.500	2	0.246	250	.	.	3.0103	2.364	.	1	0.500	60.00	0.00	14.17	.	1.25	0.894	l_major	86,135	223	99	0/1	.	.	.	3138,0,2659	.	.	.	0.0	0.0	300.0	0.0	0.0	9.0	154.0
LmjFc.12	1299	.	A	AG	4271.06	PASS	2	1.00	2	-1.726e+00	185	.	.	3.0103	2.564	.	2	1.00	59.93	-9.400e-02	27.73	.	1.58	0.163	l_major	3,151	154	99	1/1	.	.	.	4285,407,0	.	.	.	258.0	1.0	13.0	0.0	0.0	0.0	197.0
LmjFc.12	7429	.	C	T	12877	PASS	2	1.00	2	.	340	.	.	3.0103	0.000	.	2	1.00	60.00	.	34.42	.	.	0.711	l_major	0,339	339	99	1/1	.	.	.	12891,1013,0	.	.	.	0.0	1.0	0.0	358.0	0.0	0.0	0.0
LmjFc.12	55806	.	A	AC	2342.06	PASS	2	1.00	2	-6.200e-01	126	.	.	3.0103	3.776	.	2	1.00	60.00	0.00	24.40	.	-9.600e-01	1.316	l_major	7,89	96	99	1/1	.	.	.	2356,193,0	.	.	.	177.0	43.0	0.0	0.0	0.0	0.0	90.0
LmjFc.12	56155	.	GA	G	5274.06	PASS	2	1.00	2	1.28	244	.	.	3.0103	0.000	.	2	1.00	60.00	0.00	27.47	.	1.69	0.245	l_major	1,191	194	99	1/1	.	.	.	5288,556,0	.	.	.	0.0	0.0	282.0	0.0	0.0	1.0	0.0
LmjFc.12	59533	.	A	AC	3051.06	PASS	2	1.00	2	0.308	150	.	.	3.0103	1.367	.	2	1.00	60.00	0.00	24.41	.	2.48	0.978	l_major	8,117	125	99	1/1	.	.	.	3065,216,0	.	.	.	188.0	40.0	0.0	0.0	0.0	0.0	115.0
LmjFc.12	74732	.	A	AC	3333.06	PASS	2	1.00	2	1.16	137	.	.	3.0103	0.000	.	2	1.00	60.00	0.00	27.78	.	0.318	0.365	l_major	1,119	120	99	1/1	.	.	.	3347,340,0	.	.	.	237.0	32.0	0.0	1.0	0.0	0.0	153.0
LmjFc.12	75843	.	TG	T	311.6	PASS	1	0.500	2	2.01	46	.	.	3.0103	0.000	.	1	0.500	59.45	0.00	12.46	.	0.925	1.179	l_major	10,15	25	99	0/1	.	.	.	319,0,131	.	.	.	0.0	2.0	4.0	92.0	0.0	1.0	0.0
LmjFc.12	109626	.	G	GC	4159.06	PASS	2	1.00	2	-1.224e+00	174	.	.	3.0103	0.000	.	2	1.00	46.48	1.42	26.49	.	0.560	0.667	l_major	5,152	157	99	1/1	.	.	.	4173,351,0	.	.	.	1.0	2.0	202.0	0.0	0.0	0.0	161.0
LmjFc.12	136976	.	G	GC	2129.06	PASS	2	1.00	2	0.453	102	.	.	3.0103	3.223	.	2	1.00	60.00	0.00	23.40	.	0.238	0.537	l_major	8,83	91	77	1/1	.	.	.	2143,77,0	.	.	.	0.0	13.0	192.0	2.0	0.0	0.0	129.0
LmjFc.12	142721	.	CTG	C	3776.03	PASS	2	1.00	2	.	145	.	.	3.0103	0.000	.	2	1.00	60.00	.	33.12	.	.	1.991	l_major	0,114	114	99	1/1	.	.	.	3790,343,0	.	.	.	0.0	200.0	0.0	2.0	0.0	4.0	0.0
LmjFc.12	160116	.	G	GC	2224.06	PASS	2	1.00	2	0.763	113	.	.	3.0103	0.000	.	2	1.00	60.00	0.00	23.41	.	-4.850e-01	1.061	l_major	7,88	95	99	1/1	.	.	.	2238,111,0	.	.	.	0.0	13.0	172.0	0.0	0.0	0.0	100.0
LmjFc.12	173497	.	G	GC	3919.06	PASS	2	1.00	2	-5.680e-01	172	.	.	3.0103	5.347	.	2	1.00	60.00	0.00	27.22	.	-2.800e-01	0.148	l_major	3,141	144	99	1/1	.	.	.	3933,355,0	.	.	.	0.0	7.0	274.0	0.0	0.0	1.0	184.0
LmjFc.12	200731	.	A	AG	4289.06	PASS	2	1.00	2	1.70	167	.	.	3.0103	0.000	.	2	1.00	60.00	0.00	29.79	.	0.229	1.002	l_major	1,143	144	99	1/1	.	.	.	4303,406,0	.	.	.	230.0	0.0	24.0	0.0	0.0	3.0	199.0
LmjFc.12	222350	.	GA	G	2994.03	PASS	2	1.00	2	-3.250e-01	160	.	.	3.0103	3.127	.	2	1.00	60.00	0.00	26.50	.	0.675	0.337	l_major	1,112	113	99	1/1	.	.	.	3008,314,0	.	.	.	2.0	0.0	276.0	0.0	0.0	0.0	0.0
LmjFc.12	239324	.	A	AG	5676.08	PASS	2	1.00	2	-1.246e+00	219	.	.	3.0103	3.317	.	2	1.00	60.00	0.00	32.81	.	-1.221e+00	0.465	l_major	1,172	176	99	1/1	.	.	.	6243,586,0	.	.	.	254.0	0.0	6.0	0.0	0.0	34.0	222.0
LmjFc.12	239884	.	T	TC	1815.06	PASS	2	1.00	2	1.05	81	.	.	3.0103	0.000	.	2	1.00	60.00	0.00	26.31	.	1.23	1.923	l_major	1,68	69	99	1/1	.	.	.	1829,188,0	.	.	.	2.0	50.0	0.0	94.0	0.0	0.0	57.0
LmjFc.12	247121	.	T	TC	3140.06	PASS	2	1.00	2	.	103	.	.	3.0103	0.000	.	2	1.00	59.91	.	32.37	.	.	1.839	l_major	0,97	97	99	1/1	.	.	.	3154,303,0	.	.	.	3.0	23.0	6.0	130.0	0.0	2.0	121.0
LmjFc.12	247903	.	A	AG	5014.06	PASS	2	1.00	2	.	201	.	.	3.0103	0.000	.	2	1.00	60.00	.	29.32	.	.	2.052	l_major	0,171	171	99	1/1	.	.	.	5028,528,0	.	.	.	261.0	0.0	14.0	0.0	0.0	13.0	213.0
LmjFc.12	248601	.	A	AAG	1728.64	PASS	1	0.500	2	-3.970e-01	168	.	.	3.0103	0.700	.	1	0.500	60.00	0.00	14.90	.	0.911	0.584	l_major	52,64	116	99	0/1	.	.	.	1736,0,1427	.	.	.	311.0	0.0	3.0	0.0	0.0	0.0	83.0
LmjFc.12	257823	.	TA	T	4993.03	PASS	2	1.00	2	.	228	.	.	3.0103	0.000	.	2	1.00	60.00	.	27.43	.	.	0.761	l_major	0,182	182	99	1/1	.	.	.	5007,546,0	.	.	.	1.0	2.0	0.0	299.0	0.0	2.0	0.0
LmjFc.12	265855	.	CA	C	3760.06	PASS	2	1.00	2	0.404	189	.	.	3.0103	2.078	.	2	1.00	60.00	0.00	26.67	.	0.359	0.407	l_major	3,138	145	99	1/1	.	.	.	3774,355,0	.	.	.	3.0	269.0	1.0	0.0	0.0	7.0	0.0
LmjFc.12	268507	.	GA	G	5215.03	PASS	2	1.00	2	0.044	241	.	.	3.0103	3.032	.	2	1.00	60.00	0.00	25.95	.	1.58	0.255	l_major	1,200	201	99	1/1	.	.	.	5229,579,0	.	.	.	2.0	2.0	324.0	0.0	0.0	11.0	0.0
LmjFc.12	288111	.	A	AG	2667.06	PASS	2	1.00	2	0.609	129	.	.	3.0103	0.000	.	2	1.00	60.00	0.00	25.16	.	-5.110e-01	1.565	l_major	2,104	106	99	1/1	.	.	.	2681,289,0	.	.	.	239.0	0.0	15.0	1.0	0.0	0.0	170.0
LmjFc.12	289829	.	C	CG	1003.06	PASS	2	1.00	2	-8.560e-01	66	.	.	3.0103	0.000	.	2	1.00	60.00	0.00	23.33	.	0.334	2.448	l_major	3,40	43	51	1/1	.	.	.	1017,51,0	.	.	.	0.0	143.0	3.0	0.0	0.0	0.0	69.0
LmjFc.12	290057	.	T	TG	2403.06	PASS	2	1.00	2	0.333	109	.	.	3.0103	0.000	.	2	1.00	60.00	0.00	27.62	.	0.845	0.997	l_major	8,79	87	99	1/1	.	.	.	2417,110,0	.	.	.	1.0	0.0	17.0	175.0	0.0	0.0	112.0
LmjFc.12	304828	.	T	TC	5025.06	PASS	2	1.00	2	0.632	181	.	.	3.0103	14.475	.	2	1.00	60.00	0.00	30.45	.	1.08	1.493	l_major	3,162	165	99	1/1	.	.	.	5039,476,0	.	.	.	4.0	24.0	3.0	239.0	0.0	0.0	178.0
LmjFc.12	310306	.	A	AG	4264.06	PASS	2	1.00	2	-3.110e-01	187	.	.	3.0103	1.863	.	2	1.00	60.00	0.00	26.65	.	-8.140e-01	0.349	l_major	5,155	160	99	1/1	.	.	.	4278,340,0	.	.	.	232.0	2.0	15.0	0.0	0.0	1.0	175.0
LmjFc.12	342970	.	T	C	2273.06	PASS	1,1	0.500,0.500	2	.	83	.	.	3.0103	0.000	.	1,1	0.500,0.500	59.84	.	29.14	.	.	1.670	l_major	0,22,56	78	99	1/2	.	.	.	2290,1759,2527,654,0,469	.	.	.	2.0	47.0	0.0	101.0	0.0	0.0	90.0
LmjFc.12	342970	.	T	TC	2273.06	PASS	1,1	0.500,0.500	2	.	83	.	.	3.0103	0.000	.	1,1	0.500,0.500	59.84	.	29.14	.	.	1.670	l_major	0,22,56	78	99	1/2	.	.	.	2290,1759,2527,654,0,469	.	.	.	2.0	47.0	0.0	101.0	0.0	0.0	90.0
LmjFc.12	365556	.	A	AG	6074.06	PASS	2	1.00	2	0.223	246	.	.	3.0103	5.448	.	2	1.00	60.00	0.00	27.86	.	1.62	1.357	l_major	3,215	218	99	1/1	.	.	.	6088,578,0	.	.	.	283.0	1.0	17.0	0.0	0.0	0.0	226.0
LmjFc.12	366405	.	T	TC	6028.06	PASS	2	1.00	2	-1.289e+00	239	.	.	3.0103	6.380	.	2	1.00	60.00	0.00	28.71	.	0.106	0.278	l_major	2,208	210	99	1/1	.	.	.	6042,628,0	.	.	.	0.0	13.0	0.0	265.0	0.0	15.0	194.0
LmjFc.12	377134	.	GGT	G	5149.03	PASS	2	1.00	2	0.530	179	.	.	3.0103	0.000	.	2	1.00	59.37	8.14	33.44	.	-9.460e-01	1.508	l_major	3,151	154	99	1/1	.	.	.	5163,397,0	.	.	.	3.0	5.0	272.0	5.0	0.0	11.0	0.0
LmjFc.12	380904	.	A	G	1493.6	PASS	1	0.500	2	0.498	354	.	.	3.0103	26.196	.	1	0.500	40.13	-4.347e+00	4.23	.	3.15	1.945	l_major	275,78	353	99	0|1	.	0|1	380904_A_G	1501,0,8333	380904	.	.	314.0	5.0	89.0	0.0	0.0	0.0	0.0
LmjFc.12	389480	.	T	C	2415.6	PASS	1	0.500	2	-8.760e-01	367	.	.	3.0103	1.326	.	1	0.500	48.09	-1.222e+01	6.58	.	0.507	0.635	l_major	250,117	367	99	0/1	.	.	.	2423,0,8169	.	.	.	2.0	147.0	0.0	276.0	0.0	0.0	0.0
LmjFc.12	391351	.	GCACA	G	588.6	PASS	1	0.500	2	-2.790e-01	125	.	.	3.0103	6.907	.	1	0.500	55.54	-1.363e+00	12.80	.	1.56	0.148	l_major	26,20	46	99	0/1	.	.	.	596,0,734	.	.	.	22.0	5.0	203.0	0.0	0.0	1.0	0.0
LmjFc.12	395960	.	A	G	556.6	PASS	1	0.500	2	2.55	371	.	.	3.0103	0.572	.	1	0.500	51.61	-1.158e+01	1.50	.	-7.403e+00	0.752	l_major	324,47	371	99	0/1	.	.	.	564,0,11563	.	.	.	340.0	1.0	96.0	0.0	0.0	0.0	0.0
LmjFc.12	409159	.	A	G	1076.6	PASS	1	0.500	2	-1.420e-01	73	.	.	3.0103	0.000	.	1	0.500	57.27	2.49	14.95	.	1.06	0.818	l_major	19,53	72	99	0/1	.	.	.	1084,0,217	.	.	.	93.0	0.0	98.0	0.0	0.0	0.0	15.0
LmjFc.12	420757	.	G	T	4983.6	PASS	1	0.500	2	-6.570e+00	494	.	.	3.0103	15.930	.	1	0.500	56.00	-1.836e+01	10.11	.	4.10	1.728	l_major	348,145	493	99	0|1	.	0|1	420757_G_T	4991,0,14504	420757	.	.	0.0	0.0	366.0	132.0	0.0	0.0	0.0
LmjFc.12	420758	.	C	T	4965.6	PASS	1	0.500	2	-4.999e+00	495	.	.	3.0103	18.109	.	1	0.500	56.05	-1.836e+01	10.05	.	4.42	1.734	l_major	350,144	494	99	0|1	.	0|1	420757_G_T	4973,0,14756	420757	.	.	0.0	366.0	0.0	132.0	0.0	0.0	0.0
LmjFc.12	420762	.	A	G	4825.6	PASS	1	0.500	2	1.11	496	.	.	3.0103	16.438	.	1	0.500	56.23	-1.831e+01	9.75	.	5.56	1.665	l_major	356,139	495	99	0|1	.	0|1	420757_G_T	4833,0,15064	420757	.	.	376.0	0.0	131.0	0.0	0.0	0.0	0.0
LmjFc.12	420763	.	T	G	4810.6	PASS	1	0.500	2	-2.680e-01	496	.	.	3.0103	16.398	.	1	0.500	56.31	-1.827e+01	9.72	.	5.92	1.654	l_major	358,137	495	99	0|1	.	0|1	420757_G_T	4818,0,15267	420757	.	.	0.0	0.0	131.0	376.0	0.0	0.0	0.0
LmjFc.12	420764	.	A	C	4703.6	PASS	1	0.500	2	-3.470e-01	493	.	.	3.0103	12.982	.	1	0.500	56.28	-1.821e+01	9.56	.	5.78	1.641	l_major	355,137	492	99	0|1	.	0|1	420757_G_T	4711,0,15265	420757	.	.	374.0	130.0	0.0	0.0	0.0	0.0	0.0
LmjFc.12	420776	.	C	T	4214.6	PASS	1	0.500	2	0.998	482	.	.	3.0103	15.161	.	1	0.500	56.64	-1.776e+01	8.74	.	6.29	1.682	l_major	357,125	482	99	0|1	.	0|1	420757_G_T	4222,0,14961	420757	.	.	0.0	375.0	1.0	136.0	0.0	0.0	0.0
LmjFc.12	420778	.	A	G	4140.6	PASS	1	0.500	2	2.40	484	.	.	3.0103	15.161	.	1	0.500	56.65	-1.781e+01	8.55	.	5.93	1.684	l_major	359,125	484	99	0|1	.	0|1	420757_G_T	4148,0,14841	420757	.	.	379.0	0.0	138.0	0.0	0.0	0.0	0.0
LmjFc.12	420809	.	A	G	1910.6	PASS	1	0.500	2	1.36	457	.	.	3.0103	8.387	.	1	0.500	57.89	-1.573e+01	4.18	.	-2.664e+00	1.236	l_major	370,87	457	99	0/1	.	.	.	1918,0,12971	.	.	.	389.0	1.0	111.0	0.0	0.0	0.0	0.0
LmjFc.12	420837	.	C	A	1384.6	PASS	1	0.500	2	-4.301e+00	420	.	.	3.0103	6.322	.	1	0.500	57.93	-1.705e+01	3.30	.	-9.646e+00	0.904	l_major	357,63	420	99	0|1	.	0|1	420837_C_A	1392,0,14932	420837	.	.	61.0	374.0	0.0	0.0	0.0	0.0	0.0
LmjFc.12	420848	.	T	A	1221.6	PASS	1	0.500	2	2.000e-03	408	.	.	3.0103	1.951	.	1	0.500	58.43	-1.935e+01	2.99	.	-6.962e+00	0.858	l_major	365,43	408	99	0|1	.	0|1	420837_C_A	1229,0,15358	420837	.	.	6.0	0.0	0.0	382.0	0.0	0.0	0.0
LmjFc.12	420849	.	G	A	1140.6	PASS	1	0.500	2	-1.155e+00	413	.	.	3.0103	2.952	.	1	0.500	58.39	-1.855e+01	2.76	.	-7.496e+00	0.882	l_major	365,48	413	99	0|1	.	0|1	420837_C_A	1148,0,15616	420837	.	.	7.0	0.0	381.0	0.0	0.0	0.0	0.0
LmjFc.12	420851	.	G	A	1296.6	PASS	1	0.500	2	-2.124e+00	415	.	.	3.0103	2.845	.	1	0.500	58.35	-1.841e+01	3.12	.	-7.328e+00	0.752	l_major	365,50	415	99	0|1	.	0|1	420837_C_A	1304,0,15614	420837	.	.	6.0	0.0	383.0	0.0	0.0	0.0	0.0
LmjFc.12	420852	.	G	A	1281.6	PASS	1	0.500	2	-3.257e+00	419	.	.	3.0103	2.845	.	1	0.500	58.32	-1.790e+01	3.06	.	-7.514e+00	0.700	l_major	366,53	419	99	0|1	.	0|1	420837_C_A	1289,0,15679	420837	.	.	6.0	0.0	380.0	1.0	0.0	0.0	0.0
LmjFc.12	420853	.	C	A	1529.6	PASS	1	0.500	2	-2.772e+00	416	.	.	3.0103	2.845	.	1	0.500	58.36	-1.736e+01	3.68	.	-7.376e+00	0.788	l_major	363,53	416	99	0|1	.	0|1	420837_C_A	1537,0,15531	420837	.	.	8.0	379.0	0.0	0.0	0.0	0.0	0.0
LmjFc.12	420865	.	A	G	2166.6	PASS	1	0.500	2	1.05	448	.	.	3.0103	3.360	.	1	0.500	58.08	-1.544e+01	4.84	.	-6.429e+00	0.557	l_major	366,82	448	99	0|1	.	0|1	420837_C_A	2174,0,15125	420837	.	.	381.0	0.0	100.0	0.0	0.0	0.0	0.0
LmjFc.12	420894	.	T	G	5339.6	PASS	1	0.500	2	2.66	501	.	.	3.0103	2.721	.	1	0.500	56.84	-1.527e+01	10.66	.	0.618	0.704	l_major	351,150	501	99	0|1	.	0|1	420894_T_G	5347,0,14496	420894	.	.	1.0	0.0	145.0	360.0	0.0	0.0	0.0
LmjFc.12	420896	.	T	C	5363.6	PASS	1	0.500	2	3.43	503	.	.	3.0103	1.919	.	1	0.500	56.85	-1.509e+01	10.66	.	1.19	0.681	l_major	350,153	503	99	0|1	.	0|1	420894_T_G	5371,0,14745	420894	.	.	0.0	145.0	0.0	357.0	0.0	0.0	0.0
LmjFc.12	420898	.	T	G	5393.6	PASS	1	0.500	2	3.26	504	.	.	3.0103	3.570	.	1	0.500	56.83	-1.514e+01	10.70	.	1.89	0.688	l_major	350,154	504	99	0|1	.	0|1	420894_T_G	5401,0,14986	420894	.	.	0.0	0.0	145.0	357.0	0.0	0.0	0.0
LmjFc.12	420903	.	A	T	6178.6	PASS	1	0.500	2	-1.252e+00	519	.	.	3.0103	2.643	.	1	0.500	56.77	-1.531e+01	11.90	.	2.42	0.731	l_major	353,166	519	99	0|1	.	0|1	420894_T_G	6186,0,15096	420894	.	.	363.0	0.0	1.0	144.0	0.0	0.0	0.0
LmjFc.12	420904	.	T	C	6226.6	PASS	1	0.500	2	-2.470e-01	525	.	.	3.0103	2.644	.	1	0.500	56.80	-1.519e+01	11.86	.	2.23	0.763	l_major	354,171	525	99	0|1	.	0|1	420894_T_G	6234,0,15009	420894	.	.	0.0	145.0	0.0	361.0	0.0	0.0	0.0
LmjFc.12	420908	.	T	A	6898.6	PASS	1	0.500	2	-7.050e-01	537	.	.	3.0103	2.611	.	1	0.500	56.73	-1.545e+01	12.85	.	2.56	0.789	l_major	355,182	537	99	0|1	.	0|1	420894_T_G	6906,0,14961	420894	.	.	156.0	0.0	0.0	364.0	0.0	0.0	0.0
LmjFc.12	420914	.	C	G	7699.6	PASS	1	0.500	2	2.82	558	.	.	3.0103	0.542	.	1	0.500	56.59	-1.585e+01	13.80	.	2.86	0.696	l_major	355,203	558	99	0|1	.	0|1	420894_T_G	7707,0,14862	420894	.	.	0.0	365.0	243.0	0.0	0.0	1.0	0.0
LmjFc.12	420933	.	T	C	9424.6	PASS	1	0.500	2	3.03	622	.	.	3.0103	1.782	.	1	0.500	56.43	-1.592e+01	15.15	.	3.64	0.559	l_major	372,250	622	99	0|1	.	0|1	420894_T_G	9432,0,15282	420894	.	.	0.0	293.0	0.0	382.0	0.0	0.0	0.0
LmjFc.12	420938	.	A	G	10284.6	PASS	1	0.500	2	3.87	637	.	.	3.0103	1.105	.	1	0.500	56.27	-1.613e+01	16.15	.	3.21	0.617	l_major	375,262	637	99	0|1	.	0|1	420894_T_G	10292,0,15512	420894	.	.	383.0	2.0	306.0	0.0	0.0	0.0	0.0
LmjFc.12	420960	.	G	C	12149.6	PASS	1	0.500	2	-1.255e+00	700	.	.	3.0103	1.753	.	1	0.500	56.14	-1.607e+01	17.38	.	0.063	0.613	l_major	393,306	699	99	0|1	.	0|1	420894_T_G	12157,0,16088	420894	.	.	1.0	326.0	405.0	0.0	0.0	0.0	0.0
LmjFc.12	420962	.	C	A	12068.6	PASS	1	0.500	2	-1.870e+00	693	.	.	3.0103	1.107	.	1	0.500	56.14	-1.585e+01	17.44	.	-5.800e-01	0.600	l_major	384,308	692	99	0|1	.	0|1	420894_T_G	12076,0,15824	420894	.	.	329.0	395.0	1.0	0.0	0.0	0.0	0.0
LmjFc.12	420984	.	G	A	12528.6	PASS	1	0.500	2	0.465	697	.	.	3.0103	1.093	.	1	0.500	56.13	-1.584e+01	18.00	.	-3.235e+00	0.601	l_major	364,332	696	99	0|1	.	0|1	420894_T_G	12536,0,14332	420894	.	.	370.0	0.0	375.0	0.0	0.0	0.0	0.0
LmjFc.12	421044	.	T	TA	11536.6	PASS	1	0.500	2	1.10	683	.	.	3.0103	0.523	.	1	0.500	55.88	-1.646e+01	17.17	.	4.36	0.630	l_major	373,299	672	99	0|1	.	0|1	421044_T_TA	11544,0,14792	421044	.	.	1.0	0.0	0.0	708.0	0.0	0.0	1.0
LmjFc.12	421046	.	TC	T	11617.6	PASS	1	0.500	2	0.806	681	.	.	3.0103	1.105	.	1	0.500	55.86	-1.661e+01	17.14	.	3.80	0.590	l_major	376,302	678	99	0|1	.	0|1	421044_T_TA	11625,0,15069	421044	.	.	0.0	0.0	288.0	393.0	0.0	0.0	0.0
LmjFc.12	421063	.	C	G	10527.6	PASS	1	0.500	2	0.745	624	.	.	3.0103	0.000	.	1	0.500	55.80	-1.627e+01	16.98	.	0.932	0.650	l_major	348,272	620	99	0|1	.	0|1	421044_T_TA	10535,0,13668	421044	.	.	1.0	367.0	302.0	2.0	0.0	0.0	0.0
LmjFc.12	421130	.	T	C	2271.6	PASS	1	0.500	2	0.432	432	.	.	3.0103	0.678	.	1	0.500	57.19	-1.725e+01	5.28	.	-2.039e+00	0.615	l_major	349,81	430	99	0|1	.	0|1	421130_T_C	2279,0,14686	421130	.	.	0.0	69.0	1.0	378.0	0.0	0.0	0.0
LmjFc.12	421133	.	C	G	2265.6	PASS	1	0.500	2	1.06	431	.	.	3.0103	0.000	.	1	0.500	57.28	-1.731e+01	5.27	.	-2.839e+00	0.674	l_major	352,78	430	99	0|1	.	0|1	421130_T_C	2273,0,14782	421130	.	.	0.0	377.0	66.0	0.0	0.0	0.0	0.0
LmjFc.12	421134	.	G	A	2214.6	PASS	1	0.500	2	1.58	425	.	.	3.0103	0.000	.	1	0.500	57.24	-1.760e+01	5.22	.	-2.999e+00	0.669	l_major	349,75	424	99	0|1	.	0|1	421130_T_C	2222,0,14745	421130	.	.	67.0	0.0	373.0	0.0	0.0	0.0	0.0
LmjFc.12	421140	.	T	C	1833.6	PASS	1	0.500	2	1.70	411	.	.	3.0103	0.000	.	1	0.500	57.38	-1.761e+01	4.47	.	-4.982e+00	0.680	l_major	342,68	410	99	0|1	.	0|1	421130_T_C	1841,0,14529	421130	.	.	0.0	66.0	1.0	365.0	0.0	0.0	0.0
LmjFc.12	421145	.	A	C	1281.6	PASS	1	0.500	2	2.50	394	.	.	3.0103	2.584	.	1	0.500	57.52	-1.930e+01	3.26	.	-4.471e+00	0.912	l_major	341,52	393	99	0|1	.	0|1	421130_T_C	1289,0,14596	421130	.	.	366.0	66.0	0.0	0.0	0.0	0.0	0.0
LmjFc.12	421147	.	T	G	1131.6	PASS	1	0.500	2	2.50	390	.	.	3.0103	2.696	.	1	0.500	57.63	-1.964e+01	2.91	.	-4.370e+00	0.927	l_major	341,48	389	99	0|1	.	0|1	421130_T_C	1139,0,14356	421130	.	.	0.0	0.0	67.0	363.0	0.0	0.0	0.0
LmjFc.12	421328	.	T	A	7226.6	PASS	1	0.500	2	-2.077e+00	514	.	.	3.0103	1.141	.	1	0.500	58.00	-9.777e+00	14.14	.	1.93	0.593	l_major	260,251	511	99	0/1	.	.	.	7234,0,7983	.	.	.	266.0	2.0	1.0	267.0	0.0	1.0	0.0
LmjFc.12	421363	.	C	T	8382.6	PASS	1	0.500	2	-1.817e+00	476	.	.	3.0103	1.875	.	1	0.500	57.11	-2.767e+00	17.72	.	0.928	0.555	l_major	250,223	473	99	0|1	.	0|1	421363_C_T	8390,0,9554	421363	.	.	0.0	264.0	2.0	232.0	0.0	0.0	0.0
LmjFc.12	421381	.	G	C	7724.6	PASS	1	0.500	2	-1.103e+00	454	.	.	3.0103	3.543	.	1	0.500	55.27	-9.470e-01	17.13	.	-4.210e-01	0.476	l_major	245,206	451	99	0|1	.	0|1	421363_C_T	7732,0,9583	421363	.	.	0.0	222.0	262.0	1.0	0.0	0.0	0.0
LmjFc.12	422631	.	C	T	4801.6	PASS	1	0.500	2	-4.250e-01	402	.	.	3.0103	6.252	.	1	0.500	51.57	-1.762e+01	11.94	.	-1.926e+00	0.842	l_major	260,142	402	99	0|1	.	0|1	422631_C_T	4809,0,10131	422631	.	.	2.0	273.0	0.0	188.0	0.0	0.0	0.0
LmjFc.12	422650	.	G	T	4939.6	PASS	1	0.500	2	2.87	396	.	.	3.0103	6.936	.	1	0.500	52.68	-1.783e+01	12.51	.	2.81	1.009	l_major	260,135	395	99	0|1	.	0|1	422631_C_T	4947,0,10902	422631	.	.	1.0	0.0	277.0	188.0	0.0	1.0	0.0
LmjFc.12	422667	.	A	G	5569.6	PASS	1	0.500	2	-4.400e-02	427	.	.	3.0103	1.141	.	1	0.500	50.38	-1.718e+01	13.07	.	2.62	0.815	l_major	264,162	426	99	0|1	.	0|1	422631_C_T	5577,0,10550	422631	.	.	276.0	2.0	225.0	1.0	0.0	0.0	0.0
LmjFc.12	422915	.	T	A	7701.6	PASS	1	0.500	2	-1.580e+00	532	.	.	3.0103	0.000	.	1	0.500	51.02	-1.454e+01	14.50	.	2.38	0.653	l_major	311,220	531	99	0|1	.	0|1	422915_T_A	7709,0,12002	422915	.	.	275.0	3.0	1.0	356.0	0.0	2.0	0.0
LmjFc.12	422917	.	GTA	G	7677.6	PASS	1	0.500	2	2.38	532	.	.	3.0103	0.000	.	1	0.500	51.01	-1.445e+01	14.46	.	2.14	0.733	l_major	314,217	531	99	0|1	.	0|1	422915_T_A	7685,0,12201	422915	.	.	7.0	0.0	623.0	2.0	0.0	0.0	0.0
LmjFc.12	423098	.	C	G	9710.6	PASS	1	0.500	2	-1.325e+00	411	.	.	3.0103	48.452	.	1	0.500	42.91	-4.050e-01	23.63	.	1.08	0.051	l_major	164,247	411	99	0|1	.	0|1	423098_C_G	9718,0,5916	423098	.	.	0.0	329.0	301.0	0.0	0.0	0.0	0.0
LmjFc.12	427968	.	A	G	29300.6	PASS	1	0.500	2	-2.333e+00	1291	.	.	3.0103	4.823	.	1	0.500	41.10	10.60	22.73	.	-3.227e+00	0.392	l_major	504,785	1289	99	0|1	.	0|1	427950_A_G	29308,0,14946	427950	.	.	537.0	1.0	870.0	1.0	0.0	0.0	0.0
LmjFc.12	428097	.	C	A	17989.6	PASS	1	0.500	2	1.26	1470	.	.	3.0103	10.344	.	1	0.500	56.03	-2.713e+01	12.25	.	-4.537e+00	1.357	l_major	985,484	1469	99	0|1	.	0|1	428097_C_A	17997,0,39938	428097	.	.	760.0	1057.0	2.0	1.0	0.0	0.0	0.0
LmjFc.12	428106	.	A	G	18591.6	PASS	1	0.500	2	3.23	1513	.	.	3.0103	18.607	.	1	0.500	56.27	-2.343e+01	12.30	.	-4.041e+00	1.775	l_major	1009,503	1512	99	0/1	.	.	.	18599,0,41942	.	.	.	1105.0	2.0	722.0	0.0	0.0	0.0	0.0
LmjFc.12	428113	.	T	C	21861.6	PASS	1	0.500	2	5.23	1565	.	.	3.0103	9.872	.	1	0.500	56.34	-2.470e+01	13.98	.	-5.496e+00	1.310	l_major	990,574	1564	99	0|1	.	0|1	428097_C_A	21869,0,40616	428097	.	.	1.0	732.0	4.0	1053.0	0.0	0.0	0.0
LmjFc.12	428114	.	C	T	22159.6	PASS	1	0.500	2	-1.212e+00	1571	.	.	3.0103	9.872	.	1	0.500	56.41	-2.448e+01	14.11	.	-5.167e+00	1.303	l_major	994,576	1570	99	0|1	.	0|1	428097_C_A	22167,0,40728	428097	.	.	2.0	1062.0	1.0	733.0	0.0	0.0	0.0
LmjFc.12	428128	.	C	T	23108.6	PASS	1	0.500	2	-2.327e+00	1637	.	.	3.0103	5.160	.	1	0.500	56.33	-2.212e+01	14.15	.	-3.416e+00	1.077	l_major	985,648	1633	99	0|1	.	0|1	428097_C_A	23116,0,39584	428097	.	.	1.0	1050.0	7.0	879.0	0.0	0.0	0.0
LmjFc.12	428147	.	T	G	55639.6	PASS	1	0.500	2	0.155	1749	.	.	3.0103	2.386	.	1	0.500	56.30	-7.782e+00	31.87	.	-7.170e-01	0.832	l_major	314,1432	1746	99	0/1	.	.	.	55647,0,7139	.	.	.	0.0	1.0	1700.0	335.0	0.0	1.0	0.0
LmjFc.12	428166	.	G	A	15049.6	PASS	1	0.500	2	-4.524e+00	1825	.	.	3.0103	1.205	.	1	0.500	56.90	-1.255e+01	8.26	.	3.48	0.715	l_major	1266,555	1821	99	0/1	.	.	.	15057,0,45649	.	.	.	698.0	0.0	1409.0	0.0	0.0	0.0	0.0
LmjFc.12	428379	.	A	G	22029.6	PASS	1	0.500	2	4.76	2097	.	.	3.0103	2.589	.	1	0.500	60.00	0.00	10.56	.	-5.470e-01	0.642	l_major	1381,705	2086	99	0/1	.	.	.	22037,0,47097	.	.	.	1464.0	2.0	722.0	3.0	0.0	0.0	1.0
LmjFc.12	428466	.	A	ATGAGACGGC	22440.6	PASS	1	0.500	2	-9.290e-01	1596	.	.	3.0103	3.304	.	1	0.500	57.01	-2.066e+01	14.60	.	-2.455e+01	0.940	l_major	948,589	1537	99	0|1	.	0|1	428466_A_ATGAGACGGC	22448,0,38653	428466	.	.	2278.0	2.0	2.0	2.0	0.0	0.0	0.0
LmjFc.12	428472	.	A	AATCT	23804.6	PASS	1	0.500	2	-6.194e+00	1490	.	.	3.0103	5.331	.	1	0.500	56.58	-2.420e+01	16.04	.	-2.616e+01	1.106	l_major	969,515	1484	99	0|1	.	0|1	428466_A_ATGAGACGGC	23812,0,40392	428466	.	.	1058.0	1.0	420.0	2.0	0.0	2.0	0.0
LmjFc.12	428473	.	G	GTATCTGGGC	23714.6	PASS	1	0.500	2	-4.469e+00	1479	.	.	3.0103	7.626	.	1	0.500	56.50	-2.494e+01	16.10	.	-2.612e+01	1.202	l_major	974,499	1473	99	0|1	.	0|1	428466_A_ATGAGACGGC	23722,0,40489	428466	.	.	0.0	1.0	1060.0	419.0	0.0	1.0	0.0
LmjFc.12	428476	.	T	TTTGCCG	28314.6	PASS	1	0.500	2	-9.961e+00	1490	.	.	3.0103	7.463	.	1	0.500	56.03	-2.670e+01	19.08	.	-2.778e+01	1.243	l_major	972,512	1484	99	0|1	.	0|1	428466_A_ATGAGACGGC	28322,0,39303	428466	.	.	0.0	1.0	0.0	1483.0	0.0	1.0	0.0
LmjFc.12	428477	.	A	ATTGGTGGCAGTCTGCCACCCGAGTGGGGCTCGACGGCCGTCCTC	27832.6	PASS	1	0.500	2	-8.981e+00	1498	.	.	3.0103	7.526	.	1	0.500	55.81	-2.782e+01	18.65	.	-2.797e+01	1.211	l_major	974,518	1492	99	0|1	.	0|1	428466_A_ATGAGACGGC	27840,0,39046	428466	.	.	1053.0	437.0	0.0	0.0	0.0	2.0	0.0
LmjFc.12	428482	.	G	A	12806.6	PASS	1	0.500	2	-1.798e+00	1438	.	.	3.0103	5.459	.	1	0.500	58.13	-2.048e+01	8.94	.	-2.243e+01	1.113	l_major	979,454	1433	99	0/1	.	.	.	12814,0,39935	.	.	.	482.0	0.0	1056.0	1.0	0.0	0.0	0.0
LmjFc.12	428538	.	A	C	27960.6	PASS	1	0.500	2	2.33	1762	.	.	3.0103	1.770	.	1	0.500	59.11	-1.323e+01	15.97	.	-3.561e+00	0.887	l_major	1017,734	1751	99	0|1	.	0|1	428538_A_C	27968,0,40788	428538	.	.	1097.0	999.0	3.0	1.0	0.0	0.0	0.0
LmjFc.12	428542	.	C	T	27961.6	PASS	1	0.500	2	-4.764e+00	1745	.	.	3.0103	1.770	.	1	0.500	59.26	-1.252e+01	16.13	.	-2.565e+00	0.872	l_major	1009,725	1734	99	0|1	.	0|1	428538_A_C	27969,0,41382	428538	.	.	0.0	1083.0	1.0	994.0	0.0	0.0	0.0
LmjFc.12	428550	.	G	C	25995.6	PASS	1	0.500	2	3.25	1704	.	.	3.0103	1.134	.	1	0.500	59.47	-1.149e+01	15.34	.	2.21	0.805	l_major	1026,669	1695	99	0|1	.	0|1	428538_A_C	26003,0,40717	428538	.	.	2.0	926.0	1093.0	3.0	0.0	0.0	0.0
LmjFc.12	431783	.	T	C	2196.6	PASS	1	0.500	2	0.940	506	.	.	3.0103	5.915	.	1	0.500	42.62	-8.385e+00	4.34	.	-2.900e+00	1.298	l_major	418,88	506	99	0/1	.	.	.	2204,0,15857	.	.	.	1.0	344.0	1.0	638.0	0.0	7.0	0.0
LmjFc.12	431785	.	GATGTATGTAT	G	9487.6	PASS	1	0.500	2	1.63	506	.	.	3.0103	3.255	.	1	0.500	42.61	-1.175e+01	23.08	.	-2.734e+00	0.842	l_major	171,240	413	99	0/1	.	.	.	9495,0,6474	.	.	.	0.0	0.0	971.0	4.0	0.0	7.0	0.0
LmjFc.12	431807	.	T	G	4576.6	PASS	1	0.500	2	-2.426e+00	395	.	.	3.0103	0.777	.	1	0.500	41.78	11.60	11.59	.	3.90	0.739	l_major	243,152	395	99	0/1	.	.	.	4584,0,9913	.	.	.	0.0	0.0	205.0	321.0	0.0	0.0	0.0
LmjFc.12	432416	.	C	T	22661	PASS	2	1.00	2	-3.790e-01	649	.	.	3.0103	6.495	.	2	1.00	40.89	4.09	34.97	.	3.43	0.294	l_major	9,639	648	99	1/1	.	.	.	22675,1706,0	.	.	.	0.0	149.0	2.0	745.0	0.0	0.0	0.0
LmjFc.12	436692	.	GC	G	18159	PASS	2	1.00	2	.	410	.	.	3.0103	0.000	.	2	1.00	45.33	.	28.53	.	.	2.350	l_major	0,406	406	99	1|1	.	1|1	436692_GC_G	18173,1222,0	436692	.	.	0.0	0.0	514.0	0.0	0.0	0.0	0.0
LmjFc.12	436703	.	C	G	17911	PASS	2	1.00	2	.	395	.	.	3.0103	0.000	.	2	1.00	45.79	.	27.23	.	.	2.382	l_major	0,395	395	99	1|1	.	1|1	436692_GC_G	17925,1201,0	436692	.	.	0.0	0.0	492.0	0.0	0.0	0.0	0.0
LmjFc.12	437400	.	C	G	42302	PASS	2	1.00	2	-9.750e-01	1024	.	.	3.0103	4.333	.	2	1.00	58.32	17.35	31.45	.	-1.613e+00	0.138	l_major	30,989	1019	99	1|1	.	1|1	437400_C_G	42316,2021,0	437400	.	.	0.0	115.0	1021.0	2.0	0.0	1.0	0.0
LmjFc.12	437435	.	G	A	46370	PASS	2	1.00	2	2.38	1044	.	.	3.0103	3.099	.	2	1.00	59.45	16.35	33.27	.	4.34	0.177	l_major	12,1025	1037	99	1|1	.	1|1	437400_C_G	46384,2635,0	437400	.	.	1040.0	0.0	69.0	0.0	0.0	0.0	0.0
LmjFc.12	437439	.	A	G	45838	PASS	2	1.00	2	4.06	1043	.	.	3.0103	3.144	.	2	1.00	59.58	14.41	31.26	.	3.55	0.162	l_major	8,1029	1037	99	1|1	.	1|1	437400_C_G	45852,2821,0	437400	.	.	15.0	1.0	1077.0	1.0	0.0	0.0	0.0
LmjFc.12	440291	.	G	T	2048.6	PASS	1	0.500	2	-2.797e+00	1626	.	.	3.0103	0.000	.	1	0.500	53.36	-8.771e+00	1.27	.	4.11	0.775	l_major	1413,202	1615	99	0/1	.	.	.	2056,0,50571	.	.	.	0.0	2.0	1633.0	248.0	0.0	0.0	0.0
LmjFc.12	440310	.	T	C	2915.6	PASS	1	0.500	2	0.196	1615	.	.	3.0103	0.000	.	1	0.500	54.36	-1.694e+01	1.82	.	2.82	0.712	l_major	1379,226	1605	99	0/1	.	.	.	2923,0,48024	.	.	.	2.0	285.0	6.0	1601.0	0.0	2.0	0.0
LmjFc.12	440335	.	T	C	2704.6	PASS	1	0.500	2	0.669	1449	.	.	3.0103	0.000	.	1	0.500	54.31	-1.006e+01	1.88	.	-1.067e+00	0.804	l_major	1279,163	1442	99	0|1	.	0|1	440335_T_C	2712,0,51984	440335	.	.	3.0	205.0	5.0	1616.0	0.0	0.0	0.0
LmjFc.12	440345	.	A	G	2083.6	PASS	1	0.500	2	3.94	1369	.	.	3.0103	0.927	.	1	0.500	54.19	-9.622e+00	1.53	.	-1.714e+00	0.984	l_major	1229,134	1363	99	0|1	.	0|1	440335_T_C	2091,0,50577	440335	.	.	1550.0	2.0	181.0	34.0	0.0	1.0	0.0
LmjFc.12	440373	.	CAT	C	10369.1	PASS	1,1	0.500,0.500	2	-1.673e+00	1016	.	.	3.0103	18.145	.	1,1	0.500,0.500	52.36	2.32	27.22	.	3.81	1.276	l_major	13,245,123	621	99	1/2	.	.	.	10386,2870,8315,6262,0,9278	.	.	.	0.0	1435.0	1.0	38.0	0.0	4.0	420.0
LmjFc.12	440373	.	CAT	CATAT	10369.1	PASS	1,1	0.500,0.500	2	-1.673e+00	1016	.	.	3.0103	18.145	.	1,1	0.500,0.500	52.36	2.32	27.22	.	3.81	1.276	l_major	13,245,123	621	99	1/2	.	.	.	10386,2870,8315,6262,0,9278	.	.	.	0.0	1435.0	1.0	38.0	0.0	4.0	420.0
LmjFc.12	445412	.	A	G	9449.6	PASS	1	0.500	2	3.53	1334	.	.	3.0103	1.992	.	1	0.500	58.29	-1.412e+00	7.10	.	-2.510e-01	0.685	l_major	980,350	1330	99	0/1	.	.	.	9457,0,32626	.	.	.	1005.0	1.0	358.0	2.0	0.0	0.0	0.0
LmjFc.12	445632	.	C	T	19048.6	PASS	1	0.500	2	-3.502e+00	1312	.	.	3.0103	1.110	.	1	0.500	57.18	-1.062e+00	14.57	.	-3.700e-01	0.819	l_major	683,624	1307	99	0/1	.	.	.	19056,0,22892	.	.	.	1.0	704.0	1.0	635.0	0.0	0.0	0.0
LmjFc.12	446024	.	G	A	2061.98	PASS	2	1.00	2	.	94	.	.	3.0103	0.000	.	2	1.00	45.02	.	26.08	.	.	2.303	l_major	0,47	94	99	1/1	.	.	.	3860,280,0	.	.	.	148.0	0.0	120.0	0.0	0.0	0.0	0.0
LmjFc.12	448837	.	C	T	1105.6	PASS	1	0.500	2	-2.839e+00	369	.	.	3.0103	25.713	.	1	0.500	40.94	-7.044e+00	3.00	.	-6.500e-02	1.829	l_major	290,78	368	99	0/1	.	.	.	1113,0,11663	.	.	.	0.0	358.0	0.0	111.0	0.0	0.0	0.0
LmjFc.12	454933	.	T	C	939.6	PASS	1	0.500	2	1.42	374	.	.	3.0103	7.243	.	1	0.500	58.20	-1.443e+01	2.52	.	4.52	1.004	l_major	318,55	373	99	0/1	.	.	.	947,0,11474	.	.	.	1.0	218.0	0.0	335.0	0.0	0.0	0.0
LmjFc.12	454960	.	G	A	769.6	PASS	1	0.500	2	1.48	347	.	.	3.0103	0.000	.	1	0.500	58.06	-1.620e+01	2.22	.	1.28	0.667	l_major	304,42	346	99	0|1	.	0|1	454960_G_A	777,0,12403	454960	.	.	137.0	0.0	326.0	1.0	0.0	0.0	0.0
LmjFc.12	454979	.	TG	T	625.6	PASS	1	0.500	2	1.48	326	.	.	3.0103	1.401	.	1	0.500	57.93	-1.711e+01	1.92	.	-4.121e+00	0.870	l_major	289,36	325	99	0|1	.	0|1	454960_G_A	633,0,12401	454960	.	.	0.0	0.0	2.0	392.0	0.0	0.0	0.0
LmjFc.12	454984	.	C	CA	523.64	PASS	1	0.500	2	2.88	324	.	.	3.0103	0.000	.	1	0.500	57.92	-1.761e+01	1.62	.	-4.958e+00	0.729	l_major	289,34	323	99	0|1	.	0|1	454960_G_A	531,0,12410	454960	.	.	51.0	320.0	0.0	0.0	0.0	0.0	0.0
LmjFc.12	457224	.	G	A	8888.6	PASS	1	0.500	2	0.182	3516	.	.	3.0103	1.801	.	1	0.500	43.31	-1.637e+01	2.53	.	-1.388e+00	0.471	l_major	3080,433	3513	99	0/1	.	.	.	8896,0,97335	.	.	.	719.0	12.0	4124.0	3.0	0.0	0.0	0.0
LmjFc.12	457230	.	G	A	4098.6	PASS	1	0.500	2	1.18	3634	.	.	3.0103	2.936	.	1	0.500	43.62	-1.664e+01	1.13	.	-1.745e+00	0.425	l_major	3179,453	3632	99	0/1	.	.	.	4106,0,128912	.	.	.	704.0	6.0	4307.0	2.0	0.0	0.0	0.0
LmjFc.12	460567	.	G	T	4584.6	PASS	1	0.500	2	-2.704e+00	398	.	.	3.0103	35.185	.	1	0.500	40.58	-8.001e+00	11.64	.	3.83	2.111	l_major	195,199	394	99	0/1	.	.	.	4592,0,5170	.	.	.	3.0	11.0	286.0	330.0	0.0	0.0	0.0
LmjFc.12	461080	.	G	A	2478.6	PASS	1	0.500	2	0.830	450	.	.	3.0103	11.854	.	1	0.500	45.84	-8.230e+00	5.51	.	-2.943e+00	1.608	l_major	363,87	450	99	0|1	.	0|1	461080_G_A	2486,0,15006	461080	.	.	123.0	1.0	396.0	0.0	0.0	0.0	0.0
LmjFc.12	461082	.	G	A	2478.6	PASS	1	0.500	2	-9.500e-02	450	.	.	3.0103	10.260	.	1	0.500	46.12	-8.274e+00	5.51	.	-3.460e+00	1.540	l_major	364,86	450	99	0|1	.	0|1	461080_G_A	2486,0,15006	461080	.	.	121.0	2.0	397.0	0.0	0.0	0.0	0.0
LmjFc.12	461111	.	A	G	298.6	PASS	1	0.500	2	0.751	393	.	.	3.0103	24.779	.	1	0.500	48.50	-8.861e+00	0.76	.	-4.304e+00	2.304	l_major	354,39	393	99	0|1	.	0|1	461111_A_G	306,0,14877	461111	.	.	381.0	0.0	71.0	0.0	0.0	0.0	0.0
LmjFc.12	461286	.	A	G	103.6	PASS	1	0.500	2	1.06	377	.	.	3.0103	1.480	.	1	0.500	53.70	-9.636e+00	0.28	.	0.015	0.678	l_major	345,31	376	99	0/1	.	.	.	111,0,11966	.	.	.	368.0	1.0	58.0	0.0	0.0	1.0	0.0
LmjFc.12	461314	.	C	A	654.6	PASS	1	0.500	2	1.76	415	.	.	3.0103	4.328	.	1	0.500	55.75	-1.330e+01	1.58	.	2.07	1.305	l_major	367,48	415	99	0/1	.	.	.	662,0,13396	.	.	.	82.0	392.0	1.0	0.0	0.0	0.0	0.0
LmjFc.12	461362	.	T	C	663.6	PASS	1	0.500	2	1.54	502	.	.	3.0103	3.238	.	1	0.500	57.86	-1.977e+01	1.32	.	2.35	1.087	l_major	452,50	502	99	0|1	.	0|1	461362_T_C	671,0,18883	461362	.	.	0.0	71.0	0.0	480.0	0.0	0.0	0.0
LmjFc.12	461373	.	T	C	269.6	PASS	1	0.500	2	0.363	538	.	.	3.0103	3.813	.	1	0.500	58.36	-2.022e+01	0.50	.	2.73	1.107	l_major	496,41	537	99	0|1	.	0|1	461362_T_C	277,0,21381	461362	.	.	2.0	6.0	2.0	522.0	0.0	0.0	0.0
LmjFc.12	461376	.	A	T	125.6	PASS	1	0.500	2	0.198	548	.	.	3.0103	3.813	.	1	0.500	58.39	-2.041e+01	0.23	.	2.06	1.119	l_major	506,41	547	99	0|1	.	0|1	461362_T_C	133,0,22012	461362	.	.	531.0	1.0	0.0	6.0	0.0	0.0	0.0
LmjFc.12	461545	.	C	T	2866.6	PASS	1	0.500	2	-2.180e+00	496	.	.	3.0103	7.664	.	1	0.500	57.32	-1.022e+01	5.78	.	-4.463e+00	1.231	l_major	381,115	496	99	0/1	.	.	.	2874,0,13492	.	.	.	0.0	427.0	0.0	125.0	0.0	0.0	0.0
LmjFc.12	469665	.	GCC	G	32507.6	PASS	1	0.500	2	-9.300e-01	947	.	.	3.0103	2.002	.	1	0.500	59.73	-2.840e+00	34.33	.	-1.389e+01	0.852	l_major	250,697	947	99	0|1	.	0|1	469637_G_C	32515,0,8530	469637	.	.	0.0	1.0	310.0	2.0	0.0	3.0	0.0
LmjFc.12	469671	.	TACCATGACCACGACCACCACTAAGCCCA	T	39405.6	PASS	1	0.500	2	-3.300e-02	1153	.	.	3.0103	1.286	.	1	0.500	59.67	-4.156e+00	34.45	.	-1.308e+01	0.849	l_major	289,855	1144	99	0|1	.	0|1	469637_G_C	39413,0,9623	469637	.	.	0.0	1.0	0.0	273.0	0.0	3.0	0.0
LmjFc.12	469711	.	A	G	57522.6	PASS	1	0.500	2	3.55	1563	.	.	3.0103	0.000	.	1	0.500	58.66	-5.625e+00	27.08	.	-1.745e+01	0.715	l_major	228,1324	1552	99	0|1	.	0|1	469637_G_C	57530,0,5735	469637	.	.	268.0	5.0	3459.0	7.0	0.0	0.0	0.0
LmjFc.12	469719	.	T	C	63927.6	PASS	1	0.500	2	3.12	1739	.	.	3.0103	0.000	.	1	0.500	58.44	-6.037e+00	25.42	.	-1.517e+01	0.735	l_major	235,1491	1726	99	0|1	.	0|1	469637_G_C	63935,0,5442	469637	.	.	4.0	3619.0	2.0	279.0	0.0	0.0	0.0
LmjFc.12	469720	.	A	C	65099.6	PASS	1	0.500	2	3.27	1775	.	.	3.0103	0.000	.	1	0.500	58.44	-6.010e+00	27.65	.	-1.549e+01	0.692	l_major	233,1529	1762	99	0|1	.	0|1	469637_G_C	65107,0,5400	469637	.	.	275.0	3658.0	3.0	5.0	0.0	0.0	0.0
LmjFc.12	469727	.	C	T	73356.6	PASS	1	0.500	2	-4.613e+00	1974	.	.	3.0103	0.000	.	1	0.500	58.52	-5.737e+00	29.48	.	-1.288e+01	0.674	l_major	234,1726	1960	99	0|1	.	0|1	469637_G_C	73364,0,4664	469637	.	.	0.0	290.0	13.0	4134.0	0.0	0.0	0.0
LmjFc.12	469751	.	C	G	99695.6	PASS	1	0.500	2	-3.117e+00	2810	.	.	3.0103	0.000	.	1	0.500	57.29	-8.219e+00	30.56	.	-1.844e+00	0.682	l_major	246,2542	2788	99	0|1	.	0|1	469637_G_C	99703,0,2429	469637	.	.	1.0	295.0	5020.0	0.0	1.0	0.0	0.0
LmjFc.12	469794	.	A	G	29007.6	PASS	1	0.500	2	3.92	1108	.	.	3.0103	2.179	.	1	0.500	53.09	-1.456e+01	27.44	.	12.65	0.797	l_major	240,817	1089	99	0/1	.	.	.	29015,0,5949	.	.	.	282.0	5.0	3686.0	7.0	0.0	150.0	0.0
LmjFc.12	469833	.	C	G	4140.6	PASS	1	0.500	2	2.16	1178	.	.	3.0103	1.548	.	1	0.500	52.14	-4.489e+00	3.54	.	1.43	0.897	l_major	974,195	1169	99	0/1	.	.	.	4148,0,34379	.	.	.	3.0	2033.0	404.0	2.0	0.0	0.0	0.0
LmjFc.12	469872	.	T	A	15513.6	PASS	1	0.500	2	4.66	687	.	.	3.0103	21.347	.	1	0.500	48.16	-1.980e+01	22.65	.	-9.709e+00	1.775	l_major	274,411	685	99	0|1	.	0|1	469872_T_A	15521,0,10075	469872	.	.	787.0	8.0	5.0	307.0	0.0	0.0	0.0
LmjFc.12	475813	.	G	A	28586.6	PASS	1	0.500	2	-3.981e+00	1301	.	.	3.0103	1.288	.	1	0.500	43.82	-8.399e+00	22.09	.	-2.810e-01	0.812	l_major	331,963	1294	99	0/1	.	.	.	28594,0,8427	.	.	.	1412.0	8.0	358.0	0.0	0.0	0.0	0.0
LmjFc.12	475851	.	A	G	8127.6	PASS	1	0.500	2	-3.332e+00	626	.	.	3.0103	7.117	.	1	0.500	45.47	-1.577e+01	12.98	.	-1.773e+01	1.176	l_major	343,283	626	99	0|1	.	0|1	475851_A_G	8135,0,13519	475851	.	.	352.0	0.0	483.0	1.0	0.0	0.0	0.0
LmjFc.12	475970	.	A	G	42.6	PASS	1	0.500	2	2.43	787	.	.	3.0103	1.106	.	1	0.500	41.90	-7.362e+00	0.05	.	-7.700e-02	1.137	l_major	732,55	787	50	0/1	.	.	.	50,0,30027	.	.	.	1901.0	3.0	183.0	0.0	0.0	0.0	0.0
LmjFc.12	476008	.	ACGCTGCCGGACAGCTGGAGCAAGCTGGAAGGACTGACTTCCCTTAAGTTGTCGGGCAACAAAGTGAGCGGTG	A	12024.6	PASS	1	0.500	2	5.96	1448	.	.	3.0103	7.459	.	1	0.500	43.43	-2.334e+01	12.96	.	-1.030e+01	1.233	l_major	603,325	928	99	0/1	.	.	.	12032,0,23569	.	.	.	2036.0	2.0	1.0	0.0	0.0	0.0	0.0
LmjFc.12	477661	.	T	C	91597.6	PASS	1	0.500	2	-3.000e-01	3327	.	.	3.0103	5.841	.	1	0.500	45.89	-6.488e+00	27.62	.	5.89	0.963	l_major	595,2721	3316	99	0/1	.	.	.	91605,0,12805	.	.	.	1.0	3645.0	5.0	768.0	0.0	0.0	0.0
LmjFc.12	477685	.	T	TAC	105012	PASS	1	0.500	2	0.265	3111	.	.	3.0103	0.852	.	1	0.500	46.94	-1.215e+01	33.63	.	8.39	0.491	l_major	346,2542	3043	99	0/1	.	.	.	105019,0,7255	.	.	.	2.0	87.0	2.0	4119.0	0.0	0.0	3494.0
LmjFc.12	477718	.	CCGTGTGTGCCAGCA	C	63125.6	PASS	1	0.500	2	7.05	2362	.	.	3.0103	5.126	.	1	0.500	46.87	4.24	31.17	.	-5.924e+00	0.594	l_major	459,1566	2025	99	0|1	.	0|1	477718_CCGTGTGTGCCAGCA_C	63133,0,14631	477718	.	.	3.0	3013.0	3.0	0.0	0.0	0.0	0.0
LmjFc.12	477738	.	GT	G	62947.6	PASS	1	0.500	2	-1.807e+00	1905	.	.	3.0103	7.566	.	1	0.500	46.36	5.38	33.04	.	-7.966e+00	0.554	l_major	420,1485	1905	99	0|1	.	0|1	477718_CCGTGTGTGCCAGCA_C	62955,0,13380	477718	.	.	1.0	0.0	527.0	0.0	0.0	346.0	0.0
LmjFc.12	477741	.	TC	T	60613.6	PASS	1	0.500	2	-2.010e-01	1823	.	.	3.0103	8.928	.	1	0.500	45.98	4.92	33.25	.	-5.098e+00	0.583	l_major	420,1403	1823	99	0|1	.	0|1	477718_CCGTGTGTGCCAGCA_C	60621,0,13700	477718	.	.	0.0	1.0	1.0	869.0	0.0	2.0	0.0
LmjFc.12	477746	.	T	C	57333.6	PASS	1	0.500	2	1.39	1746	.	.	3.0103	8.704	.	1	0.500	44.85	3.48	32.84	.	-1.374e+01	0.721	l_major	427,1319	1746	99	0|1	.	0|1	477718_CCGTGTGTGCCAGCA_C	57341,0,14102	477718	.	.	1.0	413.0	0.0	535.0	0.0	0.0	0.0
LmjFc.12	482285	.	A	G	83900.6	PASS	1	0.500	2	1.51	3175	.	.	3.0103	1.848	.	1	0.500	40.76	-2.190e+01	26.47	.	0.058	1.050	l_major	391,2779	3170	99	0/1	.	.	.	83908,0,6378	.	.	.	489.0	4.0	4586.0	4.0	0.0	2.0	0.0
LmjFc.12	482324	.	G	A	108483	PASS	2	1.00	2	-3.891e+00	3924	.	.	3.0103	5.833	.	2	1.00	41.47	-2.500e+01	27.72	.	3.07	1.106	l_major	297,3617	3914	14	1/1	.	.	.	108497,14,0	.	.	.	5860.0	5.0	327.0	6.0	0.0	0.0	0.0
LmjFc.12	482406	.	C	G	35236.6	PASS	1	0.500	2	0.164	1558	.	.	3.0103	19.123	.	1	0.500	49.98	-2.620e+01	22.63	.	-1.665e+01	1.672	l_major	653,904	1557	99	0|1	.	0|1	482406_C_G	35244,0,25007	482406	.	.	0.0	696.0	1083.0	1.0	0.0	0.0	0.0
LmjFc.12	482408	.	A	C	35216.6	PASS	1	0.500	2	3.19	1480	.	.	3.0103	24.775	.	1	0.500	50.23	-2.569e+01	23.81	.	-1.728e+01	1.828	l_major	652,827	1479	99	0|1	.	0|1	482406_C_G	35224,0,25220	482406	.	.	691.0	990.0	3.0	2.0	0.0	0.0	0.0
LmjFc.12	482409	.	C	A	34009.6	PASS	1	0.500	2	-4.600e-02	1437	.	.	3.0103	26.956	.	1	0.500	50.36	-2.578e+01	23.68	.	-1.719e+01	1.916	l_major	654,782	1436	99	0|1	.	0|1	482406_C_G	34017,0,25308	482406	.	.	982.0	705.0	2.0	0.0	0.0	0.0	0.0
LmjFc.12	482414	.	A	G	26986.6	PASS	1	0.500	2	0.027	1268	.	.	3.0103	22.170	.	1	0.500	50.70	-2.678e+01	21.30	.	-1.875e+01	1.783	l_major	647,620	1267	99	0|1	.	0|1	482406_C_G	26994,0,25277	482406	.	.	699.0	0.0	986.0	0.0	0.0	0.0	0.0
LmjFc.12	482461	.	GACGCTGCCGGACAGCTGGAGCAAGCTGGAAAAACTGACTTTCTTTACGTTGTCGGGCAACAAAGTGAGCGGT	G	2526.6	PASS	1	0.500	2	5.32	870	.	.	3.0103	1.649	.	1	0.500	55.60	1.90	3.36	.	1.48	0.686	l_major	647,106	753	99	0/1	.	.	.	2534,0,26466	.	.	.	0.0	0.0	765.0	0.0	0.0	0.0	0.0
LmjFc.12	482504	.	T	C	480.04	PASS	1	0.500	2	2.84	563	.	.	3.0103	0.531	.	1	0.500	55.95	-1.411e+01	1.06	.	-7.179e+00	0.725	l_major	339,116	561	99	0/1	.	.	.	3783,0,13846	.	.	.	0.0	249.0	1.0	358.0	0.0	0.0	0.0
LmjFc.12	482514	.	C	T	485.04	PASS	1	0.500	2	-1.299e+00	553	.	.	3.0103	0.000	.	1	0.500	55.23	-1.160e+01	1.09	.	-5.469e+00	0.649	l_major	329,116	551	99	0/1	.	.	.	3821,0,13502	.	.	.	1.0	347.0	0.0	250.0	0.0	0.0	0.0
LmjFc.12	482562	.	G	C	5465.6	PASS	1	0.500	2	1.69	543	.	.	3.0103	1.158	.	1	0.500	53.85	-1.228e+01	10.07	.	-8.450e-01	0.585	l_major	354,189	543	99	0/1	.	.	.	5473,0,12496	.	.	.	0.0	910.0	369.0	1.0	0.0	0.0	0.0
LmjFc.12	482608	.	CA	C	2558.6	PASS	1	0.500	2	1.09	430	.	.	3.0103	0.666	.	1	0.500	55.42	-9.906e+00	6.05	.	-5.626e+00	0.593	l_major	340,83	423	99	0|1	.	0|1	482608_CA_C	2566,0,14142	482608	.	.	0.0	1233.0	1.0	3.0	0.0	0.0	0.0
LmjFc.12	482611	.	T	C	2585.6	PASS	1	0.500	2	-9.050e-01	419	.	.	3.0103	2.276	.	1	0.500	55.54	-9.459e+00	6.19	.	-3.427e+00	0.502	l_major	336,82	418	99	0|1	.	0|1	482608_CA_C	2593,0,14349	482608	.	.	1.0	0.0	77.0	1131.0	0.0	0.0	0.0
LmjFc.12	482612	.	G	GC	2681.64	PASS	1	0.500	2	0.821	423	.	.	3.0103	2.315	.	1	0.500	55.58	-9.407e+00	6.35	.	-4.092e+00	0.489	l_major	339,83	422	99	0|1	.	0|1	482608_CA_C	2689,0,14242	482608	.	.	0.0	109.0	1102.0	0.0	0.0	0.0	0.0
LmjFc.12	482614	.	G	GC	8467.64	PASS	1	0.500	2	-3.580e-01	415	.	.	3.0103	2.083	.	1	0.500	55.64	8.80	21.33	.	4.24	0.853	l_major	82,315	397	99	0/1	.	.	.	8475,0,2788	.	.	.	0.0	1.0	1201.0	0.0	0.0	0.0	313.0
LmjFc.12	482616	.	C	CG	3461.64	PASS	1	0.500	2	1.48	417	.	.	3.0103	1.428	.	1	0.500	55.74	-8.651e+00	8.32	.	-2.974e+00	0.518	l_major	332,84	416	99	0|1	.	0|1	482608_CA_C	3469,0,13954	482608	.	.	1.0	1204.0	5.0	0.0	0.0	0.0	115.0
LmjFc.12	482626	.	G	A	4214.6	PASS	1	0.500	2	0.438	446	.	.	3.0103	1.980	.	1	0.500	55.90	-8.021e+00	9.47	.	-1.955e+00	0.548	l_major	325,120	445	99	0|1	.	0|1	482608_CA_C	4222,0,13942	482608	.	.	198.0	0.0	1081.0	1.0	0.0	0.0	0.0
LmjFc.12	482652	.	T	C	5618.6	PASS	1	0.500	2	4.14	481	.	.	3.0103	2.643	.	1	0.500	56.99	-1.696e+01	11.71	.	4.38	0.517	l_major	326,154	480	99	0|1	.	0|1	482608_CA_C	5626,0,13591	482608	.	.	1.0	679.0	2.0	339.0	0.0	0.0	0.0
LmjFc.12	482688	.	G	T	5492.6	PASS	1	0.500	2	-2.099e+00	488	.	.	3.0103	1.898	.	1	0.500	57.12	-1.752e+01	11.28	.	3.92	0.744	l_major	333,154	487	99	0|1	.	0|1	482608_CA_C	5500,0,14185	482608	.	.	1.0	192.0	388.0	308.0	0.0	1.0	0.0
LmjFc.12	482691	.	C	T	5384.6	PASS	1	0.500	2	-1.860e+00	497	.	.	3.0103	1.906	.	1	0.500	57.21	-1.770e+01	10.86	.	3.55	0.712	l_major	343,153	496	99	0|1	.	0|1	482608_CA_C	5392,0,14527	482608	.	.	2.0	591.0	1.0	305.0	0.0	0.0	0.0
LmjFc.12	482708	.	C	A	4775.6	PASS	1	0.500	2	-1.804e+00	480	.	.	3.0103	1.954	.	1	0.500	57.48	-1.700e+01	9.97	.	-1.337e+00	0.840	l_major	344,135	479	99	0|1	.	0|1	482608_CA_C	4783,0,14278	482608	.	.	182.0	677.0	1.0	0.0	0.0	0.0	0.0
LmjFc.12	482716	.	ACT	A	4148.6	PASS	1	0.500	2	2.91	477	.	.	3.0103	1.271	.	1	0.500	57.70	-1.711e+01	8.72	.	-3.701e+00	0.851	l_major	353,123	476	99	0|1	.	0|1	482608_CA_C	4156,0,14866	482608	.	.	736.0	1.0	2.0	1.0	0.0	0.0	0.0
LmjFc.12	482719	.	G	GAA	3236.64	PASS	1	0.500	2	1.68	458	.	.	3.0103	7.653	.	1	0.500	58.00	-1.648e+01	7.08	.	-4.323e+00	1.270	l_major	354,103	457	99	0|1	.	0|1	482608_CA_C	3244,0,14764	482608	.	.	0.0	0.0	594.0	0.0	0.0	0.0	0.0
LmjFc.12	482725	.	A	G	2558.6	PASS	1	0.500	2	4.85	438	.	.	3.0103	5.549	.	1	0.500	58.50	-1.569e+01	5.85	.	-4.317e+00	1.209	l_major	353,84	437	99	0|1	.	0|1	482608_CA_C	2566,0,14896	482608	.	.	587.0	7.0	6.0	1.0	0.0	0.0	0.0
LmjFc.12	482729	.	TG	T	2435.6	PASS	1	0.500	2	2.54	427	.	.	3.0103	5.686	.	1	0.500	58.46	-1.542e+01	5.72	.	-5.867e+00	1.204	l_major	346,80	426	99	0|1	.	0|1	482608_CA_C	2443,0,14863	482608	.	.	0.0	1.0	1.0	595.0	0.0	0.0	0.0
LmjFc.12	482735	.	G	GATA	2175.64	PASS	1	0.500	2	1.88	415	.	.	3.0103	2.374	.	1	0.500	58.31	-1.597e+01	5.26	.	-7.620e+00	0.995	l_major	339,75	414	99	0|1	.	0|1	482608_CA_C	2183,0,14423	482608	.	.	0.0	1.0	587.0	0.0	0.0	0.0	0.0
LmjFc.12	482737	.	A	T	2358.6	PASS	1	0.500	2	0.939	409	.	.	3.0103	3.540	.	1	0.500	58.23	-1.671e+01	5.78	.	-7.565e+00	1.082	l_major	338,70	408	99	0|1	.	0|1	482608_CA_C	2366,0,14201	482608	.	.	584.0	1.0	1.0	0.0	0.0	0.0	82.0
LmjFc.12	482740	.	A	G	2151.6	PASS	1	0.500	2	0.307	408	.	.	3.0103	3.428	.	1	0.500	57.98	-1.727e+01	5.29	.	-8.498e+00	1.033	l_major	336,71	407	99	0|1	.	0|1	482608_CA_C	2159,0,14174	482608	.	.	384.0	4.0	151.0	0.0	0.0	0.0	0.0
LmjFc.12	482741	.	GCA	G	2271.6	PASS	1	0.500	2	-3.540e-01	412	.	.	3.0103	2.448	.	1	0.500	57.94	-1.769e+01	5.53	.	-8.452e+00	1.000	l_major	341,70	411	99	0|1	.	0|1	482608_CA_C	2279,0,14249	482608	.	.	2.0	1.0	538.0	0.0	0.0	0.0	0.0
LmjFc.12	482753	.	C	G	1857.6	PASS	1	0.500	2	-9.770e-01	391	.	.	3.0103	1.096	.	1	0.500	57.54	-1.925e+01	4.76	.	-7.820e+00	0.608	l_major	332,58	390	99	0|1	.	0|1	482608_CA_C	1865,0,14195	482608	.	.	0.0	513.0	64.0	1.0	0.0	0.0	0.0
LmjFc.12	482754	.	G	T	1890.6	PASS	1	0.500	2	-2.290e+00	396	.	.	3.0103	0.000	.	1	0.500	57.51	-1.899e+01	4.79	.	-7.880e+00	0.674	l_major	335,60	395	99	0|1	.	0|1	482608_CA_C	1898,0,14318	482608	.	.	0.0	0.0	516.0	70.0	0.0	0.0	0.0
LmjFc.12	482763	.	C	T	1956.6	PASS	1	0.500	2	-3.810e+00	395	.	.	3.0103	1.035	.	1	0.500	57.04	-1.919e+01	4.97	.	-8.021e+00	0.796	l_major	327,67	394	99	0|1	.	0|1	482608_CA_C	1964,0,13979	482608	.	.	0.0	516.0	0.0	90.0	0.0	0.0	0.0
LmjFc.12	482770	.	G	A	1998.6	PASS	1	0.500	2	-1.866e+00	386	.	.	3.0103	1.058	.	1	0.500	57.12	-1.895e+01	5.19	.	-6.338e+00	0.799	l_major	321,64	385	99	0|1	.	0|1	482608_CA_C	2006,0,13976	482608	.	.	169.0	0.0	353.0	0.0	0.0	0.0	0.0
LmjFc.12	482780	.	A	C	1869.6	PASS	1	0.500	2	-7.380e-01	392	.	.	3.0103	1.700	.	1	0.500	57.33	-1.909e+01	4.78	.	-1.948e+00	0.626	l_major	330,61	391	99	0|1	.	0|1	482608_CA_C	1877,0,14027	482608	.	.	356.0	178.0	1.0	2.0	0.0	0.0	0.0
LmjFc.12	482783	.	C	T	1986.6	PASS	1	0.500	2	-2.640e+00	393	.	.	3.0103	5.660	.	1	0.500	57.21	-1.912e+01	5.07	.	-1.103e+00	0.857	l_major	329,63	392	99	0|1	.	0|1	482608_CA_C	1994,0,14144	482608	.	.	0.0	409.0	0.0	130.0	0.0	0.0	0.0
LmjFc.12	482787	.	G	A	2148.6	PASS	1	0.500	2	-5.580e+00	406	.	.	3.0103	2.371	.	1	0.500	56.91	-1.948e+01	5.31	.	-9.420e-01	0.851	l_major	332,73	405	99	0|1	.	0|1	482608_CA_C	2156,0,14216	482608	.	.	140.0	1.0	364.0	0.0	0.0	0.0	0.0
LmjFc.12	482805	.	A	T	3215.6	PASS	1	0.500	2	0.103	439	.	.	3.0103	3.065	.	1	0.500	55.73	-1.870e+01	7.34	.	2.05	0.990	l_major	338,100	438	99	0|1	.	0|1	482608_CA_C	3223,0,14473	482608	.	.	360.0	2.0	6.0	166.0	0.0	0.0	0.0
LmjFc.12	482806	.	A	G	3329.6	PASS	1	0.500	2	3.85	444	.	.	3.0103	4.026	.	1	0.500	55.68	-1.870e+01	7.52	.	2.15	1.004	l_major	341,102	443	99	0|1	.	0|1	482608_CA_C	3337,0,14632	482608	.	.	366.0	1.0	172.0	0.0	0.0	0.0	0.0
LmjFc.12	482807	.	A	G	3419.6	PASS	1	0.500	2	4.55	445	.	.	3.0103	4.026	.	1	0.500	55.57	-1.840e+01	7.70	.	2.50	1.027	l_major	342,102	444	99	0|1	.	0|1	482608_CA_C	3427,0,14542	482608	.	.	358.0	2.0	176.0	1.0	0.0	0.0	0.0
LmjFc.12	482809	.	A	G	3642.6	PASS	1	0.500	2	2.12	454	.	.	3.0103	3.005	.	1	0.500	55.30	-1.822e+01	8.04	.	2.41	1.001	l_major	346,107	453	99	0|1	.	0|1	482608_CA_C	3650,0,14566	482608	.	.	374.0	0.0	172.0	0.0	0.0	0.0	0.0
LmjFc.12	482824	.	A	G	4677.6	PASS	1	0.500	2	1.31	475	.	.	3.0103	3.660	.	1	0.500	53.03	-1.518e+01	9.85	.	1.70	1.021	l_major	340,135	475	99	0|1	.	0|1	482608_CA_C	4685,0,14351	482608	.	.	381.0	1.0	265.0	0.0	0.0	0.0	0.0
LmjFc.12	482923	.	A	AAATCGCT	810.64	PASS	1	0.500	2	-3.200e-01	378	.	.	3.0103	0.000	.	1	0.500	44.43	0.935	2.19	.	-1.032e+01	0.692	l_major	325,46	371	99	0/1	.	.	.	818,0,13667	.	.	.	680.0	2.0	2.0	0.0	0.0	0.0	0.0
LmjFc.12	482925	.	A	AGTGTTCTCAATCTGCGGGGCAC	895.64	PASS	1	0.500	2	0.066	360	.	.	3.0103	2.947	.	1	0.500	44.07	-2.300e-01	2.71	.	-2.108e+00	1.855	l_major	328,2	330	99	0/1	.	.	.	903,0,13699	.	.	.	498.0	3.0	5.0	0.0	0.0	0.0	0.0
LmjFc.12	483342	.	G	A	2588.6	PASS	1	0.500	2	-5.200e-02	477	.	.	3.0103	2.155	.	1	0.500	49.84	-1.308e+01	5.43	.	2.72	0.950	l_major	372,105	477	99	0/1	.	.	.	2596,0,13316	.	.	.	197.0	0.0	389.0	0.0	0.0	0.0	0.0
LmjFc.12	483375	.	T	C	6097.6	PASS	1	0.500	2	2.42	575	.	.	3.0103	1.949	.	1	0.500	47.92	-9.806e+00	10.64	.	-2.710e-01	0.865	l_major	400,173	573	99	0|1	.	0|1	483375_T_C	6105,0,16009	483375	.	.	2.0	282.0	1.0	447.0	0.0	0.0	0.0
LmjFc.12	483399	.	G	T	8234.6	PASS	1	0.500	2	-1.724e+00	619	.	.	3.0103	5.351	.	1	0.500	49.57	-4.581e+00	13.37	.	-2.580e+00	1.054	l_major	401,215	616	99	0|1	.	0|1	483375_T_C	8242,0,16327	483375	.	.	0.0	2.0	452.0	314.0	0.0	0.0	0.0
LmjFc.12	483408	.	G	T	8282.6	PASS	1	0.500	2	-1.080e+00	627	.	.	3.0103	1.825	.	1	0.500	50.20	-3.939e+00	13.27	.	-3.295e+00	0.855	l_major	392,232	624	99	0|1	.	0|1	483375_T_C	8290,0,15802	483375	.	.	0.0	1.0	442.0	324.0	0.0	0.0	0.0
LmjFc.12	483867	.	T	C	1748.6	PASS	1	0.500	2	-6.500e-01	368	.	.	3.0103	15.467	.	1	0.500	40.26	-1.331e+01	4.78	.	0.743	0.779	l_major	259,107	366	99	0/1	.	.	.	1756,0,8215	.	.	.	3.0	204.0	1.0	296.0	0.0	0.0	0.0
LmjFc.12	484616	.	G	*	7938.04	PASS	1,1	0.500,0.500	2	.	492	.	.	3.0103	0.000	.	1,1	0.500,0.500	44.61	.	16.27	.	.	2.016	l_major	0,273,215	488	99	1/2	.	.	.	18855,7948,8920,11421,0,10762	.	.	.	0.0	2.0	290.0	0.0	0.0	952.0	268.0
LmjFc.12	484616	.	G	GC	7938.04	PASS	1,1	0.500,0.500	2	.	492	.	.	3.0103	0.000	.	1,1	0.500,0.500	44.61	.	16.27	.	.	2.016	l_major	0,273,215	488	99	1/2	.	.	.	18855,7948,8920,11421,0,10762	.	.	.	0.0	2.0	290.0	0.0	0.0	952.0	268.0
LmjFc.12	485479	.	C	G	1687.6	PASS	1	0.500	2	-1.600e-01	969	.	.	3.0103	30.967	.	1	0.500	42.99	-5.813e+00	1.75	.	-2.853e+00	2.134	l_major	828,136	964	99	0/1	.	.	.	1695,0,27144	.	.	.	0.0	1309.0	213.0	1.0	0.0	0.0	0.0
LmjFc.12	485601	.	T	TG	6917.06	PASS	2	1.00	2	-3.840e-01	259	.	.	3.0103	2.946	.	2	1.00	40.93	-2.367e+00	31.02	.	-1.041e+00	0.172	l_major	2,221	223	99	1/1	.	.	.	6931,634,0	.	.	.	0.0	1.0	16.0	434.0	0.0	0.0	322.0
LmjFc.12	488254	.	C	G	20254.6	PASS	1	0.500	2	-5.700e+00	4130	.	.	3.0103	6.496	.	1	0.500	47.67	4.64	4.92	.	5.48	1.237	l_major	3248,870	4118	99	0/1	.	.	.	20262,0,104411	.	.	.	4.0	4294.0	1171.0	1.0	0.0	1.0	0.0
LmjFc.12	488280	.	T	TTC	26653.6	PASS	1	0.500	2	1.18	4265	.	.	3.0103	11.154	.	1	0.500	51.77	-2.569e+01	8.29	.	-1.562e+00	1.411	l_major	2200,1016	3522	99	0/1	.	.	.	26661,0,75768	.	.	.	1.0	28.0	9.0	5393.0	0.0	4.0	1101.0
LmjFc.12	488395	.	G	A	17894.6	PASS	1	0.500	2	-3.405e+00	4145	.	.	3.0103	0.665	.	1	0.500	40.09	4.89	4.32	.	-2.445e+00	0.840	l_major	3294,847	4141	99	0/1	.	.	.	17902,0,105666	.	.	.	964.0	9.0	4040.0	4.0	0.0	0.0	0.0
LmjFc.12	488576	.	G	C	27369.6	PASS	1	0.500	2	-1.207e+00	3415	.	.	3.0103	0.000	.	1	0.500	44.93	-2.952e+01	8.03	.	-2.228e+00	0.729	l_major	2309,1100	3409	99	0/1	.	.	.	27377,0,75338	.	.	.	3.0	1438.0	2502.0	1.0	0.0	0.0	0.0
LmjFc.12	489252	.	T	C	12056.6	PASS	1	0.500	2	1.63	750	.	.	3.0103	1.112	.	1	0.500	60.00	0.00	16.14	.	0.503	0.602	l_major	385,362	747	99	0/1	.	.	.	12064,0,12477	.	.	.	1.0	372.0	0.0	404.0	0.0	0.0	0.0
LmjFc.12	489364	.	G	C	9542.6	PASS	1	0.500	2	-6.600e-02	678	.	.	3.0103	0.524	.	1	0.500	59.42	-6.655e+00	14.07	.	2.88	0.771	l_major	386,292	678	99	0/1	.	.	.	9550,0,13291	.	.	.	0.0	318.0	399.0	0.0	0.0	0.0	0.0
LmjFc.12	489405	.	A	C	5010.6	PASS	1	0.500	2	2.69	537	.	.	3.0103	1.905	.	1	0.500	59.26	-8.849e+00	9.35	.	0.876	0.870	l_major	374,162	536	99	0/1	.	.	.	5018,0,13092	.	.	.	391.0	178.0	0.0	0.0	0.0	0.0	0.0
LmjFc.12	489635	.	C	G	10504.6	PASS	1	0.500	2	-1.039e+00	653	.	.	3.0103	4.048	.	1	0.500	59.69	-2.231e+00	16.14	.	1.39	0.944	l_major	332,319	651	99	0/1	.	.	.	10512,0,11505	.	.	.	0.0	416.0	334.0	1.0	0.0	0.0	0.0
LmjFc.12	489800	.	A	G	11556.6	PASS	1	0.500	2	3.45	711	.	.	3.0103	0.516	.	1	0.500	59.22	-7.396e+00	16.42	.	-1.496e+00	0.741	l_major	355,349	704	99	0/1	.	.	.	11564,0,10963	.	.	.	370.0	0.0	372.0	2.0	0.0	0.0	0.0
LmjFc.12	489960	.	G	A	11208.6	PASS	1	0.500	2	-2.010e-01	721	.	.	3.0103	0.000	.	1	0.500	59.73	2.94	15.61	.	1.62	0.696	l_major	369,349	718	99	0/1	.	.	.	11216,0,12087	.	.	.	364.0	4.0	380.0	1.0	0.0	0.0	0.0
LmjFc.12	490130	.	G	C	8020.6	PASS	1	0.500	2	0.122	1150	.	.	3.0103	37.579	.	1	0.500	42.24	14.04	6.98	.	-5.122e+00	0.754	l_major	851,298	1149	99	0/1	.	.	.	8028,0,24668	.	.	.	0.0	329.0	3344.0	0.0	0.0	0.0	0.0
LmjFc.12	495216	.	TCC	T	4661.06	PASS	1,1	0.500,0.500	2	3.84	504	.	.	3.0103	46.748	.	1,1	0.500,0.500	41.54	9.82	9.63	.	-6.292e+00	1.406	l_major	165,144,175	484	99	1/2	.	.	.	4678,310,8442,953,0,5037	.	.	.	2.0	15.0	5.0	757.0	0.0	0.0	239.0
LmjFc.12	495216	.	TCC	TCCC	4661.06	PASS	1,1	0.500,0.500	2	3.84	504	.	.	3.0103	46.748	.	1,1	0.500,0.500	41.54	9.82	9.63	.	-6.292e+00	1.406	l_major	165,144,175	484	99	1/2	.	.	.	4678,310,8442,953,0,5037	.	.	.	2.0	15.0	5.0	757.0	0.0	0.0	239.0
LmjFc.12	495318	.	G	C	9979.6	PASS	1	0.500	2	0.280	615	.	.	3.0103	1.743	.	1	0.500	58.36	-7.241e+00	17.24	.	-2.065e+00	0.827	l_major	282,297	612	99	0/1	.	.	.	9987,0,9217	.	.	.	0.0	314.0	311.0	0.0	0.0	0.0	0.0
LmjFc.12	495401	.	G	C	10295.6	PASS	1	0.500	2	-9.110e-01	627	.	.	3.0103	3.208	.	1	0.500	58.99	-5.389e+00	17.36	.	-1.621e+00	0.582	l_major	285,308	626	99	0/1	.	.	.	10303,0,9322	.	.	.	0.0	321.0	307.0	0.0	0.0	0.0	0.0
LmjFc.12	495534	.	G	A	7329.6	PASS	1	0.500	2	-5.660e+00	551	.	.	3.0103	5.126	.	1	0.500	47.23	2.64	13.33	.	-1.784e+00	0.429	l_major	291,259	550	99	0/1	.	.	.	7337,0,8938	.	.	.	278.0	2.0	332.0	0.0	0.0	0.0	0.0
LmjFc.12	497311	.	G	A	134.6	PASS	1	0.500	2	-9.240e-01	366	.	.	3.0103	11.085	.	1	0.500	57.76	-1.443e+01	0.37	.	-3.833e+00	1.545	l_major	329,36	365	99	0/1	.	.	.	142,0,13674	.	.	.	127.0	0.0	345.0	0.0	0.0	0.0	0.0
LmjFc.12	497415	.	G	A	37.6	PASS	1	0.500	2	-2.306e+00	579	.	.	3.0103	21.670	.	1	0.500	40.11	-5.377e+00	0.07	.	-1.105e+00	1.512	l_major	516,62	578	45	0/1	.	.	.	45,0,16879	.	.	.	169.0	0.0	858.0	1.0	0.0	0.0	0.0
LmjFc.12	497780	.	C	G	10233.6	PASS	1	0.500	2	-2.109e+00	534	.	.	3.0103	1.725	.	1	0.500	58.27	-5.982e+00	19.20	.	2.47	0.571	l_major	259,274	533	99	0|1	.	0|1	497780_C_G	10241,0,9913	497780	.	.	0.0	299.0	353.0	0.0	0.0	0.0	0.0
LmjFc.12	497793	.	T	G	10287.6	PASS	1	0.500	2	2.69	548	.	.	3.0103	9.234	.	1	0.500	56.42	-5.885e+00	18.81	.	1.75	0.975	l_major	271,276	547	99	0|1	.	0|1	497780_C_G	10295,0,10168	497780	.	.	1.0	5.0	402.0	285.0	0.0	0.0	0.0
LmjFc.12	509068	.	G	GC	1936.06	PASS	2	1.00	2	0.671	106	.	.	3.0103	4.512	.	2	1.00	60.00	0.00	23.90	.	2.44	1.322	l_major	5,76	81	99	1/1	.	.	.	1950,129,0	.	.	.	0.0	8.0	185.0	0.0	0.0	0.0	121.0
LmjFc.12	539312	.	T	TC	3673.06	PASS	1,1	0.500,0.500	2	.	134	.	.	3.0103	0.000	.	1,1	0.500,0.500	60.00	.	29.86	.	.	1.831	l_major	0,87,36	123	99	1/2	.	.	.	3690,1013,694,2439,0,3343	.	.	.	1.0	79.0	1.0	117.0	0.0	0.0	103.0
LmjFc.12	539312	.	T	C	3673.06	PASS	1,1	0.500,0.500	2	.	134	.	.	3.0103	0.000	.	1,1	0.500,0.500	60.00	.	29.86	.	.	1.831	l_major	0,87,36	123	99	1/2	.	.	.	3690,1013,694,2439,0,3343	.	.	.	1.0	79.0	1.0	117.0	0.0	0.0	103.0
LmjFc.12	545621	.	G	GC	4072.06	PASS	2	1.00	2	-1.334e+00	165	.	.	3.0103	0.000	.	2	1.00	60.00	0.00	28.48	.	-7.700e-02	0.496	l_major	2,141	143	99	1/1	.	.	.	4086,370,0	.	.	.	0.0	2.0	243.0	1.0	0.0	0.0	149.0
LmjFc.12	558842	.	T	TC	4331.06	PASS	2	1.00	2	0.071	186	.	.	3.0103	1.943	.	2	1.00	60.00	0.00	26.90	.	1.36	1.276	l_major	4,157	161	99	1/1	.	.	.	4345,376,0	.	.	.	1.0	25.0	1.0	266.0	0.0	0.0	203.0
LmjFc.12	594301	.	A	AG	5803.06	PASS	2	1.00	2	0.364	248	.	.	3.0103	0.000	.	2	1.00	60.00	0.00	27.24	.	0.672	0.733	l_major	5,208	213	99	1/1	.	.	.	5817,507,0	.	.	.	274.0	0.0	16.0	0.0	0.0	0.0	219.0
LmjFc.12	594637	.	C	CT	6193.06	PASS	2	1.00	2	.	232	.	.	3.0103	0.000	.	2	1.00	60.00	.	29.08	.	.	0.908	l_major	0,213	213	99	1/1	.	.	.	6207,648,0	.	.	.	0.0	245.0	0.0	6.0	0.0	43.0	205.0
LmjFc.12	614597	.	GT	G	5752.03	PASS	2	1.00	2	.	259	.	.	3.0103	0.000	.	2	1.00	60.00	.	27.26	.	.	1.054	l_major	0,211	211	99	1/1	.	.	.	5766,633,0	.	.	.	0.0	2.0	313.0	0.0	0.0	1.0	0.0
LmjFc.13	20628	.	T	TTG	1713.64	PASS	1	0.500	2	-4.830e-01	263	.	.	3.0103	1.904	.	1	0.500	60.00	0.00	9.68	.	0.964	0.537	l_major	99,78	177	99	0/1	.	.	.	1721,0,2538	.	.	.	3.0	0.0	13.0	312.0	0.0	0.0	76.0
LmjFc.13	28562	.	C	G	330.6	PASS	1	0.500	2	-2.203e+00	27	.	.	3.0103	0.000	.	1	0.500	60.00	0.00	12.24	.	-1.540e+00	0.770	l_major	13,14	27	99	0|1	.	0|1	28562_C_G	338,0,600	28562	.	.	3.0	53.0	21.0	1.0	0.0	4.0	4.0
LmjFc.13	28564	.	A	G	330.6	PASS	1	0.500	2	-2.873e+00	32	.	.	3.0103	0.000	.	1	0.500	60.00	0.00	10.33	.	-2.598e+00	0.634	l_major	19,13	32	99	0|1	.	0|1	28562_C_G	338,0,600	28562	.	.	60.0	2.0	19.0	1.0	0.0	2.0	0.0
LmjFc.13	31138	.	GCA	G	2698.6	PASS	1	0.500	2	-3.390e-01	191	.	.	3.0103	0.572	.	1	0.500	60.00	0.00	16.26	.	0.613	0.694	l_major	80,86	166	99	0/1	.	.	.	2706,0,2372	.	.	.	2.0	0.0	246.0	1.0	0.0	0.0	0.0
LmjFc.13	31199	.	G	GC	4450.06	PASS	2	1.00	2	1.09	179	.	.	3.0103	4.486	.	2	1.00	60.00	0.00	26.65	.	0.655	0.361	l_major	4,163	167	99	1/1	.	.	.	4464,389,0	.	.	.	0.0	8.0	244.0	0.0	0.0	0.0	193.0
LmjFc.13	71546	.	G	GC	2222.64	PASS	1	0.500	2	-3.750e+00	260	.	.	3.0103	0.479	.	1	0.500	60.00	0.00	9.38	.	-6.830e-01	0.736	l_major	134,103	237	99	0/1	.	.	.	2230,0,3123	.	.	.	0.0	1.0	310.0	0.0	0.0	0.0	121.0
LmjFc.13	84678	.	T	TC	690.64	PASS	1	0.500	2	-3.450e-01	152	.	.	3.0103	11.647	.	1	0.500	50.19	-1.003e+01	4.70	.	-8.560e-01	0.892	l_major	106,41	147	99	0/1	.	.	.	698,0,2532	.	.	.	0.0	9.0	2.0	254.0	0.0	0.0	90.0
LmjFc.13	136514	.	A	AC	3302.06	PASS	2	1.00	2	0.989	145	.	.	3.0103	1.919	.	2	1.00	60.00	0.00	26.63	.	0.785	0.395	l_major	4,120	124	99	1/1	.	.	.	3316,280,0	.	.	.	214.0	26.0	0.0	0.0	0.0	0.0	154.0
LmjFc.13	152328	.	G	GCA	3381.64	PASS	1	0.500	2	-3.176e+00	280	.	.	3.0103	1.537	.	1	0.500	60.00	0.00	13.97	.	-1.226e+00	0.631	l_major	119,123	242	99	0/1	.	.	.	3389,0,3400	.	.	.	4.0	0.0	294.0	2.0	0.0	0.0	118.0
LmjFc.13	160520	.	A	AAC	3452.64	PASS	1	0.500	2	-1.315e+00	315	.	.	3.0103	0.000	.	1	0.500	60.00	0.00	13.81	.	-1.450e+00	0.684	l_major	128,122	250	99	0/1	.	.	.	3460,0,3648	.	.	.	340.0	6.0	0.0	0.0	0.0	0.0	116.0
LmjFc.13	163494	.	G	GC	3738.06	PASS	2	1.00	2	0.470	156	.	.	3.0103	2.079	.	2	1.00	60.00	0.00	26.89	.	0.848	0.408	l_major	3,136	139	99	1/1	.	.	.	3752,346,0	.	.	.	1.0	6.0	219.0	2.0	0.0	0.0	159.0
LmjFc.13	175945	.	G	GC	1105.06	PASS	2	1.00	2	-7.780e-01	45	.	.	3.0103	0.000	.	2	1.00	59.80	0.00	29.87	.	0.282	1.508	l_major	1,36	37	99	1/1	.	.	.	1119,100,0	.	.	.	0.0	11.0	167.0	1.0	0.0	0.0	105.0
LmjFc.13	221234	.	T	TC	4082.06	PASS	2	1.00	2	0.755	187	.	.	3.0103	4.341	.	2	1.00	60.00	0.00	26.68	.	1.80	0.156	l_major	5,148	153	99	1/1	.	.	.	4096,364,0	.	.	.	0.0	20.0	1.0	229.0	0.0	0.0	168.0
LmjFc.13	221570	.	T	TG	4671.06	PASS	2	1.00	2	-5.850e-01	187	.	.	3.0103	0.000	.	2	1.00	60.00	0.00	27.80	.	-8.990e-01	0.912	l_major	3,165	168	99	1/1	.	.	.	4685,430,0	.	.	.	1.0	1.0	13.0	230.0	0.0	0.0	180.0
LmjFc.13	227434	.	G	GC	2093.06	PASS	2	1.00	2	1.99	96	.	.	3.0103	0.000	.	2	1.00	60.00	0.00	26.83	.	1.68	1.042	l_major	3,75	78	99	1/1	.	.	.	2107,176,0	.	.	.	0.0	2.0	183.0	1.0	0.0	0.0	132.0
LmjFc.13	252071	.	G	GAC	3569.64	PASS	1	0.500	2	-7.280e-01	338	.	.	3.0103	0.903	.	1	0.500	60.00	0.00	12.75	.	-9.580e-01	0.685	l_major	149,131	283	99	0/1	.	.	.	3577,0,4365	.	.	.	1.0	5.0	373.0	0.0	0.0	0.0	128.0
LmjFc.13	259972	.	G	GAC	674.64	PASS	1	0.500	2	-3.500e-01	126	.	.	3.0103	0.882	.	1	0.500	60.00	0.00	9.00	.	-2.460e-01	0.836	l_major	43,32	75	99	0/1	.	.	.	682,0,931	.	.	.	1.0	6.0	216.0	2.0	0.0	1.0	36.0
LmjFc.13	297718	.	G	GCA	1496.64	PASS	1	0.500	2	0.362	194	.	.	3.0103	3.995	.	1	0.500	59.97	0.00	10.39	.	-6.810e-01	1.032	l_major	85,59	144	99	0/1	.	.	.	1504,0,2305	.	.	.	7.0	2.0	246.0	0.0	0.0	1.0	71.0
LmjFc.13	298537	.	A	AG	4297.06	PASS	2	1.00	2	-1.288e+00	181	.	.	3.0103	0.000	.	2	1.00	60.00	0.00	27.72	.	-1.554e+00	1.142	l_major	2,153	155	99	1/1	.	.	.	4311,436,0	.	.	.	227.0	0.0	29.0	0.0	0.0	23.0	177.0
LmjFc.13	307452	.	A	AG	2860.06	PASS	2	1.00	2	-2.610e-01	136	.	.	3.0103	0.000	.	2	1.00	59.92	0.00	26.00	.	0.983	0.403	l_major	3,107	110	99	1/1	.	.	.	2874,254,0	.	.	.	205.0	0.0	21.0	0.0	0.0	0.0	144.0
LmjFc.13	312904	.	A	AG	4153.06	PASS	2	1.00	2	-1.259e+00	164	.	.	3.0103	0.000	.	2	1.00	60.00	0.00	28.64	.	-1.530e+00	2.098	l_major	1,144	145	99	1/1	.	.	.	4167,413,0	.	.	.	199.0	1.0	25.0	0.0	0.0	2.0	160.0
LmjFc.13	335674	.	T	TG	4931.06	PASS	2	1.00	2	1.47	187	.	.	3.0103	4.044	.	2	1.00	60.00	0.00	29.01	.	-9.070e-01	0.978	l_major	1,169	170	99	1/1	.	.	.	4945,492,0	.	.	.	0.0	1.0	22.0	235.0	0.0	0.0	205.0
LmjFc.13	342761	.	A	AG	2101.06	PASS	2	1.00	2	-2.790e-01	126	.	.	3.0103	0.000	.	2	1.00	60.00	0.00	23.35	.	-9.360e-01	0.800	l_major	9,81	90	43	1/1	.	.	.	2115,43,0	.	.	.	209.0	0.0	17.0	0.0	0.0	2.0	116.0
LmjFc.13	343227	.	A	AG	2992.06	PASS	2	1.00	2	0.231	146	.	.	3.0103	0.000	.	2	1.00	60.00	0.00	26.02	.	0.560	0.787	l_major	6,109	115	99	1/1	.	.	.	3006,204,0	.	.	.	225.0	0.0	7.0	0.0	0.0	0.0	161.0
LmjFc.13	352919	.	A	AG	4653.06	PASS	2	1.00	2	-1.510e+00	212	.	.	3.0103	0.000	.	2	1.00	60.00	0.00	26.14	.	-9.980e-01	0.892	l_major	6,172	178	99	1/1	.	.	.	4667,398,0	.	.	.	246.0	2.0	22.0	1.0	0.0	9.0	193.0
LmjFc.13	386732	.	T	TG	3878.06	PASS	2	1.00	2	-1.047e+00	153	.	.	3.0103	0.000	.	2	1.00	59.93	0.00	28.94	.	1.03	2.448	l_major	1,133	134	99	1/1	.	.	.	3892,400,0	.	.	.	1.0	0.0	11.0	164.0	0.0	21.0	122.0
LmjFc.13	391346	.	C	CGT	4391.64	PASS	1	0.500	2	-2.638e+00	316	.	.	3.0103	3.911	.	1	0.500	60.00	0.00	15.52	.	-1.574e+00	0.915	l_major	136,147	283	99	0/1	.	.	.	4399,0,4201	.	.	.	0.0	327.0	1.0	20.0	0.0	0.0	135.0
LmjFc.13	409851	.	C	CG	5648.06	PASS	2	1.00	2	0.445	217	.	.	3.0103	0.000	.	2	1.00	60.00	0.00	28.53	.	-8.660e-01	0.879	l_major	1,197	198	99	1/1	.	.	.	5662,571,0	.	.	.	0.0	265.0	21.0	0.0	0.0	0.0	223.0
LmjFc.13	411464	.	A	G	105.6	PASS	1	0.500	2	-2.205e+00	36	.	.	3.0103	0.000	.	1	0.500	60.00	0.00	3.11	.	-3.177e+00	0.798	l_major	24,10	34	99	0/1	.	.	.	113,0,648	.	.	.	153.0	1.0	22.0	0.0	0.0	1.0	99.0
LmjFc.13	417843	.	TG	T	1451.03	PASS	2	1.00	2	2.83	87	.	.	3.0103	9.621	.	2	1.00	60.00	0.00	21.03	.	3.26	2.446	l_major	10,59	69	59	1/1	.	.	.	1465,59,0	.	.	.	2.0	0.0	5.0	127.0	0.0	6.0	4.0
LmjFc.13	418305	.	AC	A	1360.03	PASS	2	1.00	2	-4.710e-01	73	.	.	3.0103	4.842	.	2	1.00	60.00	0.00	21.94	.	3.61	0.137	l_major	7,55	62	64	1/1	.	.	.	1374,64,0	.	.	.	203.0	9.0	0.0	0.0	0.0	0.0	23.0
LmjFc.13	419728	.	A	AG	3704.06	PASS	2	1.00	2	-7.300e-02	180	.	.	3.0103	1.232	.	2	1.00	60.00	0.00	24.21	.	1.19	1.122	l_major	12,141	153	99	1/1	.	.	.	3718,169,0	.	.	.	239.0	0.0	9.0	2.0	0.0	1.0	169.0
LmjFc.13	436587	.	T	TG	1981.06	PASS	2	1.00	2	-3.750e-01	88	.	.	3.0103	2.348	.	2	1.00	60.00	0.00	28.71	.	-9.380e-01	0.400	l_major	6,63	69	80	1|1	.	1|1	436587_T_TG	1995,80,0	436587	.	.	0.0	0.0	8.0	126.0	0.0	0.0	75.0
LmjFc.13	436598	.	A	G	438.6	PASS	1	0.500	2	1.48	99	.	.	3.0103	24.666	.	1	0.500	60.00	0.00	5.70	.	-2.215e+00	0.397	l_major	44,33	77	99	0|1	.	0|1	436587_T_TG	446,0,1283	436587	.	.	66.0	5.0	114.0	3.0	0.0	0.0	1.0
LmjFc.13	436604	.	C	G	418.6	PASS	1	0.500	2	-3.422e+00	99	.	.	3.0103	41.992	.	1	0.500	60.00	0.00	5.44	.	-4.850e-01	1.214	l_major	48,29	77	99	0|1	.	0|1	436587_T_TG	426,0,1330	436587	.	.	0.0	139.0	50.0	0.0	0.0	1.0	0.0
LmjFc.13	450524	.	A	G	79.6	PASS	1	0.500	2	-2.030e+00	108	.	.	3.0103	15.904	.	1	0.500	60.00	0.00	0.75	.	0.026	2.466	l_major	80,26	106	87	0/1	.	.	.	87,0,1195	.	.	.	190.0	1.0	51.0	4.0	0.0	0.0	0.0
LmjFc.13	451650	.	T	TC	5169.06	PASS	2	1.00	2	-9.460e-01	189	.	.	3.0103	0.000	.	2	1.00	60.00	0.00	29.20	.	-2.270e-01	0.679	l_major	3,174	177	99	1/1	.	.	.	5183,512,0	.	.	.	3.0	33.0	1.0	228.0	0.0	3.0	197.0
LmjFc.13	463713	.	T	TG	3898.06	PASS	2	1.00	2	0.709	168	.	.	3.0103	1.938	.	2	1.00	60.00	0.00	26.34	.	1.09	1.445	l_major	6,142	148	99	1/1	.	.	.	3912,309,0	.	.	.	0.0	2.0	25.0	198.0	0.0	0.0	149.0
LmjFc.13	479767	.	T	TG	2587.06	PASS	2	1.00	2	1.17	110	.	.	3.0103	0.000	.	2	1.00	60.00	0.00	28.75	.	-2.310e-01	2.471	l_major	1,89	90	99	1/1	.	.	.	2601,246,0	.	.	.	0.0	2.0	13.0	141.0	0.0	1.0	111.0
LmjFc.13	487241	.	A	AC	4528.06	PASS	2	1.00	2	0.212	185	.	.	3.0103	1.660	.	2	1.00	60.00	0.00	27.28	.	-5.200e-02	0.321	l_major	6,160	166	99	1/1	.	.	.	4542,374,0	.	.	.	260.0	7.0	0.0	0.0	0.0	0.0	202.0
LmjFc.13	493806	.	A	AG	4501.06	PASS	2	1.00	2	-1.131e+00	201	.	.	3.0103	4.553	.	2	1.00	60.00	0.00	26.95	.	0.00	0.402	l_major	4,163	167	99	1/1	.	.	.	4515,395,0	.	.	.	250.0	0.0	28.0	0.0	0.0	0.0	193.0
LmjFc.13	494645	.	C	CG	2285.06	PASS	2	1.00	2	0.800	98	.	.	3.0103	0.000	.	2	1.00	60.00	0.00	32.18	.	-1.916e+00	0.544	l_major	2,69	71	99	1/1	.	.	.	2299,206,0	.	.	.	0.0	134.0	30.0	0.0	0.0	0.0	99.0
LmjFc.13	499366	.	T	TG	3457.06	PASS	2	1.00	2	.	145	.	.	3.0103	0.000	.	2	1.00	60.00	.	29.30	.	.	2.468	l_major	0,118	118	99	1/1	.	.	.	3471,366,0	.	.	.	0.0	0.0	30.0	175.0	0.0	35.0	129.0
LmjFc.13	499869	.	A	AG	2116.06	PASS	2	1.00	2	0.815	128	.	.	3.0103	1.701	.	2	1.00	60.00	0.00	22.04	.	-4.780e-01	0.352	l_major	8,88	96	99	1/1	.	.	.	2130,99,0	.	.	.	179.0	1.0	30.0	0.0	0.0	0.0	101.0
LmjFc.13	513217	.	A	AAC	7325.06	PASS	2	1.00	2	-6.220e-01	268	.	.	3.0103	2.114	.	2	1.00	60.00	0.00	34.07	.	-1.557e+00	0.447	l_major	3,212	215	99	1/1	.	.	.	7339,544,0	.	.	.	295.0	10.0	0.0	0.0	0.0	0.0	209.0
LmjFc.13	546776	.	G	GC	4274.06	PASS	2	1.00	2	-1.325e+00	170	.	.	3.0103	0.000	.	2	1.00	60.00	0.00	27.40	.	-9.250e-01	0.892	l_major	4,152	156	99	1/1	.	.	.	4288,388,0	.	.	.	0.0	9.0	214.0	0.0	0.0	0.0	176.0
LmjFc.13	546878	.	T	TG	4271.06	PASS	2	1.00	2	1.93	165	.	.	3.0103	2.978	.	2	1.00	60.00	0.00	28.66	.	1.51	0.157	l_major	2,147	152	99	1/1	.	.	.	4285,419,0	.	.	.	1.0	2.0	21.0	203.0	0.0	4.0	176.0
LmjFc.13	562732	.	A	AG	604.06	PASS	2	1.00	2	.	31	.	.	3.0103	0.000	.	2	1.00	60.00	.	30.20	.	.	1.721	l_major	0,20	20	60	1/1	.	.	.	618,60,0	.	.	.	51.0	0.0	1.0	0.0	0.0	0.0	33.0
LmjFc.13	585308	.	T	TC	5277.06	PASS	2	1.00	2	-1.433e+00	200	.	.	3.0103	3.727	.	2	1.00	60.00	0.00	28.68	.	1.59	0.757	l_major	1,183	184	99	1/1	.	.	.	5291,553,0	.	.	.	0.0	10.0	0.0	307.0	0.0	0.0	219.0
LmjFc.13	586944	.	T	TG	3537.06	PASS	2	1.00	2	-6.090e-01	197	.	.	3.0103	0.000	.	2	1.00	58.83	-3.130e-01	23.90	.	0.380	0.783	l_major	13,135	148	99	1/1	.	.	.	3551,173,0	.	.	.	0.0	0.0	19.0	245.0	0.0	19.0	150.0
LmjFc.13	603450	.	T	TG	477.64	PASS	1	0.500	2	1.84	132	.	.	3.0103	4.861	.	1	0.500	59.86	-1.660e+00	7.13	.	1.45	1.310	l_major	39,28	67	99	0/1	.	.	.	485,0,858	.	.	.	1.0	1.0	3.0	206.0	0.0	4.0	11.0
LmjFc.13	603451	.	T	TG	3189.1	PASS	1,1	0.500,0.500	2	-1.230e+00	131	.	.	3.0103	0.000	.	1,1	0.500,0.500	59.86	-9.100e-02	30.55	.	-4.130e-01	0.428	l_major	1,34,28	63	99	1/2	.	.	.	3206,787,665,994,0,832	.	.	.	0.0	1.0	51.0	155.0	0.0	0.0	123.0
LmjFc.13	603451	.	T	TTG	3189.1	PASS	1,1	0.500,0.500	2	-1.230e+00	131	.	.	3.0103	0.000	.	1,1	0.500,0.500	59.86	-9.100e-02	30.55	.	-4.130e-01	0.428	l_major	1,34,28	63	99	1/2	.	.	.	3206,787,665,994,0,832	.	.	.	0.0	1.0	51.0	155.0	0.0	0.0	123.0
LmjFc.14	18013	.	A	AC	1202.06	PASS	2	1.00	2	-1.535e+00	86	.	.	3.0103	0.000	.	2	1.00	59.93	0.00	23.57	.	0.857	1.033	l_major	5,46	51	36	1/1	.	.	.	1216,36,0	.	.	.	164.0	52.0	1.0	4.0	0.0	0.0	46.0
LmjFc.14	85986	.	GTA	G	62.6	PASS	1	0.500	2	-1.926e+00	137	.	.	3.0103	10.299	.	1	0.500	60.00	0.00	0.80	.	0.630	1.492	l_major	68,10	78	70	0/1	.	.	.	70,0,1838	.	.	.	33.0	0.0	178.0	0.0	0.0	4.0	1.0
LmjFc.14	86761	.	G	GC	4399.06	PASS	2	1.00	2	.	156	.	.	3.0103	0.000	.	2	1.00	59.67	.	31.42	.	.	2.139	l_major	0,140	140	99	1|1	.	1|1	86761_G_GC	4413,432,0	86761	.	.	0.0	8.0	226.0	0.0	0.0	0.0	126.0
LmjFc.14	91086	.	A	AC	2468.64	PASS	1	0.500	2	-1.530e+00	284	.	.	3.0103	0.461	.	1	0.500	60.00	0.00	9.35	.	-1.587e+00	0.744	l_major	152,112	264	99	0/1	.	.	.	2476,0,3766	.	.	.	305.0	8.0	0.0	0.0	0.0	0.0	114.0
LmjFc.14	93032	.	TG	*	1400.01	PASS	1,1	0.500,0.500	2	.	51	.	.	3.0103	0.000	.	1,1	0.500,0.500	60.00	.	28.00	.	.	1.958	l_major	0,9,41	50	99	1/2	.	.	.	1682,1410,1606,334,0,207	.	.	.	0.0	0.0	0.0	76.0	0.0	2.0	0.0
LmjFc.14	93032	.	TG	T	1400.01	PASS	1,1	0.500,0.500	2	.	51	.	.	3.0103	0.000	.	1,1	0.500,0.500	60.00	.	28.00	.	.	1.958	l_major	0,9,41	50	99	1/2	.	.	.	1682,1410,1606,334,0,207	.	.	.	0.0	0.0	0.0	76.0	0.0	2.0	0.0
LmjFc.14	125947	.	T	TC	1181.06	PASS	2	1.00	2	0.136	61	.	.	3.0103	6.513	.	2	1.00	60.00	0.00	25.68	.	0.944	0.424	l_major	2,44	46	99	1/1	.	.	.	1195,100,0	.	.	.	2.0	7.0	0.0	165.0	0.0	1.0	76.0
LmjFc.14	126485	.	CAT	C	2690.6	PASS	1	0.500	2	1.11	217	.	.	3.0103	1.175	.	1	0.500	60.00	0.00	15.37	.	-7.070e-01	0.717	l_major	84,91	175	99	0/1	.	.	.	2698,0,2414	.	.	.	1.0	271.0	0.0	6.0	0.0	2.0	0.0
LmjFc.14	143616	.	A	AC	1846.64	PASS	1	0.500	2	-7.770e-01	296	.	.	3.0103	7.001	.	1	0.500	60.00	0.00	6.86	.	-1.054e+00	0.698	l_major	176,93	269	99	0/1	.	.	.	1854,0,4194	.	.	.	339.0	20.0	0.0	0.0	0.0	0.0	106.0
LmjFc.14	149645	.	G	GCT	2411.64	PASS	1	0.500	2	-5.370e-01	155	.	.	3.0103	2.903	.	1	0.500	60.00	0.00	15.76	.	0.779	0.972	l_major	78,75	153	99	0/1	.	.	.	2419,0,2483	.	.	.	0.0	1.0	220.0	3.0	0.0	0.0	93.0
LmjFc.14	151367	.	G	GC	1407.06	PASS	2	1.00	2	-1.280e-01	77	.	.	3.0103	3.085	.	2	1.00	59.41	0.00	28.72	.	-9.360e-01	0.114	l_major	2,47	49	99	1|1	.	1|1	151367_G_GC	1421,107,0	151367	.	.	0.0	19.0	217.0	0.0	0.0	0.0	81.0
LmjFc.14	157483	.	T	TG	2400.64	PASS	1	0.500	2	-1.930e-01	206	.	.	3.0103	1.173	.	1	0.500	60.00	0.00	12.84	.	0.165	0.570	l_major	87,100	187	99	0/1	.	.	.	2408,0,2737	.	.	.	0.0	0.0	3.0	245.0	0.0	0.0	111.0
LmjFc.14	157488	.	G	GA	2609.64	PASS	1	0.500	2	1.57	198	.	.	3.0103	1.165	.	1	0.500	60.00	0.00	13.73	.	-2.160e-01	0.817	l_major	102,88	190	99	0/1	.	.	.	2617,0,3266	.	.	.	0.0	0.0	244.0	0.0	0.0	0.0	109.0
LmjFc.14	160582	.	C	T	3483.6	PASS	1	0.500	2	-2.368e+00	277	.	.	3.0103	2.034	.	1	0.500	60.00	0.00	12.62	.	-1.560e+00	0.577	l_major	149,127	276	99	0/1	.	.	.	3491,0,4857	.	.	.	0.0	159.0	0.0	137.0	0.0	0.0	0.0
LmjFc.14	161204	.	T	TG	4580.06	PASS	2	1.00	2	-8.510e-01	183	.	.	3.0103	0.000	.	2	1.00	60.00	0.00	28.45	.	-5.110e-01	0.868	l_major	2,159	161	99	1/1	.	.	.	4594,430,0	.	.	.	0.0	0.0	10.0	206.0	0.0	1.0	169.0
LmjFc.14	189929	.	T	G	6390.03	PASS	2	1.00	2	.	172	.	.	3.0103	0.000	.	2	1.00	60.00	.	32.62	.	.	1.311	l_major	0,170	170	99	1/1	.	.	.	6404,509,0	.	.	.	0.0	0.0	260.0	0.0	0.0	1.0	0.0
LmjFc.14	198955	.	T	TG	3651.06	PASS	2	1.00	2	1.15	171	.	.	3.0103	0.000	.	2	1.00	60.00	0.00	25.18	.	1.55	0.624	l_major	8,137	145	99	1/1	.	.	.	3665,246,0	.	.	.	0.0	2.0	36.0	230.0	0.0	8.0	157.0
LmjFc.14	200424	.	C	CTA	4087.64	PASS	1	0.500	2	-1.150e-01	360	.	.	3.0103	4.623	.	1	0.500	60.00	0.00	14.19	.	-8.750e-01	0.515	l_major	153,135	288	99	0/1	.	.	.	4095,0,4760	.	.	.	19.0	387.0	0.0	0.0	0.0	0.0	124.0
LmjFc.14	201025	.	A	AG	4790.06	PASS	2	1.00	2	1.38	190	.	.	3.0103	0.000	.	2	1.00	60.00	0.00	28.86	.	-4.490e-01	1.168	l_major	1,165	166	99	1/1	.	.	.	4804,485,0	.	.	.	239.0	2.0	28.0	0.0	0.0	3.0	190.0
LmjFc.14	210141	.	T	TAC	3091.64	PASS	1	0.500	2	0.525	305	.	.	3.0103	5.419	.	1	0.500	60.00	0.00	13.38	.	1.06	1.043	l_major	117,114	231	99	0/1	.	.	.	3099,0,3192	.	.	.	0.0	29.0	3.0	321.0	0.0	1.0	77.0
LmjFc.14	216954	.	T	TTG	4325.64	PASS	1	0.500	2	0.840	304	.	.	3.0103	0.950	.	1	0.500	60.00	0.00	16.64	.	-2.210e-01	0.750	l_major	119,141	260	99	0/1	.	.	.	4333,0,3450	.	.	.	0.0	0.0	3.0	318.0	0.0	0.0	122.0
LmjFc.14	223276	.	T	TC	3166.06	PASS	2	1.00	2	-3.770e-01	123	.	.	3.0103	2.349	.	2	1.00	60.00	0.00	28.52	.	0.484	0.748	l_major	3,108	111	99	1/1	.	.	.	3180,315,0	.	.	.	0.0	85.0	4.0	154.0	0.0	1.0	125.0
LmjFc.14	227792	.	T	TG	5577.06	PASS	2	1.00	2	.	200	.	.	3.0103	0.000	.	2	1.00	59.89	.	30.48	.	.	0.704	l_major	0,183	183	99	1/1	.	.	.	5591,558,0	.	.	.	1.0	0.0	7.0	210.0	0.0	26.0	179.0
LmjFc.14	235200	.	CCA	C	4899.06	PASS	1,1	0.500,0.500	2	.	197	.	.	3.0103	0.000	.	1,1	0.500,0.500	59.93	.	29.33	.	.	1.246	l_major	0,78,59	137	99	1/2	.	.	.	4916,2357,2301,2765,0,3078	.	.	.	3.0	261.0	0.0	0.0	0.0	3.0	10.0
LmjFc.14	235200	.	CCA	CCACACACACACACACA	4899.06	PASS	1,1	0.500,0.500	2	.	197	.	.	3.0103	0.000	.	1,1	0.500,0.500	59.93	.	29.33	.	.	1.246	l_major	0,78,59	137	99	1/2	.	.	.	4916,2357,2301,2765,0,3078	.	.	.	3.0	261.0	0.0	0.0	0.0	3.0	10.0
LmjFc.14	264247	.	G	GAC	1480.64	PASS	1	0.500	2	0.067	216	.	.	3.0103	1.179	.	1	0.500	55.75	-3.929e+00	8.97	.	0.069	0.798	l_major	97,68	175	99	0/1	.	.	.	1488,0,2615	.	.	.	0.0	4.0	242.0	0.0	0.0	0.0	62.0
LmjFc.14	267198	.	C	CA	2059.64	PASS	1	0.500	2	-1.184e+00	233	.	.	3.0103	2.606	.	1	0.500	60.00	0.00	9.81	.	-5.080e-01	0.502	l_major	119,91	210	99	0/1	.	.	.	2067,0,2935	.	.	.	5.0	248.0	0.0	0.0	0.0	0.0	97.0
LmjFc.14	273085	.	C	CG	2305.06	PASS	2	1.00	2	0.974	136	.	.	3.0103	9.238	.	2	1.00	60.00	0.00	22.60	.	0.797	1.577	l_major	8,94	102	99	1/1	.	.	.	2319,175,0	.	.	.	0.0	183.0	35.0	0.0	0.0	0.0	105.0
LmjFc.14	305258	.	A	AG	6894.06	PASS	2	1.00	2	-1.861e+00	263	.	.	3.0103	0.000	.	2	1.00	60.00	0.00	28.85	.	0.642	1.145	l_major	2,237	239	99	1/1	.	.	.	6908,666,0	.	.	.	281.0	0.0	11.0	0.0	0.0	15.0	245.0
LmjFc.14	337264	.	A	AG	3846.06	PASS	2	1.00	2	-1.800e-02	188	.	.	3.0103	0.000	.	2	1.00	60.00	0.00	26.34	.	1.33	0.459	l_major	4,142	146	99	1/1	.	.	.	3860,363,0	.	.	.	227.0	2.0	62.0	1.0	0.0	0.0	161.0
LmjFc.14	339899	.	C	CG	1590.06	PASS	2	1.00	2	-1.359e+00	90	.	.	3.0103	0.000	.	2	1.00	60.00	0.00	24.84	.	0.560	1.863	l_major	2,62	64	99	1/1	.	.	.	1604,141,0	.	.	.	0.0	150.0	3.0	1.0	0.0	0.0	99.0
LmjFc.14	374404	.	G	C	4129.6	PASS	1	0.500	2	-2.646e+00	285	.	.	3.0103	2.586	.	1	0.500	60.00	0.00	14.64	.	-2.410e-01	0.853	l_major	144,138	282	99	0/1	.	.	.	4137,0,4901	.	.	.	0.0	142.0	151.0	3.0	0.0	0.0	0.0
LmjFc.14	379327	.	A	AG	5337.06	PASS	2	1.00	2	2.13	223	.	.	3.0103	16.562	.	2	1.00	60.00	0.00	26.69	.	2.66	0.739	l_major	8,192	200	99	1/1	.	.	.	5351,464,0	.	.	.	263.0	0.0	11.0	0.0	0.0	0.0	217.0
LmjFc.14	394651	.	A	AG	2602.06	PASS	2	1.00	2	-1.294e+00	134	.	.	3.0103	0.000	.	2	1.00	60.00	0.00	27.10	.	-2.363e+00	0.763	l_major	3,93	96	99	1/1	.	.	.	2616,219,0	.	.	.	207.0	0.0	19.0	0.0	0.0	1.0	130.0
LmjFc.14	400409	.	G	GGT	1985.64	PASS	1	0.500	2	0.403	213	.	.	3.0103	4.031	.	1	0.500	60.00	0.00	11.89	.	-6.120e-01	1.061	l_major	94,73	167	99	0/1	.	.	.	1993,0,2749	.	.	.	0.0	0.0	248.0	0.0	0.0	0.0	82.0
LmjFc.14	408058	.	A	AG	3125.06	PASS	2	1.00	2	-8.310e-01	133	.	.	3.0103	2.522	.	2	1.00	60.00	0.00	28.41	.	-6.160e-01	1.095	l_major	3,107	110	99	1/1	.	.	.	3139,281,0	.	.	.	216.0	0.0	13.0	0.0	0.0	0.0	162.0
LmjFc.14	437525	.	G	GTA	1985.64	PASS	1	0.500	2	-1.092e+00	182	.	.	3.0103	2.366	.	1	0.500	59.96	0.00	16.41	.	3.58	0.709	l_major	73,48	122	99	0/1	.	.	.	1993,0,2066	.	.	.	55.0	2.0	245.0	1.0	0.0	3.0	70.0
LmjFc.14	455539	.	C	CAT	2344.64	PASS	1	0.500	2	0.147	235	.	.	3.0103	0.000	.	1	0.500	60.00	0.00	14.75	.	1.09	0.697	l_major	72,87	159	99	0/1	.	.	.	2352,0,1897	.	.	.	0.0	316.0	0.0	23.0	0.0	0.0	97.0
LmjFc.14	456939	.	T	TC	3080.06	PASS	2	1.00	2	1.78	121	.	.	3.0103	0.000	.	2	1.00	60.00	0.00	29.90	.	1.68	0.335	l_major	1,102	103	99	1/1	.	.	.	3094,306,0	.	.	.	0.0	9.0	0.0	200.0	0.0	0.0	165.0
LmjFc.14	466833	.	C	CG	4480.06	PASS	2	1.00	2	-1.697e+00	191	.	.	3.0103	0.000	.	2	1.00	60.00	0.00	27.15	.	-3.700e-02	0.509	l_major	4,161	165	99	1/1	.	.	.	4494,428,0	.	.	.	0.0	252.0	13.0	0.0	0.0	0.0	204.0
LmjFc.14	481128	.	T	C	2618.6	PASS	1	0.500	2	3.03	312	.	.	3.0103	2.557	.	1	0.500	52.02	2.72	8.59	.	0.836	0.625	l_major	191,114	305	99	0/1	.	.	.	2626,0,4747	.	.	.	1.0	144.0	5.0	233.0	0.0	0.0	0.0
LmjFc.14	481176	.	TCCGCGAATCCGAGACGCGCGCTGCGGAGCTGGCCGGGCAGCTGGGGGGGGGGGGGGGGGGGGGGGGCG	T	5591.03	PASS	2	1.00	2	-3.900e-02	223	.	.	3.0103	4.824	.	2	1.00	46.93	3.04	35.36	.	1.22	1.640	l_major	5,130	135	99	1/1	.	.	.	5605,204,0	.	.	.	0.0	0.0	1.0	226.0	0.0	0.0	0.0
LmjFc.14	494106	.	C	CTA	2956.64	PASS	1	0.500	2	-2.680e-01	314	.	.	3.0103	0.000	.	1	0.500	60.00	0.00	12.42	.	-5.110e-01	0.693	l_major	130,108	238	99	0/1	.	.	.	2964,0,3649	.	.	.	21.0	351.0	0.0	0.0	0.0	1.0	100.0
LmjFc.14	504400	.	T	TCA	2092.64	PASS	1	0.500	2	-1.249e+00	262	.	.	3.0103	6.314	.	1	0.500	60.00	0.00	11.31	.	0.132	1.136	l_major	100,85	185	99	0/1	.	.	.	2100,0,2580	.	.	.	5.0	2.0	0.0	299.0	0.0	0.0	83.0
LmjFc.14	509166	.	GAC	G	2557.6	PASS	1	0.500	2	0.131	254	.	.	3.0103	0.540	.	1	0.500	59.90	0.00	12.85	.	-1.309e+00	0.740	l_major	98,101	199	99	0/1	.	.	.	2565,0,2234	.	.	.	0.0	0.0	282.0	0.0	0.0	0.0	1.0
LmjFc.14	582502	.	T	TC	3947.06	PASS	2	1.00	2	.	164	.	.	3.0103	0.000	.	2	1.00	60.00	.	29.90	.	.	2.412	l_major	0,132	132	99	1/1	.	.	.	3961,414,0	.	.	.	1.0	14.0	0.0	275.0	0.0	0.0	183.0
LmjFc.14	582536	.	T	TC	4710.06	PASS	2	1.00	2	.	168	.	.	3.0103	0.000	.	2	1.00	60.00	.	30.99	.	.	1.533	l_major	0,152	152	99	1/1	.	.	.	4724,466,0	.	.	.	0.0	16.0	0.0	243.0	0.0	1.0	191.0
LmjFc.14	593523	.	T	TC	4143.06	PASS	2	1.00	2	-1.961e+00	163	.	.	3.0103	9.550	.	2	1.00	60.00	0.00	28.38	.	-2.420e-01	2.240	l_major	5,141	146	99	1/1	.	.	.	4157,300,0	.	.	.	1.0	10.0	0.0	261.0	0.0	0.0	187.0
LmjFc.14	595314	.	C	CG	3873.06	PASS	2	1.00	2	2.70	172	.	.	3.0103	12.839	.	2	1.00	59.85	0.00	27.28	.	0.343	1.384	l_major	5,137	142	99	1/1	.	.	.	3887,320,0	.	.	.	0.0	214.0	16.0	0.0	0.0	0.0	162.0
LmjFc.14	597949	.	G	GC	3333.06	PASS	2	1.00	2	-8.900e-02	139	.	.	3.0103	1.914	.	2	1.00	60.00	0.00	27.32	.	-8.490e-01	0.399	l_major	4,118	122	99	1/1	.	.	.	3347,276,0	.	.	.	0.0	4.0	229.0	0.0	0.0	0.0	170.0
LmjFc.15	32	.	A	ACCCTGGCCCTGG	597.64	PASS	1	0.500	2	-1.213e+00	135	.	.	3.0103	0.000	.	1	0.500	59.19	-5.207e+00	8.08	.	-1.973e+00	0.042	l_major	62,12	74	99	0|1	.	0|1	32_A_ACCCTGGCCCTGG	605,0,2630	32	.	.	214.0	5.0	3.0	1.0	0.0	0.0	0.0
LmjFc.15	38	.	A	ACCACCC	870.64	PASS	1	0.500	2	-1.177e+00	163	.	.	3.0103	0.000	.	1	0.500	59.19	-3.975e+00	9.36	.	-3.755e+00	0.385	l_major	70,23	93	99	0|1	.	0|1	32_A_ACCCTGGCCCTGG	878,0,2903	32	.	.	206.0	10.0	2.0	2.0	0.0	0.0	2.0
LmjFc.15	44	.	C	CCCCCGT	1605.64	PASS	1	0.500	2	-3.313e+00	194	.	.	3.0103	0.000	.	1	0.500	58.68	-3.524e+00	14.73	.	-4.337e+00	0.992	l_major	77,32	109	99	0|1	.	0|1	32_A_ACCCTGGCCCTGG	1613,0,3143	32	.	.	1.0	224.0	1.0	27.0	0.0	0.0	0.0
LmjFc.15	55	.	G	GCT	2106.64	PASS	1	0.500	2	-2.742e+00	249	.	.	3.0103	0.000	.	1	0.500	58.69	-3.690e+00	15.16	.	-5.389e+00	0.628	l_major	86,53	139	99	0|1	.	0|1	32_A_ACCCTGGCCCTGG	2114,0,3524	32	.	.	0.0	1.0	291.0	0.0	0.0	0.0	0.0
LmjFc.15	56	.	TCA	T	2183.6	PASS	1	0.500	2	-8.430e-01	259	.	.	3.0103	0.000	.	1	0.500	58.74	-3.636e+00	14.85	.	-5.816e+00	0.654	l_major	90,57	147	99	0|1	.	0|1	32_A_ACCCTGGCCCTGG	2191,0,3585	32	.	.	0.0	39.0	0.0	253.0	0.0	0.0	0.0
LmjFc.15	62	.	C	T	1180.6	PASS	1	0.500	2	-2.634e+00	301	.	.	3.0103	0.000	.	1	0.500	58.89	-4.943e+00	7.72	.	-2.482e+00	0.757	l_major	114,39	153	99	0|1	.	0|1	62_C_T	1188,0,4747	62	.	.	0.0	339.0	0.0	32.0	0.0	0.0	0.0
LmjFc.15	93	.	C	T	2089.6	PASS	1	0.500	2	-3.163e+00	458	.	.	3.0103	5.901	.	1	0.500	58.96	-4.299e+00	9.21	.	-1.347e+00	1.336	l_major	157,70	227	99	0|1	.	0|1	62_C_T	2097,0,6521	62	.	.	0.0	425.0	3.0	192.0	0.0	0.0	0.0
LmjFc.15	96	.	C	T	4151.6	PASS	1	0.500	2	1.28	464	.	.	3.0103	16.091	.	1	0.500	58.97	-3.074e+00	17.89	.	-3.420e-01	2.015	l_major	124,108	232	99	0|1	.	0|1	96_C_T	4159,0,4874	96	.	.	0.0	322.0	0.0	306.0	0.0	0.0	0.0
LmjFc.15	101	.	C	T	4151.6	PASS	1	0.500	2	0.822	471	.	.	3.0103	20.125	.	1	0.500	59.01	-2.857e+00	17.97	.	0.672	2.226	l_major	123,108	231	99	0|1	.	0|1	96_C_T	4159,0,4924	96	.	.	0.0	312.0	0.0	324.0	0.0	0.0	0.0
LmjFc.15	106	.	C	T	4220.6	PASS	1	0.500	2	1.31	475	.	.	3.0103	22.029	.	1	0.500	59.02	-2.867e+00	18.04	.	1.73	2.303	l_major	125,109	234	99	0|1	.	0|1	96_C_T	4228,0,5128	96	.	.	1.0	306.0	1.0	338.0	0.0	0.0	0.0
LmjFc.15	111	.	T	C	4243.6	PASS	1	0.500	2	5.65	492	.	.	3.0103	16.989	.	1	0.500	59.05	-2.907e+00	17.54	.	2.71	2.011	l_major	131,111	242	99	0|1	.	0|1	96_C_T	4251,0,5376	96	.	.	0.0	359.0	0.0	302.0	0.0	0.0	0.0
LmjFc.15	130	.	A	G	3838.6	PASS	1	0.500	2	3.71	498	.	.	3.0103	23.978	.	1	0.500	59.22	-2.026e+00	15.93	.	5.15	2.287	l_major	139,102	241	99	0|1	.	0|1	96_C_T	3846,0,5781	96	.	.	281.0	3.0	366.0	0.0	0.0	0.0	0.0
LmjFc.15	138	.	C	T	3890.6	PASS	1	0.500	2	-5.580e-01	490	.	.	3.0103	23.822	.	1	0.500	59.23	-2.040e+00	16.01	.	4.12	2.328	l_major	141,102	243	99	0|1	.	0|1	96_C_T	3898,0,5653	96	.	.	0.0	276.0	0.0	372.0	0.0	0.0	0.0
LmjFc.15	145	.	T	G	3793.6	PASS	1	0.500	2	1.60	491	.	.	3.0103	29.775	.	1	0.500	59.28	-2.068e+00	15.68	.	2.62	2.486	l_major	142,100	242	99	0|1	.	0|1	96_C_T	3801,0,5826	96	.	.	0.0	3.0	359.0	274.0	0.0	0.0	0.0
LmjFc.15	208	.	C	T	12879.6	PASS	1	0.500	2	-2.979e+00	684	.	.	3.0103	13.003	.	1	0.500	57.90	-8.529e+00	23.63	.	-1.129e+00	1.521	l_major	230,315	545	99	0|1	.	0|1	208_C_T	12887,0,8855	208	.	.	1.0	307.0	1.0	470.0	0.0	0.0	0.0
LmjFc.15	211	.	T	C	13280.6	PASS	1	0.500	2	3.36	690	.	.	3.0103	9.920	.	1	0.500	57.65	-9.096e+00	23.84	.	-1.566e+00	1.418	l_major	232,325	557	99	0|1	.	0|1	208_C_T	13288,0,9077	208	.	.	0.0	474.0	0.0	308.0	0.0	0.0	0.0
LmjFc.15	232	.	T	G	13479.6	PASS	1	0.500	2	0.979	679	.	.	3.0103	11.627	.	1	0.500	56.90	-1.094e+01	22.96	.	-1.250e-01	1.503	l_major	251,336	587	99	0|1	.	0|1	208_C_T	13487,0,9894	208	.	.	0.0	0.0	505.0	316.0	0.0	1.0	0.0
LmjFc.15	241	.	G	A	10949.6	PASS	1	0.500	2	-2.850e-01	667	.	.	3.0103	4.810	.	1	0.500	56.73	-1.167e+01	18.72	.	3.71	1.076	l_major	302,283	585	99	0|1	.	0|1	208_C_T	10957,0,12154	208	.	.	422.0	0.0	420.0	0.0	0.0	0.0	0.0
LmjFc.15	249	.	C	A	10963.6	PASS	1	0.500	2	0.861	678	.	.	3.0103	3.811	.	1	0.500	56.43	-1.211e+01	18.30	.	3.86	1.087	l_major	318,281	599	99	0|1	.	0|1	208_C_T	10971,0,13041	208	.	.	425.0	436.0	1.0	0.0	0.0	0.0	0.0
LmjFc.15	253	.	T	C	10948.6	PASS	1	0.500	2	4.54	681	.	.	3.0103	4.840	.	1	0.500	56.30	-1.237e+01	18.19	.	3.74	1.062	l_major	325,277	602	99	0|1	.	0|1	208_C_T	10956,0,13251	208	.	.	2.0	424.0	2.0	443.0	0.0	0.0	0.0
LmjFc.15	263	.	G	C	10618.6	PASS	1	0.500	2	2.03	699	.	.	3.0103	5.890	.	1	0.500	55.83	-1.297e+01	17.29	.	2.57	1.140	l_major	343,271	614	99	0|1	.	0|1	208_C_T	10626,0,13727	208	.	.	1.0	477.0	455.0	1.0	0.0	0.0	0.0
LmjFc.15	276	.	C	A	12733.6	PASS	1	0.500	2	-1.032e+00	661	.	.	3.0103	28.884	.	1	0.500	55.85	-1.290e+01	21.40	.	2.76	2.266	l_major	283,312	595	99	0|1	.	0|1	208_C_T	12741,0,11661	208	.	.	479.0	333.0	1.0	1.0	0.0	0.0	0.0
LmjFc.15	280	.	G	C	12460.6	PASS	1	0.500	2	2.16	661	.	.	3.0103	33.326	.	1	0.500	55.70	-1.302e+01	20.91	.	2.20	2.357	l_major	285,311	596	99	0|1	.	0|1	208_C_T	12468,0,11388	208	.	.	0.0	477.0	332.0	0.0	0.0	0.0	0.0
LmjFc.15	285	.	CAG	C	12379.6	PASS	1	0.500	2	3.22	674	.	.	3.0103	35.602	.	1	0.500	55.63	-1.351e+01	20.33	.	1.81	2.409	l_major	302,307	609	99	0|1	.	0|1	208_C_T	12387,0,11937	208	.	.	0.0	809.0	0.0	0.0	0.0	0.0	0.0
LmjFc.15	292	.	G	A	12196.6	PASS	1	0.500	2	0.204	651	.	.	3.0103	35.602	.	1	0.500	55.17	-1.359e+01	20.78	.	0.749	2.415	l_major	290,297	587	99	0|1	.	0|1	208_C_T	12204,0,11574	208	.	.	413.0	56.0	327.0	0.0	0.0	0.0	0.0
LmjFc.15	298	.	A	G	7825.6	PASS	1	0.500	2	1.21	650	.	.	3.0103	11.332	.	1	0.500	54.51	-1.612e+01	13.66	.	-4.077e+00	1.436	l_major	358,215	573	99	0|1	.	0|1	208_C_T	7833,0,15132	208	.	.	444.0	0.0	449.0	0.0	0.0	0.0	0.0
LmjFc.15	306	.	A	G	7674.6	PASS	1	0.500	2	1.91	669	.	.	3.0103	11.550	.	1	0.500	54.26	-1.710e+01	13.19	.	-4.150e+00	1.470	l_major	379,203	582	99	0|1	.	0|1	208_C_T	7682,0,15651	208	.	.	461.0	1.0	451.0	0.0	0.0	0.0	0.0
LmjFc.15	311	.	C	G	7130.6	PASS	1	0.500	2	-5.350e-01	662	.	.	3.0103	15.187	.	1	0.500	54.09	-1.758e+01	12.44	.	-3.824e+00	1.665	l_major	385,188	573	99	0|1	.	0|1	208_C_T	7138,0,16029	208	.	.	2.0	435.0	436.0	0.0	0.0	0.0	0.0
LmjFc.15	313	.	T	C	6854.6	PASS	1	0.500	2	5.13	655	.	.	3.0103	15.684	.	1	0.500	54.10	-1.700e+01	12.09	.	-3.756e+00	1.808	l_major	385,182	567	99	0|1	.	0|1	208_C_T	6862,0,16082	208	.	.	0.0	429.0	3.0	436.0	0.0	0.0	0.0
LmjFc.15	375	.	T	C	2691.6	PASS	1	0.500	2	-1.857e+00	558	.	.	3.0103	14.251	.	1	0.500	54.69	-3.872e+00	6.78	.	-6.351e+00	1.061	l_major	313,84	397	99	0|1	.	0|1	375_T_C	2699,0,12914	375	.	.	1.0	629.0	2.0	333.0	0.0	0.0	0.0
LmjFc.15	381	.	G	A	3087.6	PASS	1	0.500	2	-1.491e+00	558	.	.	3.0103	8.984	.	1	0.500	54.98	-4.113e+00	7.62	.	-4.865e+00	1.088	l_major	312,93	405	99	0|1	.	0|1	375_T_C	3095,0,13315	375	.	.	604.0	0.0	335.0	0.0	0.0	0.0	0.0
LmjFc.15	386	.	C	T	3354.6	PASS	1	0.500	2	-2.158e+00	552	.	.	3.0103	8.654	.	1	0.500	55.29	-3.955e+00	8.26	.	-3.753e+00	1.147	l_major	307,99	406	99	0|1	.	0|1	375_T_C	3362,0,13113	375	.	.	0.0	333.0	5.0	591.0	0.0	0.0	0.0
LmjFc.15	390	.	A	T	597.6	PASS	1	0.500	2	0.917	570	.	.	3.0103	0.000	.	1	0.500	55.61	-3.393e+00	1.41	.	0.816	0.703	l_major	376,49	425	99	0/1	.	.	.	605,0,15339	.	.	.	508.0	0.0	0.0	433.0	0.0	0.0	0.0
LmjFc.15	391	.	A	G	3375.6	PASS	1	0.500	2	0.507	572	.	.	3.0103	8.613	.	1	0.500	55.51	-3.932e+00	7.98	.	-1.452e+00	1.091	l_major	319,104	423	99	0|1	.	0|1	375_T_C	3383,0,13404	375	.	.	343.0	3.0	599.0	0.0	0.0	0.0	0.0
LmjFc.15	412	.	C	G	4163.6	PASS	1	0.500	2	0.451	565	.	.	3.0103	19.650	.	1	0.500	56.81	-3.202e+00	9.62	.	4.76	1.521	l_major	311,122	433	99	0|1	.	0|1	375_T_C	4171,0,13473	375	.	.	0.0	343.0	535.0	0.0	0.0	0.0	0.0
LmjFc.15	413	.	G	T	4175.6	PASS	1	0.500	2	-7.430e-01	568	.	.	3.0103	19.497	.	1	0.500	56.83	-3.217e+00	9.58	.	5.23	1.523	l_major	314,122	436	99	0|1	.	0|1	375_T_C	4183,0,13311	375	.	.	1.0	0.0	347.0	530.0	0.0	0.0	0.0
LmjFc.15	419	.	T	C	4295.6	PASS	1	0.500	2	1.11	573	.	.	3.0103	17.878	.	1	0.500	57.02	-3.244e+00	9.65	.	7.00	1.545	l_major	322,123	445	99	0|1	.	0|1	375_T_C	4303,0,13393	375	.	.	0.0	521.0	0.0	357.0	0.0	0.0	0.0
LmjFc.15	423	.	A	C	4490.6	PASS	1	0.500	2	0.498	580	.	.	3.0103	19.497	.	1	0.500	57.10	-3.195e+00	9.91	.	7.13	1.582	l_major	325,128	453	99	0|1	.	0|1	375_T_C	4498,0,13564	375	.	.	358.0	519.0	0.0	1.0	0.0	0.0	0.0
LmjFc.15	424	.	T	C	4524.6	PASS	1	0.500	2	-1.450e-01	581	.	.	3.0103	19.326	.	1	0.500	57.11	-3.139e+00	10.01	.	6.73	1.578	l_major	321,131	452	99	0|1	.	0|1	375_T_C	4532,0,13554	375	.	.	0.0	525.0	2.0	353.0	0.0	0.0	0.0
LmjFc.15	439	.	C	T	5047.6	PASS	1	0.500	2	-2.717e+00	645	.	.	3.0103	33.905	.	1	0.500	57.42	-2.926e+00	10.47	.	4.34	1.779	l_major	328,154	482	99	0|1	.	0|1	375_T_C	5055,0,13114	375	.	.	1.0	359.0	5.0	717.0	0.0	0.0	0.0
LmjFc.15	17347	.	T	TC	3931.06	PASS	2	1.00	2	0.319	180	.	.	3.0103	1.707	.	2	1.00	60.00	0.00	26.21	.	1.30	0.339	l_major	7,143	150	99	1/1	.	.	.	3945,300,0	.	.	.	0.0	13.0	1.0	279.0	0.0	0.0	206.0
LmjFc.15	33020	.	T	TC	3474.06	PASS	2	1.00	2	1.30	153	.	.	3.0103	2.829	.	2	1.00	60.00	0.00	27.79	.	1.46	1.908	l_major	3,122	125	99	1/1	.	.	.	3488,314,0	.	.	.	3.0	11.0	0.0	257.0	0.0	0.0	135.0
LmjFc.15	38859	.	T	TC	5240.06	PASS	2	1.00	2	-2.260e-01	228	.	.	3.0103	3.188	.	2	1.00	60.00	0.00	28.02	.	-2.162e+00	2.046	l_major	2,185	187	99	1/1	.	.	.	5254,533,0	.	.	.	0.0	8.0	0.0	305.0	0.0	0.0	220.0
LmjFc.15	50041	.	A	AG	6302.06	PASS	2	1.00	2	-5.030e-01	234	.	.	3.0103	0.000	.	2	1.00	60.00	0.00	29.87	.	0.856	0.687	l_major	2,209	211	99	1/1	.	.	.	6316,581,0	.	.	.	263.0	0.0	16.0	0.0	0.0	0.0	224.0
LmjFc.15	53944	.	T	TC	2574.06	PASS	2	1.00	2	0.133	147	.	.	3.0103	6.753	.	2	1.00	60.00	0.00	24.28	.	-1.881e+00	1.088	l_major	6,100	106	99	1/1	.	.	.	2588,174,0	.	.	.	0.0	40.0	0.0	229.0	0.0	0.0	130.0
LmjFc.15	88019	.	T	TC	2989.64	PASS	1	0.500	2	-1.883e+00	316	.	.	3.0103	3.895	.	1	0.500	60.00	0.00	10.53	.	-1.060e-01	0.754	l_major	152,132	284	99	0/1	.	.	.	2997,0,3510	.	.	.	1.0	9.0	1.0	353.0	0.0	0.0	142.0
LmjFc.15	117243	.	GT	G	102.6	PASS	1	0.500	2	0.496	178	.	.	3.0103	0.980	.	1	0.500	60.00	0.00	0.78	.	-4.680e-01	0.931	l_major	113,19	132	99	0/1	.	.	.	110,0,2580	.	.	.	0.0	3.0	295.0	2.0	0.0	0.0	0.0
LmjFc.15	223007	.	G	GC	4680.06	PASS	2	1.00	2	-8.060e-01	187	.	.	3.0103	1.968	.	2	1.00	60.00	0.00	27.53	.	-1.198e+00	0.353	l_major	4,166	170	99	1/1	.	.	.	4694,423,0	.	.	.	0.0	8.0	257.0	2.0	0.0	1.0	197.0
LmjFc.15	228328	.	G	GC	1961.06	PASS	2	1.00	2	-5.460e-01	110	.	.	3.0103	6.501	.	2	1.00	60.00	0.00	23.07	.	0.00	0.995	l_major	6,79	85	99	1/1	.	.	.	1975,101,0	.	.	.	0.0	16.0	161.0	0.0	0.0	11.0	96.0
LmjFc.15	231776	.	G	GC	3969.06	PASS	2	1.00	2	-1.277e+00	166	.	.	3.0103	4.040	.	2	1.00	60.00	0.00	26.82	.	-5.840e-01	0.240	l_major	5,143	148	99	1/1	.	.	.	3983,327,0	.	.	.	0.0	7.0	260.0	1.0	0.0	0.0	200.0
LmjFc.15	249998	.	A	AAG	9973.06	PASS	2	1.00	2	0.520	312	.	.	3.0103	3.751	.	2	1.00	60.00	0.00	29.27	.	-1.584e+00	0.768	l_major	1,267	268	99	1/1	.	.	.	9987,774,0	.	.	.	328.0	0.0	9.0	1.0	0.0	0.0	252.0
LmjFc.15	278209	.	T	TC	3555.06	PASS	2	1.00	2	0.414	150	.	.	3.0103	0.000	.	2	1.00	60.00	0.00	26.33	.	0.364	1.312	l_major	2,133	135	99	1/1	.	.	.	3569,349,0	.	.	.	0.0	18.0	0.0	221.0	0.0	0.0	142.0
LmjFc.15	286929	.	A	AC	4024.06	PASS	2	1.00	2	.	164	.	.	3.0103	0.000	.	2	1.00	60.00	.	29.16	.	.	0.985	l_major	0,138	138	99	1/1	.	.	.	4038,420,0	.	.	.	206.0	39.0	1.0	0.0	0.0	0.0	154.0
LmjFc.15	288046	.	A	AGT	2193.64	PASS	1	0.500	2	-1.142e+00	239	.	.	3.0103	0.551	.	1	0.500	60.00	0.00	12.25	.	-3.130e-01	0.752	l_major	97,82	179	99	0/1	.	.	.	2201,0,2670	.	.	.	259.0	2.0	2.0	17.0	0.0	1.0	75.0
LmjFc.15	294662	.	A	AC	1411.06	PASS	2	1.00	2	1.27	98	.	.	3.0103	5.963	.	2	1.00	60.00	0.00	22.05	.	1.77	2.412	l_major	7,57	64	37	1/1	.	.	.	1425,37,0	.	.	.	223.0	14.0	2.0	1.0	0.0	0.0	85.0
LmjFc.15	308358	.	T	TG	394.64	PASS	1	0.500	2	-1.077e+00	117	.	.	3.0103	6.341	.	1	0.500	60.00	0.00	5.13	.	-9.390e-01	0.148	l_major	50,27	77	99	0/1	.	.	.	402,0,1024	.	.	.	2.0	0.0	4.0	168.0	0.0	0.0	34.0
LmjFc.15	349696	.	GGGGC	G	46.6	PASS	1	0.500	2	-5.730e-01	18	.	.	3.0103	0.000	.	1	0.500	60.00	0.00	4.66	.	-1.292e+00	0.223	l_major	7,3	10	54	0/1	.	.	.	54,0,204	.	.	.	0.0	0.0	56.0	0.0	0.0	0.0	0.0
LmjFc.15	350802	.	A	AG	3992.06	PASS	2	1.00	2	-8.900e-01	188	.	.	3.0103	3.079	.	2	1.00	59.86	0.00	27.92	.	-1.860e-01	2.151	l_major	6,137	143	99	1/1	.	.	.	4006,324,0	.	.	.	241.0	1.0	19.0	0.0	0.0	0.0	157.0
LmjFc.15	364309	.	T	TC	5962.06	PASS	2	1.00	2	.	203	.	.	3.0103	0.000	.	2	1.00	60.00	.	31.05	.	.	0.921	l_major	0,192	192	99	1/1	.	.	.	5976,590,0	.	.	.	0.0	23.0	1.0	225.0	0.0	38.0	191.0
LmjFc.15	402534	.	C	CG	3192.06	PASS	2	1.00	2	-4.600e-01	140	.	.	3.0103	1.885	.	2	1.00	55.61	0.344	26.16	.	0.866	0.319	l_major	5,117	122	99	1/1	.	.	.	3206,254,0	.	.	.	0.0	238.0	9.0	0.0	0.0	0.0	177.0
LmjFc.15	468283	.	A	AG	3830.06	PASS	2	1.00	2	-1.990e-01	171	.	.	3.0103	7.263	.	2	1.00	60.00	0.00	27.36	.	-9.750e-01	1.926	l_major	12,128	140	99	1/1	.	.	.	3844,217,0	.	.	.	192.0	0.0	20.0	0.0	0.0	0.0	133.0
LmjFc.15	525250	.	G	GC	3215.06	PASS	2	1.00	2	-4.770e-01	151	.	.	3.0103	0.000	.	2	1.00	60.00	0.00	25.12	.	-3.260e-01	0.560	l_major	5,123	128	99	1/1	.	.	.	3229,257,0	.	.	.	0.0	8.0	250.0	0.0	0.0	0.0	179.0
LmjFc.15	531814	.	A	AG	5443.06	PASS	2	1.00	2	-4.100e-01	233	.	.	3.0103	0.000	.	2	1.00	60.00	0.00	26.68	.	0.151	0.938	l_major	6,198	204	99	1/1	.	.	.	5457,487,0	.	.	.	274.0	1.0	18.0	0.0	0.0	0.0	219.0
LmjFc.15	538966	.	A	AG	3375.06	PASS	2	1.00	2	-1.582e+00	148	.	.	3.0103	0.000	.	2	1.00	60.00	0.00	27.44	.	0.676	0.265	l_major	1,122	123	99	1/1	.	.	.	3389,346,0	.	.	.	184.0	2.0	23.0	0.0	0.0	1.0	137.0
LmjFc.15	545272	.	A	AG	2855.06	PASS	2	1.00	2	-1.220e+00	141	.	.	3.0103	1.728	.	2	1.00	60.00	0.00	24.61	.	-2.222e+00	0.350	l_major	7,109	116	99	1/1	.	.	.	2869,182,0	.	.	.	202.0	0.0	12.0	0.0	0.0	2.0	134.0
LmjFc.15	557105	.	A	AC	2739.06	PASS	2	1.00	2	-4.270e-01	149	.	.	3.0103	1.395	.	2	1.00	60.00	0.00	23.21	.	-2.522e+00	0.465	l_major	8,110	118	99	1/1	.	.	.	2753,161,0	.	.	.	238.0	33.0	1.0	0.0	0.0	0.0	115.0
LmjFc.15	570281	.	T	TG	4241.06	PASS	2	1.00	2	0.375	166	.	.	3.0103	4.085	.	2	1.00	49.49	-1.417e+00	29.05	.	-7.240e-01	1.009	l_major	1,145	146	99	1/1	.	.	.	4255,424,0	.	.	.	0.0	0.0	6.0	256.0	0.0	0.0	201.0
LmjFc.15	583506	.	A	G	2064.06	PASS	1,1	0.500,0.500	2	1.54	115	.	.	3.0103	0.000	.	1,1	0.500,0.500	58.70	-4.320e-01	24.57	.	-5.730e-01	1.101	l_major	2,16,66	84	76	1/2	.	.	.	2081,1822,2838,228,0,76	.	.	.	122.0	3.0	67.0	0.0	0.0	0.0	79.0
LmjFc.15	583506	.	A	AG	2064.06	PASS	1,1	0.500,0.500	2	1.54	115	.	.	3.0103	0.000	.	1,1	0.500,0.500	58.70	-4.320e-01	24.57	.	-5.730e-01	1.101	l_major	2,16,66	84	76	1/2	.	.	.	2081,1822,2838,228,0,76	.	.	.	122.0	3.0	67.0	0.0	0.0	0.0	79.0
LmjFc.15	593569	.	T	TC	1400.06	PASS	2	1.00	2	0.286	93	.	.	3.0103	0.000	.	2	1.00	57.97	0.246	22.95	.	-1.553e+00	1.109	l_major	5,56	61	83	1/1	.	.	.	1414,83,0	.	.	.	0.0	43.0	1.0	166.0	0.0	0.0	66.0
LmjFc.15	611203	.	A	AG	5082.06	PASS	2	1.00	2	0.650	212	.	.	3.0103	0.000	.	2	1.00	60.00	0.00	27.47	.	2.99	0.865	l_major	5,180	185	99	1/1	.	.	.	5096,483,0	.	.	.	253.0	0.0	21.0	0.0	0.0	0.0	196.0
LmjFc.15	615950	.	T	TG	2881.06	PASS	2	1.00	2	0.572	122	.	.	3.0103	6.262	.	2	1.00	60.00	0.00	26.93	.	2.33	1.675	l_major	3,104	107	99	1/1	.	.	.	2895,273,0	.	.	.	0.0	1.0	22.0	164.0	0.0	10.0	130.0
LmjFc.15	654894	.	A	AG	4968.06	PASS	2	1.00	2	0.229	227	.	.	3.0103	4.458	.	2	1.00	60.00	0.00	25.88	.	-1.179e+00	0.283	l_major	11,181	192	99	1/1	.	.	.	4982,316,0	.	.	.	279.0	0.0	3.0	0.0	0.0	0.0	212.0
LmjFc.16	32421	.	T	TG	3317.06	PASS	2	1.00	2	1.20	167	.	.	3.0103	1.398	.	2	1.00	60.00	0.00	26.97	.	0.523	1.028	l_major	8,115	123	99	1/1	.	.	.	3331,257,0	.	.	.	0.0	1.0	8.0	257.0	0.0	0.0	158.0
LmjFc.16	36966	.	T	TC	3096.06	PASS	2	1.00	2	-1.280e+00	147	.	.	3.0103	0.000	.	2	1.00	60.00	0.00	24.77	.	-1.526e+00	0.772	l_major	7,118	125	99	1/1	.	.	.	3110,202,0	.	.	.	0.0	21.0	1.0	225.0	0.0	4.0	135.0
LmjFc.16	40806	.	G	GC	2234.06	PASS	2	1.00	2	-6.670e-01	103	.	.	3.0103	5.890	.	2	1.00	52.59	0.186	25.10	.	-1.250e-01	0.094	l_major	3,86	89	99	1/1	.	.	.	2248,180,0	.	.	.	0.0	9.0	202.0	1.0	0.0	0.0	110.0
LmjFc.16	65735	.	T	TC	4539.06	PASS	2	1.00	2	0.058	176	.	.	3.0103	0.000	.	2	1.00	55.71	-9.070e-01	28.37	.	-1.640e-01	0.633	l_major	3,157	160	99	1/1	.	.	.	4553,430,0	.	.	.	0.0	32.0	1.0	220.0	0.0	1.0	184.0
LmjFc.16	85893	.	A	AG	5487.06	PASS	2	1.00	2	-1.791e+00	236	.	.	3.0103	1.467	.	2	1.00	60.00	0.00	26.77	.	0.070	0.366	l_major	8,197	205	99	1/1	.	.	.	5501,426,0	.	.	.	287.0	0.0	8.0	0.0	0.0	0.0	215.0
LmjFc.16	86605	.	T	TG	1914.06	PASS	2	1.00	2	-7.600e-02	110	.	.	3.0103	19.143	.	2	1.00	60.00	0.00	23.63	.	-1.775e+00	0.223	l_major	7,74	81	64	1/1	.	.	.	1928,64,0	.	.	.	0.0	2.0	21.0	201.0	0.0	0.0	118.0
LmjFc.16	124745	.	A	AG	3536.06	PASS	2	1.00	2	0.329	178	.	.	3.0103	15.107	.	2	1.00	59.98	-1.940e-01	24.56	.	-1.970e+00	1.786	l_major	7,137	144	99	1/1	.	.	.	3550,225,0	.	.	.	227.0	1.0	41.0	0.0	0.0	0.0	158.0
LmjFc.16	136283	.	A	AG	3092.06	PASS	2	1.00	2	0.254	140	.	.	3.0103	0.000	.	2	1.00	60.00	0.00	25.98	.	0.413	0.892	l_major	6,113	119	99	1/1	.	.	.	3106,224,0	.	.	.	224.0	0.0	19.0	0.0	0.0	0.0	165.0
LmjFc.16	164162	.	CTATATATACATATATATACATATATACATATATATACA	C	6479.03	PASS	2	1.00	2	.	199	.	.	3.0103	0.000	.	2	1.00	56.81	.	35.92	.	.	1.141	l_major	0,148	148	99	1/1	.	.	.	6493,472,0	.	.	.	3.0	192.0	0.0	0.0	0.0	0.0	0.0
LmjFc.16	181140	.	T	TG	5707.06	PASS	2	1.00	2	-2.970e-01	191	.	.	3.0103	3.647	.	2	1.00	60.00	0.00	32.43	.	1.68	0.701	l_major	1,175	176	99	1/1	.	.	.	5721,541,0	.	.	.	1.0	2.0	25.0	208.0	0.0	0.0	183.0
LmjFc.16	181816	.	T	TC	2566.06	PASS	2	1.00	2	0.525	129	.	.	3.0103	3.981	.	2	1.00	60.00	0.00	25.92	.	1.50	0.253	l_major	5,94	99	99	1/1	.	.	.	2580,230,0	.	.	.	0.0	30.0	0.0	205.0	0.0	0.0	130.0
LmjFc.16	191426	.	G	GC	5324.06	PASS	2	1.00	2	-7.850e-01	222	.	.	3.0103	1.868	.	2	1.00	60.00	0.00	27.44	.	1.37	0.269	l_major	5,189	194	99	1/1	.	.	.	5338,450,0	.	.	.	0.0	7.0	287.0	0.0	0.0	0.0	219.0
LmjFc.16	202881	.	A	AG	5838.06	PASS	2	1.00	2	1.39	219	.	.	3.0103	6.346	.	2	1.00	60.00	0.00	30.09	.	1.25	2.430	l_major	1,193	194	99	1/1	.	.	.	5852,579,0	.	.	.	245.0	0.0	55.0	1.0	0.0	0.0	209.0
LmjFc.16	204984	.	A	G	173.6	PASS	1	0.500	2	2.57	97	.	.	3.0103	14.756	.	1	0.500	53.73	-5.396e+00	1.81	.	-3.434e+00	0.068	l_major	83,13	96	99	0/1	.	.	.	181,0,2018	.	.	.	186.0	0.0	17.0	0.0	0.0	0.0	0.0
LmjFc.16	216450	.	A	G	5026.04	PASS	1	0.500	2	3.49	372	.	.	3.0103	0.387	.	1	0.500	60.00	0.00	14.65	.	2.79	0.662	l_major	189,154	349	99	0/1	.	.	.	5915,0,5845	.	.	.	201.0	0.0	192.0	1.0	0.0	5.0	0.0
LmjFc.16	223679	.	G	GC	5684.06	PASS	2	1.00	2	0.422	238	.	.	3.0103	4.448	.	2	1.00	60.00	0.00	28.85	.	1.65	0.337	l_major	4,193	201	99	1/1	.	.	.	5698,518,0	.	.	.	0.0	5.0	279.0	0.0	0.0	0.0	219.0
LmjFc.16	241255	.	C	CCA	2393.64	PASS	1	0.500	2	-4.080e-01	291	.	.	3.0103	1.624	.	1	0.500	60.00	0.00	10.78	.	0.486	0.662	l_major	127,95	225	99	0/1	.	.	.	2401,0,3615	.	.	.	3.0	310.0	0.0	0.0	0.0	0.0	79.0
LmjFc.16	247048	.	G	A	5942.6	PASS	1	0.500	2	0.057	377	.	.	3.0103	4.543	.	1	0.500	60.00	0.00	15.76	.	-5.420e-01	0.505	l_major	195,182	377	99	0/1	.	.	.	5950,0,6524	.	.	.	195.0	0.0	207.0	0.0	0.0	0.0	0.0
LmjFc.16	248283	.	A	G	237.6	PASS	1	0.500	2	-3.810e+00	58	.	.	3.0103	5.593	.	1	0.500	59.81	0.951	4.17	.	-7.810e-01	1.480	l_major	31,26	57	99	0/1	.	.	.	245,0,635	.	.	.	73.0	2.0	85.0	1.0	0.0	10.0	2.0
LmjFc.16	253790	.	A	ATG	3228.64	PASS	1	0.500	2	-1.065e+00	313	.	.	3.0103	0.000	.	1	0.500	60.00	0.00	13.62	.	-1.990e-01	0.707	l_major	114,123	237	99	0/1	.	.	.	3236,0,2968	.	.	.	349.0	1.0	3.0	0.0	0.0	0.0	109.0
LmjFc.16	263906	.	C	CGT	1241.64	PASS	1	0.500	2	-1.410e+00	226	.	.	3.0103	0.653	.	1	0.500	59.92	-1.733e+00	9.00	.	-1.310e-01	0.589	l_major	83,55	138	99	0/1	.	.	.	1249,0,2072	.	.	.	0.0	267.0	2.0	8.0	0.0	1.0	53.0
LmjFc.16	308573	.	A	AG	3725.06	PASS	2	1.00	2	0.082	188	.	.	3.0103	6.111	.	2	1.00	60.00	0.00	25.00	.	1.57	0.157	l_major	7,142	149	99	1/1	.	.	.	3739,277,0	.	.	.	276.0	2.0	5.0	0.0	0.0	0.0	187.0
LmjFc.16	339293	.	A	AC	2150.64	PASS	1	0.500	2	-2.000e+00	138	.	.	3.0103	1.101	.	1	0.500	60.00	0.00	19.91	.	-1.073e+00	0.503	l_major	20,88	108	99	0/1	.	.	.	2158,0,182	.	.	.	173.0	59.0	1.0	1.0	0.0	1.0	76.0
LmjFc.16	339448	.	G	GC	3967.06	PASS	2	1.00	2	-1.685e+00	167	.	.	3.0103	2.994	.	2	1.00	60.00	0.00	27.36	.	0.119	0.148	l_major	2,143	145	99	1/1	.	.	.	3981,392,0	.	.	.	0.0	5.0	232.0	1.0	0.0	0.0	168.0
LmjFc.16	341109	.	G	GC	3658.06	PASS	2	1.00	2	-2.746e+00	164	.	.	3.0103	0.000	.	2	1.00	60.00	0.00	26.90	.	0.303	1.207	l_major	4,132	136	99	1/1	.	.	.	3672,325,0	.	.	.	1.0	10.0	258.0	1.0	0.0	0.0	176.0
LmjFc.16	352763	.	T	TC	7087.06	PASS	2	1.00	2	-6.720e-01	282	.	.	3.0103	2.970	.	2	1.00	60.00	0.00	28.24	.	-5.130e-01	0.158	l_major	2,249	251	99	1/1	.	.	.	7101,730,0	.	.	.	0.0	12.0	1.0	330.0	0.0	0.0	264.0
LmjFc.16	373741	.	G	GC	3988.06	PASS	2	1.00	2	0.693	169	.	.	3.0103	9.828	.	2	1.00	60.00	0.00	27.32	.	-1.062e+00	1.566	l_major	4,142	146	99	1/1	.	.	.	4002,371,0	.	.	.	2.0	13.0	260.0	5.0	0.0	0.0	171.0
LmjFc.16	402024	.	G	GC	1255.06	PASS	2	1.00	2	0.086	75	.	.	3.0103	5.166	.	2	1.00	60.00	0.00	26.15	.	-2.030e-01	0.128	l_major	5,43	48	66	1/1	.	.	.	1269,66,0	.	.	.	0.0	7.0	162.0	1.0	0.0	0.0	69.0
LmjFc.16	419337	.	G	GC	4006.06	PASS	2	1.00	2	-1.266e+00	144	.	.	3.0103	0.000	.	2	1.00	60.00	0.00	31.79	.	1.20	1.285	l_major	1,125	126	99	1|1	.	1|1	419337_G_GC	4020,385,0	419337	.	.	0.0	8.0	224.0	0.0	0.0	0.0	115.0
LmjFc.16	424861	.	A	AG	5017.06	PASS	2	1.00	2	-3.570e-01	209	.	.	3.0103	11.664	.	2	1.00	60.00	0.00	27.57	.	1.38	0.040	l_major	5,177	182	99	1/1	.	.	.	5031,435,0	.	.	.	253.0	1.0	5.0	0.0	0.0	1.0	201.0
LmjFc.16	427164	.	A	AG	2153.06	PASS	2	1.00	2	1.68	116	.	.	3.0103	3.175	.	2	1.00	60.00	0.00	25.04	.	-1.052e+00	2.170	l_major	4,82	94	99	1/1	.	.	.	2167,153,0	.	.	.	153.0	1.0	12.0	0.0	0.0	0.0	88.0
LmjFc.16	427677	.	T	TC	4682.06	PASS	2	1.00	2	-1.234e+00	185	.	.	3.0103	0.000	.	2	1.00	60.00	0.00	28.90	.	-6.850e-01	1.310	l_major	1,161	162	99	1/1	.	.	.	4696,468,0	.	.	.	0.0	13.0	0.0	274.0	0.0	0.0	203.0
LmjFc.16	459838	.	T	TC	3947.06	PASS	2	1.00	2	1.29	166	.	.	3.0103	7.162	.	2	1.00	41.16	-3.050e+00	26.49	.	0.200	0.389	l_major	5,144	149	99	1/1	.	.	.	3961,310,0	.	.	.	1.0	19.0	0.0	195.0	0.0	0.0	156.0
LmjFc.16	481565	.	T	TG	1130.06	PASS	2	1.00	2	0.875	69	.	.	3.0103	0.000	.	2	1.00	60.00	0.00	24.04	.	-6.060e-01	1.092	l_major	2,45	47	84	1/1	.	.	.	1144,84,0	.	.	.	0.0	2.0	12.0	121.0	0.0	3.0	64.0
LmjFc.16	497189	.	A	AG	6394.06	PASS	2	1.00	2	0.087	255	.	.	3.0103	3.010	.	2	1.00	60.00	0.00	28.17	.	0.844	0.131	l_major	2,225	227	99	1/1	.	.	.	6408,654,0	.	.	.	293.0	1.0	21.0	0.0	0.0	0.0	231.0
LmjFc.16	544614	.	A	AG	4797.06	PASS	2	1.00	2	-1.790e+00	198	.	.	3.0103	6.407	.	2	1.00	60.00	0.00	26.95	.	0.177	0.149	l_major	6,172	178	99	1/1	.	.	.	4811,388,0	.	.	.	251.0	2.0	8.0	0.0	0.0	0.0	199.0
LmjFc.16	600776	.	T	TC	6643.06	PASS	2	1.00	2	.	246	.	.	3.0103	0.000	.	2	1.00	60.00	.	29.01	.	.	1.266	l_major	0,229	229	99	1/1	.	.	.	6657,698,0	.	.	.	0.0	14.0	0.0	268.0	0.0	0.0	226.0
LmjFc.16	601482	.	A	AG	2800.06	PASS	2	1.00	2	-2.340e-01	150	.	.	3.0103	8.469	.	2	1.00	60.00	0.00	22.58	.	-3.810e-01	0.169	l_major	12,112	124	84	1/1	.	.	.	2814,84,0	.	.	.	191.0	1.0	45.0	1.0	0.0	0.0	118.0
LmjFc.16	714373	.	C	T	52.6	PASS	1	0.500	2	-1.462e+00	408	.	.	3.0103	13.315	.	1	0.500	56.23	-5.684e+00	0.19	.	-4.432e+00	1.931	l_major	256,22	278	60	0/1	.	.	.	60,0,11230	.	.	.	0.0	457.0	0.0	1.0	0.0	0.0	0.0
LmjFc.16	714529	.	C	T	3940.6	PASS	1	0.500	2	1.71	654	.	.	3.0103	15.765	.	1	0.500	57.04	-1.385e+00	15.33	.	3.61	0.153	l_major	150,107	257	99	0|1	.	0|1	714529_C_T	3948,0,5717	714529	.	.	0.0	290.0	1.0	467.0	0.0	0.0	0.0
LmjFc.16	714543	.	T	C	3806.6	PASS	1	0.500	2	2.23	572	.	.	3.0103	14.840	.	1	0.500	56.55	-1.119e+00	16.48	.	3.82	0.153	l_major	131,100	231	99	0|1	.	0|1	714529_C_T	3814,0,5208	714529	.	.	1.0	378.0	0.0	254.0	0.0	0.0	0.0
LmjFc.16	714546	.	C	A	1520.6	PASS	1	0.500	2	1.11	553	.	.	3.0103	6.874	.	1	0.500	56.42	1.27	6.67	.	0.590	0.248	l_major	178,50	228	99	0|1	.	0|1	714546_C_A	1528,0,7335	714546	.	.	144.0	462.0	3.0	0.0	0.0	0.0	0.0
LmjFc.16	714550	.	C	A	1538.6	PASS	1	0.500	2	0.487	533	.	.	3.0103	9.934	.	1	0.500	56.29	1.26	6.99	.	0.416	0.169	l_major	172,48	220	99	0|1	.	0|1	714546_C_A	1546,0,7083	714546	.	.	140.0	444.0	0.0	3.0	0.0	0.0	0.0
LmjFc.17	1214	.	C	T	6292.6	PASS	1	0.500	2	0.496	515	.	.	3.0103	1.114	.	1	0.500	42.36	-8.873e+00	12.22	.	1.75	0.618	l_major	293,222	515	99	0/1	.	.	.	6300,0,9271	.	.	.	2.0	309.0	2.0	263.0	0.0	0.0	0.0
LmjFc.17	1278	.	C	T	3784.6	PASS	1	0.500	2	0.778	404	.	.	3.0103	5.881	.	1	0.500	42.46	-6.488e+00	9.39	.	-4.050e-01	1.115	l_major	289,114	403	99	0|1	.	0|1	1278_C_T	3792,0,11749	1278	.	.	0.0	323.0	0.0	150.0	0.0	0.0	0.0
LmjFc.17	1283	.	A	G	3613.6	PASS	1	0.500	2	4.23	401	.	.	3.0103	12.208	.	1	0.500	43.35	-6.821e+00	9.03	.	-7.560e-01	1.260	l_major	295,105	400	99	0|1	.	0|1	1278_C_T	3621,0,11853	1278	.	.	325.0	0.0	142.0	0.0	0.0	0.0	0.0
LmjFc.17	1304	.	A	G	1866.6	PASS	1	0.500	2	1.96	394	.	.	3.0103	4.058	.	1	0.500	45.35	-8.164e+00	4.74	.	-3.882e+00	0.927	l_major	306,88	394	99	0/1	.	.	.	1874,0,9746	.	.	.	330.0	1.0	135.0	0.0	0.0	0.0	0.0
LmjFc.17	1347	.	A	C	1957.6	PASS	1	0.500	2	-1.650e-01	414	.	.	3.0103	7.848	.	1	0.500	52.22	-1.248e+01	4.73	.	0.035	1.202	l_major	324,90	414	99	0/1	.	.	.	1965,0,10686	.	.	.	348.0	158.0	0.0	0.0	0.0	0.0	0.0
LmjFc.17	1386	.	T	G	4855.6	PASS	1	0.500	2	1.20	505	.	.	3.0103	3.429	.	1	0.500	56.17	-1.514e+01	9.65	.	0.617	0.908	l_major	337,166	503	99	0/1	.	.	.	4863,0,11331	.	.	.	1.0	1.0	249.0	363.0	0.0	0.0	0.0
LmjFc.17	51070	.	AAG	A	4178.6	PASS	1	0.500	2	0.149	322	.	.	3.0103	12.709	.	1	0.500	45.39	-1.517e+01	13.52	.	2.75	1.011	l_major	165,144	309	99	0/1	.	.	.	4186,0,4833	.	.	.	538.0	1.0	5.0	0.0	0.0	6.0	0.0
LmjFc.17	144015	.	CAGAG	C	3397.6	PASS	1	0.500	2	-1.840e-01	256	.	.	3.0103	7.619	.	1	0.500	60.00	0.00	19.41	.	-2.200e-01	0.565	l_major	84,91	175	99	0/1	.	.	.	3405,0,3070	.	.	.	5.0	322.0	5.0	2.0	0.0	4.0	0.0
LmjFc.17	149306	.	T	TC	5848.06	PASS	2	1.00	2	0.610	236	.	.	3.0103	6.115	.	2	1.00	60.00	0.00	27.20	.	1.07	0.839	l_major	6,209	215	99	1/1	.	.	.	5862,519,0	.	.	.	0.0	25.0	1.0	291.0	0.0	0.0	225.0
LmjFc.17	153008	.	GCA	G	984.6	PASS	1	0.500	2	-1.670e-01	168	.	.	3.0103	0.830	.	1	0.500	60.00	0.00	11.45	.	0.694	0.547	l_major	39,47	86	99	0/1	.	.	.	992,0,746	.	.	.	7.0	2.0	211.0	0.0	0.0	9.0	0.0
LmjFc.17	159913	.	T	TC	4919.06	PASS	2	1.00	2	-3.160e-01	194	.	.	3.0103	0.000	.	2	1.00	50.10	0.794	28.77	.	0.304	1.633	l_major	1,170	171	99	1/1	.	.	.	4933,512,0	.	.	.	1.0	13.0	0.0	229.0	0.0	0.0	166.0
LmjFc.17	184136	.	C	CG	4894.06	PASS	2	1.00	2	0.333	208	.	.	3.0103	2.280	.	2	1.00	60.00	0.00	27.81	.	1.20	0.653	l_major	3,173	176	99	1/1	.	.	.	4908,454,0	.	.	.	0.0	255.0	13.0	0.0	0.0	0.0	196.0
LmjFc.17	184528	.	T	TC	5158.06	PASS	2	1.00	2	.	193	.	.	3.0103	0.000	.	2	1.00	60.00	.	29.99	.	.	1.827	l_major	0,172	172	99	1/1	.	.	.	5172,519,0	.	.	.	1.0	10.0	3.0	287.0	0.0	0.0	195.0
LmjFc.17	192922	.	A	AG	4359.06	PASS	2	1.00	2	-9.930e-01	154	.	.	3.0103	6.115	.	2	1.00	53.97	-7.900e-01	31.36	.	-1.222e+00	2.300	l_major	1,138	139	99	1/1	.	.	.	4373,428,0	.	.	.	166.0	1.0	15.0	1.0	0.0	0.0	129.0
LmjFc.17	202006	.	A	C	82.6	PASS	1	0.500	2	-3.325e+00	71	.	.	3.0103	30.433	.	1	0.500	59.85	0.00	1.23	.	-2.713e+00	2.208	l_major	57,10	67	90	0|1	.	0|1	201993_T_C	90,0,1820	201993	.	.	168.0	6.0	0.0	0.0	0.0	1.0	0.0
LmjFc.17	209429	.	A	AG	931.06	PASS	2	1.00	2	.	44	.	.	3.0103	0.000	.	2	1.00	60.00	.	31.04	.	.	0.976	l_major	0,30	30	94	1/1	.	.	.	945,94,0	.	.	.	69.0	0.0	2.0	0.0	0.0	0.0	39.0
LmjFc.17	245750	.	T	C	5814.6	PASS	1	0.500	2	3.40	331	.	.	3.0103	1.798	.	1	0.500	60.00	0.00	17.62	.	-2.600e-02	0.599	l_major	161,169	330	99	0/1	.	.	.	5822,0,5020	.	.	.	0.0	179.0	0.0	171.0	0.0	0.0	0.0
LmjFc.17	248428	.	T	TC	3392.06	PASS	2	1.00	2	0.093	139	.	.	3.0103	0.000	.	2	1.00	45.53	-1.750e+00	28.03	.	0.244	1.035	l_major	2,119	121	99	1/1	.	.	.	3406,315,0	.	.	.	0.0	14.0	1.0	159.0	0.0	0.0	116.0
LmjFc.17	253060	.	G	GC	3078.06	PASS	2	1.00	2	-2.211e+00	134	.	.	3.0103	2.505	.	2	1.00	60.00	0.00	26.54	.	0.313	1.052	l_major	3,113	116	99	1/1	.	.	.	3092,262,0	.	.	.	0.0	5.0	201.0	0.0	0.0	0.0	153.0
LmjFc.17	253799	.	TCA	T	4304.6	PASS	1	0.500	2	3.62	314	.	.	3.0103	3.309	.	1	0.500	60.00	0.00	15.83	.	1.90	0.798	l_major	134,138	272	99	0/1	.	.	.	4312,0,4056	.	.	.	0.0	1.0	1.0	345.0	0.0	1.0	0.0
LmjFc.17	269972	.	A	G	606.6	PASS	1	0.500	2	-1.999e+00	38	.	.	3.0103	2.504	.	1	0.500	60.00	0.00	15.96	.	-2.830e-01	1.765	l_major	16,22	38	99	0|1	.	0|1	269972_A_G	614,0,654	269972	.	.	42.0	2.0	20.0	1.0	0.0	2.0	2.0
LmjFc.17	269975	.	T	G	574.6	PASS	1	0.500	2	-6.100e-01	40	.	.	3.0103	2.052	.	1	0.500	60.00	0.00	14.37	.	-5.380e-01	1.287	l_major	23,17	40	99	0|1	.	0|1	269972_A_G	582,0,799	269972	.	.	1.0	0.0	6.0	60.0	0.0	3.0	1.0
LmjFc.17	274186	.	T	TC	5655.06	PASS	2	1.00	2	0.694	233	.	.	3.0103	0.000	.	2	1.00	60.00	0.00	27.32	.	1.26	0.946	l_major	6,201	207	99	1/1	.	.	.	5669,497,0	.	.	.	0.0	27.0	0.0	278.0	0.0	0.0	213.0
LmjFc.17	316047	.	A	AC	2302.06	PASS	2	1.00	2	1.18	102	.	.	3.0103	0.000	.	2	1.00	60.00	0.00	27.74	.	0.063	0.593	l_major	1,82	83	99	1/1	.	.	.	2316,245,0	.	.	.	175.0	3.0	0.0	0.0	0.0	0.0	130.0
LmjFc.17	361214	.	A	AG	3578.06	PASS	2	1.00	2	0.356	168	.	.	3.0103	0.000	.	2	1.00	60.00	0.00	26.12	.	-2.370e-01	0.658	l_major	6,131	137	99	1/1	.	.	.	3592,248,0	.	.	.	196.0	1.0	22.0	1.0	0.0	2.0	146.0
LmjFc.17	370784	.	A	AC	2036.06	PASS	2	1.00	2	0.746	118	.	.	3.0103	0.000	.	2	1.00	59.93	0.00	22.13	.	0.103	0.796	l_major	6,86	92	99	1/1	.	.	.	2050,190,0	.	.	.	214.0	16.0	0.0	0.0	0.0	0.0	119.0
LmjFc.17	371206	.	A	AG	6428.06	PASS	2	1.00	2	-1.185e+00	267	.	.	3.0103	0.000	.	2	1.00	60.00	0.00	28.19	.	0.623	0.865	l_major	4,224	228	99	1/1	.	.	.	6442,619,0	.	.	.	328.0	1.0	18.0	0.0	0.0	0.0	265.0
LmjFc.17	378867	.	T	TG	3510.06	PASS	2	1.00	2	-8.560e-01	161	.	.	3.0103	1.716	.	2	1.00	59.86	0.00	26.19	.	-4.230e-01	0.547	l_major	5,129	134	99	1/1	.	.	.	3524,308,0	.	.	.	1.0	1.0	16.0	216.0	0.0	0.0	158.0
LmjFc.17	438170	.	A	AG	5529.06	PASS	2	1.00	2	-1.106e+00	221	.	.	3.0103	8.109	.	2	1.00	60.00	0.00	29.10	.	0.724	0.943	l_major	2,188	190	99	1/1	.	.	.	5543,552,0	.	.	.	252.0	2.0	21.0	0.0	0.0	0.0	203.0
LmjFc.17	512482	.	C	CG	2084.06	PASS	2	1.00	2	.	86	.	.	3.0103	0.000	.	2	1.00	60.00	.	31.11	.	.	0.990	l_major	0,67	67	99	1/1	.	.	.	2098,201,0	.	.	.	0.0	157.0	8.0	0.0	0.0	0.0	126.0
LmjFc.17	521705	.	C	CG	3363.06	PASS	2	1.00	2	-2.032e+00	142	.	.	3.0103	0.000	.	2	1.00	60.00	0.00	27.12	.	-4.640e-01	0.873	l_major	5,119	124	99	1/1	.	.	.	3377,259,0	.	.	.	1.0	236.0	7.0	0.0	0.0	18.0	177.0
LmjFc.17	527368	.	T	C	656.6	PASS	1	0.500	2	-3.346e+00	60	.	.	3.0103	10.890	.	1	0.500	60.00	0.00	11.32	.	2.72	0.074	l_major	18,40	58	99	0/1	.	.	.	664,0,417	.	.	.	7.0	132.0	0.0	37.0	0.0	5.0	0.0
LmjFc.17	530176	.	T	TC	2601.06	PASS	2	1.00	2	-4.120e-01	129	.	.	3.0103	2.002	.	2	1.00	52.55	-1.594e+00	24.77	.	-5.300e-02	1.445	l_major	5,100	105	99	1/1	.	.	.	2615,198,0	.	.	.	2.0	18.0	0.0	219.0	0.0	0.0	102.0
LmjFc.17	541731	.	T	TC	4715.06	PASS	2	1.00	2	.	170	.	.	3.0103	0.000	.	2	1.00	60.00	.	34.67	.	.	2.034	l_major	0,136	159	99	1/1	.	.	.	4729,468,0	.	.	.	0.0	86.0	0.0	154.0	0.0	0.0	132.0
LmjFc.17	542005	.	G	GC	2117.06	PASS	2	1.00	2	0.118	100	.	.	3.0103	2.522	.	2	1.00	60.00	0.00	27.14	.	1.34	1.064	l_major	3,75	78	99	1/1	.	.	.	2131,202,0	.	.	.	0.0	9.0	211.0	2.0	0.0	0.0	148.0
LmjFc.17	549885	.	T	TC	4717.06	PASS	2	1.00	2	-1.192e+00	202	.	.	3.0103	0.000	.	2	1.00	60.00	0.00	28.08	.	-1.062e+00	1.193	l_major	4,164	168	99	1/1	.	.	.	4731,410,0	.	.	.	2.0	20.0	1.0	266.0	0.0	0.0	193.0
LmjFc.17	555503	.	C	CG	3566.06	PASS	2	1.00	2	-5.930e-01	153	.	.	3.0103	0.000	.	2	1.00	60.00	0.00	27.02	.	0.391	0.742	l_major	7,125	132	99	1/1	.	.	.	3580,250,0	.	.	.	0.0	213.0	16.0	0.0	0.0	0.0	170.0
LmjFc.17	564826	.	T	TC	5841.06	PASS	2	1.00	2	-1.207e+00	223	.	.	3.0103	0.000	.	2	1.00	44.95	0.219	27.95	.	-9.640e-01	0.827	l_major	4,205	209	99	1/1	.	.	.	5855,571,0	.	.	.	1.0	40.0	1.0	272.0	0.0	2.0	226.0
LmjFc.17	570217	.	A	AG	4914.06	PASS	2	1.00	2	0.00	188	.	.	3.0103	4.381	.	2	1.00	60.00	0.00	28.91	.	1.45	1.206	l_major	1,169	170	99	1/1	.	.	.	4928,491,0	.	.	.	222.0	0.0	28.0	0.0	0.0	0.0	191.0
LmjFc.17	579174	.	T	TC	4417.06	PASS	2	1.00	2	-1.700e-01	187	.	.	3.0103	0.000	.	2	1.00	60.00	0.00	27.27	.	-9.330e-01	1.207	l_major	2,160	162	99	1/1	.	.	.	4431,432,0	.	.	.	1.0	35.0	1.0	224.0	0.0	0.0	160.0
LmjFc.17	586988	.	T	TC	3716.06	PASS	2	1.00	2	-1.177e+00	148	.	.	3.0103	2.076	.	2	1.00	47.91	0.513	27.73	.	-7.060e-01	0.236	l_major	4,130	134	99	1/1	.	.	.	3730,329,0	.	.	.	0.0	26.0	1.0	209.0	0.0	2.0	162.0
LmjFc.17	627491	.	G	C	121.6	PASS	1	0.500	2	-2.387e+00	20	.	.	3.0103	14.880	.	1	0.500	60.00	0.00	6.08	.	1.26	0.008	l_major	10,10	20	99	0/1	.	.	.	129,0,296	.	.	.	2.0	67.0	28.0	2.0	0.0	0.0	0.0
LmjFc.17	636789	.	T	TC	902.06	PASS	2	1.00	2	0.094	60	.	.	3.0103	0.000	.	2	1.00	59.73	0.00	23.74	.	-1.646e+00	0.586	l_major	1,37	38	87	1/1	.	.	.	916,87,0	.	.	.	1.0	30.0	1.0	66.0	0.0	1.0	27.0
LmjFc.17	671884	.	T	TC	5861.1	PASS	1,1	0.500,0.500	2	-7.880e-01	213	.	.	3.0103	0.000	.	1,1	0.500,0.500	44.99	-1.289e+00	30.37	.	-1.620e-01	0.541	l_major	1,136,56	193	99	1/2	.	.	.	5878,1389,878,3941,0,5175	.	.	.	0.0	11.0	0.0	300.0	0.0	1.0	161.0
LmjFc.17	671884	.	T	TCCCC	5861.1	PASS	1,1	0.500,0.500	2	-7.880e-01	213	.	.	3.0103	0.000	.	1,1	0.500,0.500	44.99	-1.289e+00	30.37	.	-1.620e-01	0.541	l_major	1,136,56	193	99	1/2	.	.	.	5878,1389,878,3941,0,5175	.	.	.	0.0	11.0	0.0	300.0	0.0	1.0	161.0
LmjFc.18	36346	.	A	G	168.6	PASS	1	0.500	2	-2.478e+00	22	.	.	3.0103	10.620	.	1	0.500	56.90	-1.763e+00	8.43	.	1.14	0.016	l_major	10,10	20	99	0/1	.	.	.	176,0,276	.	.	.	25.0	2.0	49.0	2.0	0.0	0.0	2.0
LmjFc.18	60731	.	T	TC	1398.06	PASS	2	1.00	2	1.16	107	.	.	3.0103	0.000	.	2	1.00	60.00	0.00	17.92	.	0.197	0.529	l_major	9,69	78	78	1/1	.	.	.	1412,78,0	.	.	.	2.0	58.0	1.0	172.0	0.0	0.0	37.0
LmjFc.18	66633	.	A	AG	1857.06	PASS	2	1.00	2	-2.380e-01	89	.	.	3.0103	0.000	.	2	1.00	60.00	0.00	27.31	.	-1.224e+00	2.073	l_major	1,67	68	99	1/1	.	.	.	1871,185,0	.	.	.	163.0	0.0	24.0	0.0	0.0	0.0	119.0
LmjFc.18	75856	.	G	GA	7202.06	PASS	2	1.00	2	-1.221e+00	293	.	.	3.0103	3.761	.	2	1.00	60.00	0.00	28.58	.	-1.990e-01	0.776	l_major	1,251	252	99	1/1	.	.	.	7216,739,0	.	.	.	10.0	1.0	321.0	0.0	0.0	0.0	259.0
LmjFc.18	97336	.	G	GC	3125.06	PASS	2	1.00	2	0.104	157	.	.	3.0103	1.388	.	2	1.00	60.00	0.00	25.00	.	0.121	0.471	l_major	8,117	125	99	1/1	.	.	.	3139,202,0	.	.	.	1.0	5.0	247.0	0.0	0.0	0.0	153.0
LmjFc.18	98322	.	A	AC	4520.06	PASS	2	1.00	2	-3.300e-02	197	.	.	3.0103	1.398	.	2	1.00	60.00	0.00	26.43	.	1.37	0.440	l_major	8,163	171	99	1/1	.	.	.	4534,315,0	.	.	.	236.0	32.0	0.0	0.0	0.0	0.0	178.0
LmjFc.18	125497	.	C	G	236.6	PASS	1	0.500	2	-4.390e-01	27	.	.	3.0103	0.000	.	1	0.500	59.22	-7.120e-01	9.10	.	0.637	0.425	l_major	10,16	26	99	0/1	.	.	.	244,0,130	.	.	.	0.0	58.0	63.0	7.0	0.0	2.0	4.0
LmjFc.18	131714	.	A	AG	3695.06	PASS	2	1.00	2	-1.450e+00	155	.	.	3.0103	13.025	.	2	1.00	60.00	0.00	26.78	.	-2.190e+00	0.324	l_major	4,134	138	99	1/1	.	.	.	3709,308,0	.	.	.	180.0	1.0	17.0	2.0	0.0	0.0	143.0
LmjFc.18	132373	.	C	CAT	3943.64	PASS	1	0.500	2	0.292	321	.	.	3.0103	0.939	.	1	0.500	60.00	0.00	14.88	.	1.43	0.622	l_major	133,132	265	99	0/1	.	.	.	3951,0,3816	.	.	.	0.0	363.0	0.0	5.0	0.0	0.0	139.0
LmjFc.18	135706	.	T	TC	2647.06	PASS	2	1.00	2	1.41	131	.	.	3.0103	0.000	.	2	1.00	59.82	0.00	27.01	.	-6.190e-01	1.919	l_major	1,97	98	99	1/1	.	.	.	2661,267,0	.	.	.	2.0	26.0	4.0	227.0	0.0	0.0	102.0
LmjFc.18	151006	.	C	CG	2518.06	PASS	2	1.00	2	1.40	132	.	.	3.0103	1.990	.	2	1.00	60.00	0.00	26.79	.	-1.010e-01	1.426	l_major	5,89	94	99	1|1	.	1|1	151006_C_CG	2532,200,0	151006	.	.	0.0	173.0	27.0	0.0	0.0	0.0	107.0
LmjFc.18	167286	.	C	CA	5100.06	PASS	2	1.00	2	-1.974e+00	227	.	.	3.0103	0.000	.	2	1.00	60.00	0.00	27.42	.	-3.030e-01	0.496	l_major	3,183	186	99	1/1	.	.	.	5114,502,0	.	.	.	19.0	272.0	0.0	0.0	0.0	1.0	194.0
LmjFc.18	191821	.	A	AG	2852.06	PASS	2	1.00	2	0.660	146	.	.	3.0103	7.226	.	2	1.00	60.00	0.00	26.17	.	0.406	1.318	l_major	6,103	109	99	1/1	.	.	.	2866,228,0	.	.	.	179.0	1.0	20.0	0.0	0.0	0.0	105.0
LmjFc.18	193965	.	A	AG	2928.06	PASS	2	1.00	2	-4.980e-01	135	.	.	3.0103	0.000	.	2	1.00	60.00	0.00	26.86	.	0.472	1.609	l_major	3,106	109	99	1/1	.	.	.	2942,264,0	.	.	.	163.0	0.0	23.0	0.0	0.0	1.0	120.0
LmjFc.18	195006	.	G	GC	1749.64	PASS	1	0.500	2	-2.016e+00	235	.	.	3.0103	3.207	.	1	0.500	60.00	0.00	8.88	.	-7.320e-01	0.504	l_major	112,85	200	99	0/1	.	.	.	1757,0,2506	.	.	.	0.0	6.0	310.0	2.0	0.0	0.0	108.0
LmjFc.18	220732	.	T	TC	1355.06	PASS	2	1.00	2	-6.510e-01	58	.	.	3.0103	2.742	.	2	1.00	43.65	-2.335e+00	28.23	.	1.88	1.765	l_major	2,46	48	99	1/1	.	.	.	1369,117,0	.	.	.	3.0	15.0	6.0	112.0	0.0	2.0	74.0
LmjFc.18	223078	.	T	TC	1785.06	PASS	2	1.00	2	1.50	144	.	.	3.0103	2.462	.	2	1.00	60.00	0.00	24.45	.	1.98	1.749	l_major	8,65	74	35	1/1	.	.	.	1799,35,0	.	.	.	2.0	72.0	3.0	195.0	0.0	5.0	100.0
LmjFc.18	248988	.	T	TC	3391.06	PASS	2	1.00	2	-8.670e-01	153	.	.	3.0103	4.093	.	2	1.00	60.00	0.00	26.09	.	-8.840e-01	0.229	l_major	5,125	130	99	1/1	.	.	.	3405,252,0	.	.	.	0.0	26.0	1.0	224.0	0.0	0.0	169.0
LmjFc.18	254632	.	G	GC	5268.06	PASS	2	1.00	2	-1.490e-01	231	.	.	3.0103	0.000	.	2	1.00	60.00	0.00	25.70	.	-2.160e-01	0.611	l_major	9,196	205	99	1/1	.	.	.	5282,396,0	.	.	.	0.0	10.0	304.0	0.0	0.0	0.0	227.0
LmjFc.18	257324	.	G	GC	866.06	PASS	2	1.00	2	-1.161e+00	56	.	.	3.0103	0.000	.	2	1.00	60.00	0.00	28.87	.	-8.680e-01	1.121	l_major	1,29	30	83	1/1	.	.	.	880,83,0	.	.	.	1.0	6.0	115.0	0.0	0.0	0.0	45.0
LmjFc.18	262409	.	G	GC	1669.06	PASS	2	1.00	2	0.397	88	.	.	3.0103	0.000	.	2	1.00	60.00	0.00	24.55	.	1.54	0.492	l_major	3,65	68	99	1/1	.	.	.	1683,149,0	.	.	.	1.0	64.0	119.0	1.0	0.0	0.0	75.0
LmjFc.18	262700	.	T	TC	695.06	PASS	2	1.00	2	0.724	29	.	.	3.0103	0.000	.	2	1.00	60.00	0.00	25.74	.	-1.607e+00	0.468	l_major	1,26	27	52	1/1	.	.	.	709,52,0	.	.	.	0.0	8.0	3.0	67.0	0.0	0.0	51.0
LmjFc.18	270618	.	A	AC	3722.06	PASS	2	1.00	2	-9.530e-01	182	.	.	3.0103	0.000	.	2	1.00	60.00	0.00	26.03	.	-2.433e+00	0.667	l_major	6,137	143	99	1/1	.	.	.	3736,265,0	.	.	.	266.0	35.0	0.0	0.0	0.0	0.0	156.0
LmjFc.18	315593	.	T	TC	2496.06	PASS	2	1.00	2	-5.200e-01	135	.	.	3.0103	6.420	.	2	1.00	60.00	0.00	24.47	.	-1.205e+00	1.562	l_major	7,95	102	99	1/1	.	.	.	2510,158,0	.	.	.	0.0	16.0	1.0	220.0	0.0	0.0	149.0
LmjFc.18	326396	.	G	GC	3792.06	PASS	2	1.00	2	-1.250e+00	159	.	.	3.0103	0.000	.	2	1.00	60.00	0.00	27.48	.	-7.190e-01	1.143	l_major	5,133	138	99	1/1	.	.	.	3806,297,0	.	.	.	0.0	5.0	273.0	2.0	0.0	0.0	136.0
LmjFc.18	326753	.	A	AC	4333.06	PASS	2	1.00	2	-2.550e-01	176	.	.	3.0103	5.221	.	2	1.00	60.00	0.00	26.75	.	-9.560e-01	0.129	l_major	4,158	162	99	1/1	.	.	.	4347,376,0	.	.	.	273.0	20.0	0.0	0.0	0.0	0.0	195.0
LmjFc.18	364202	.	A	AG	997.06	PASS	2	1.00	2	0.112	76	.	.	3.0103	0.000	.	2	1.00	59.65	0.00	27.70	.	-1.330e+00	0.906	l_major	1,35	47	91	1/1	.	.	.	1011,91,0	.	.	.	137.0	4.0	79.0	2.0	0.0	0.0	60.0
LmjFc.18	411433	.	T	TC	1786.64	PASS	1	0.500	2	-2.890e+00	111	.	.	3.0103	4.385	.	1	0.500	60.00	0.00	20.54	.	-8.410e-01	0.298	l_major	13,74	87	38	0/1	.	.	.	1794,0,38	.	.	.	0.0	24.0	0.0	187.0	0.0	0.0	79.0
LmjFc.18	411708	.	T	TC	4475.06	PASS	2	1.00	2	0.690	175	.	.	3.0103	0.000	.	2	1.00	60.00	0.00	28.87	.	-2.240e-01	0.495	l_major	1,154	155	99	1/1	.	.	.	4489,447,0	.	.	.	2.0	12.0	1.0	214.0	0.0	1.0	143.0
LmjFc.18	432993	.	T	TC	4818.06	PASS	2	1.00	2	.	204	.	.	3.0103	0.000	.	2	1.00	60.00	.	28.51	.	.	1.609	l_major	0,169	169	99	1/1	.	.	.	4832,514,0	.	.	.	1.0	32.0	0.0	252.0	0.0	0.0	162.0
LmjFc.18	433213	.	T	TG	3371.06	PASS	2	1.00	2	-2.600e-01	158	.	.	3.0103	3.542	.	2	1.00	60.00	0.00	24.97	.	-8.980e-01	1.061	l_major	7,128	135	99	1/1	.	.	.	3385,238,0	.	.	.	0.0	2.0	22.0	226.0	0.0	0.0	149.0
LmjFc.18	444268	.	G	GC	3577.06	PASS	2	1.00	2	-1.413e+00	161	.	.	3.0103	1.697	.	2	1.00	50.31	-1.343e+00	26.11	.	-3.000e-01	1.277	l_major	6,131	137	99	1/1	.	.	.	3591,285,0	.	.	.	0.0	7.0	280.0	0.0	0.0	0.0	216.0
LmjFc.18	448004	.	C	CG	4658.06	PASS	2	1.00	2	0.923	198	.	.	3.0103	0.000	.	2	1.00	60.00	0.00	27.89	.	1.30	1.511	l_major	2,165	167	99	1/1	.	.	.	4672,467,0	.	.	.	0.0	232.0	14.0	0.0	0.0	0.0	187.0
LmjFc.18	476928	.	T	TG	2029.06	PASS	2	1.00	2	-6.320e-01	88	.	.	3.0103	2.562	.	2	1.00	40.42	-1.840e-01	27.80	.	1.32	1.170	l_major	3,70	73	99	1/1	.	.	.	2043,170,0	.	.	.	0.0	1.0	13.0	158.0	0.0	0.0	125.0
LmjFc.18	477930	.	A	AG	2554.06	PASS	2	1.00	2	1.08	119	.	.	3.0103	5.715	.	2	1.00	60.00	0.00	26.06	.	0.153	2.303	l_major	4,94	98	99	1/1	.	.	.	2568,189,0	.	.	.	171.0	1.0	19.0	3.0	0.0	0.0	123.0
LmjFc.18	484521	.	A	AC	4156.06	PASS	2	1.00	2	1.01	166	.	.	3.0103	2.073	.	2	1.00	60.00	0.00	26.81	.	-1.564e+00	0.228	l_major	4,151	155	99	1/1	.	.	.	4170,356,0	.	.	.	242.0	29.0	0.0	3.0	0.0	0.0	176.0
LmjFc.18	489123	.	T	TG	3862.64	PASS	1	0.500	2	-6.440e-01	243	.	.	3.0103	5.123	.	1	0.500	40.97	-2.838e+00	17.40	.	-1.533e+00	1.051	l_major	70,152	222	99	0/1	.	.	.	3870,0,1266	.	.	.	0.0	0.0	14.0	410.0	0.0	0.0	183.0
LmjFc.18	489606	.	T	TG	6301.06	PASS	2	1.00	2	0.476	243	.	.	3.0103	3.605	.	2	1.00	59.52	-2.880e-01	29.86	.	-4.110e-01	0.669	l_major	1,210	211	99	1/1	.	.	.	6315,633,0	.	.	.	1.0	0.0	28.0	282.0	0.0	2.0	226.0
LmjFc.18	561530	.	A	AG	2708.06	PASS	2	1.00	2	-7.250e-01	132	.	.	3.0103	2.170	.	2	1.00	60.00	0.00	26.55	.	0.674	0.509	l_major	3,99	102	99	1/1	.	.	.	2722,266,0	.	.	.	204.0	2.0	57.0	0.0	0.0	0.0	129.0
LmjFc.18	574317	.	C	CG	2609.06	PASS	2	1.00	2	2.11	127	.	.	3.0103	2.255	.	2	1.00	60.00	0.00	25.83	.	0.540	1.683	l_major	4,97	101	99	1/1	.	.	.	2623,225,0	.	.	.	0.0	188.0	29.0	0.0	0.0	0.0	107.0
LmjFc.18	629909	.	T	TG	2589.06	PASS	2	1.00	2	-1.389e+00	116	.	.	3.0103	0.000	.	2	1.00	53.03	-1.004e+00	30.82	.	-1.253e+00	1.159	l_major	1,83	94	99	1/1	.	.	.	2603,250,0	.	.	.	1.0	0.0	29.0	135.0	0.0	0.0	103.0
LmjFc.18	646863	.	T	C	962.6	PASS	1	0.500	2	-7.820e-01	67	.	.	3.0103	5.688	.	1	0.500	59.70	0.00	15.28	.	1.48	0.193	l_major	13,50	63	99	0/1	.	.	.	970,0,113	.	.	.	6.0	116.0	3.0	35.0	0.0	5.0	0.0
LmjFc.18	686891	.	T	TG	3765.06	PASS	2	1.00	2	-1.255e+00	167	.	.	3.0103	0.000	.	2	1.00	40.55	-3.250e-01	26.89	.	-1.739e+00	0.521	l_major	4,136	140	99	1/1	.	.	.	3779,334,0	.	.	.	1.0	1.0	17.0	194.0	0.0	0.0	143.0
LmjFc.18	695935	.	G	GC	2578.06	PASS	2	1.00	2	-7.270e-01	136	.	.	3.0103	0.000	.	2	1.00	60.00	0.00	24.55	.	-9.250e-01	1.003	l_major	3,102	105	99	1/1	.	.	.	2592,246,0	.	.	.	0.0	7.0	256.0	0.0	0.0	0.0	115.0
LmjFc.18	698732	.	T	TG	3213.06	PASS	2	1.00	2	-1.422e+00	134	.	.	3.0103	0.000	.	2	1.00	43.49	0.329	27.46	.	-4.420e-01	1.377	l_major	2,115	117	99	1/1	.	.	.	3227,299,0	.	.	.	0.0	0.0	17.0	165.0	0.0	0.0	133.0
LmjFc.19	9979	.	T	TG	2030.64	PASS	1	0.500	2	-5.090e-01	261	.	.	3.0103	9.631	.	1	0.500	59.96	0.00	8.87	.	-1.379e+00	0.840	l_major	133,96	229	99	0/1	.	.	.	2038,0,3052	.	.	.	3.0	1.0	19.0	292.0	0.0	0.0	114.0
LmjFc.19	31780	.	G	GC	1781.64	PASS	1	0.500	2	-3.487e+00	239	.	.	3.0103	1.705	.	1	0.500	60.00	0.00	8.36	.	-3.133e+00	0.823	l_major	125,88	213	99	0/1	.	.	.	1789,0,2910	.	.	.	0.0	4.0	288.0	0.0	0.0	0.0	89.0
LmjFc.19	32152	.	GCA	G	3783.6	PASS	1	0.500	2	-8.200e-02	295	.	.	3.0103	1.541	.	1	0.500	60.00	0.00	15.01	.	0.167	0.811	l_major	123,129	252	99	0/1	.	.	.	3791,0,3508	.	.	.	0.0	0.0	323.0	0.0	0.0	2.0	0.0
LmjFc.19	84858	.	A	AAT	3815.64	PASS	1	0.500	2	0.100	326	.	.	3.0103	4.106	.	1	0.500	60.00	0.00	14.51	.	-1.093e+00	0.948	l_major	134,129	265	99	0/1	.	.	.	3823,0,4158	.	.	.	335.0	0.0	0.0	3.0	0.0	0.0	119.0
LmjFc.19	85771	.	AC	A	90.6	PASS	1	0.500	2	0.568	139	.	.	3.0103	0.000	.	1	0.500	60.00	0.00	0.79	.	-2.310e-01	0.704	l_major	98,16	114	98	0/1	.	.	.	98,0,2326	.	.	.	222.0	27.0	6.0	10.0	0.0	1.0	0.0
LmjFc.19	96523	.	G	GAC	3110.64	PASS	1	0.500	2	0.688	288	.	.	3.0103	0.000	.	1	0.500	60.00	0.00	12.85	.	0.069	0.704	l_major	127,115	242	99	0/1	.	.	.	3118,0,3533	.	.	.	0.0	2.0	333.0	0.0	0.0	0.0	118.0
LmjFc.19	100850	.	T	TG	6686.06	PASS	2	1.00	2	0.512	270	.	.	3.0103	1.479	.	2	1.00	60.00	0.00	27.40	.	1.83	0.633	l_major	7,237	244	99	1/1	.	.	.	6700,573,0	.	.	.	0.0	1.0	14.0	289.0	0.0	3.0	240.0
LmjFc.19	114005	.	A	AG	4330.06	PASS	2	1.00	2	0.056	198	.	.	3.0103	0.000	.	2	1.00	60.00	0.00	25.32	.	1.55	0.929	l_major	9,162	171	99	1/1	.	.	.	4344,308,0	.	.	.	245.0	1.0	29.0	0.0	0.0	1.0	177.0
LmjFc.19	118216	.	A	AG	4948.06	PASS	2	1.00	2	-1.994e+00	193	.	.	3.0103	0.000	.	2	1.00	60.00	0.00	29.11	.	-3.950e-01	0.368	l_major	2,168	171	99	1/1	.	.	.	4962,493,0	.	.	.	233.0	0.0	31.0	0.0	0.0	0.0	204.0
LmjFc.19	126681	.	C	CG	4745.06	PASS	2	1.00	2	0.094	189	.	.	3.0103	0.000	.	2	1.00	60.00	0.00	28.24	.	0.062	0.248	l_major	1,167	168	99	1/1	.	.	.	4759,479,0	.	.	.	0.0	259.0	6.0	0.0	0.0	1.0	196.0
LmjFc.19	146636	.	G	GAC	3131.64	PASS	1	0.500	2	-1.904e+00	312	.	.	3.0103	0.956	.	1	0.500	59.99	0.00	12.14	.	0.025	0.675	l_major	142,116	258	99	0/1	.	.	.	3139,0,3902	.	.	.	3.0	10.0	331.0	2.0	0.0	0.0	101.0
LmjFc.19	163228	.	T	A	4748.6	PASS	1	0.500	2	0.166	301	.	.	3.0103	0.878	.	1	0.500	60.00	0.00	15.88	.	-2.468e+00	0.758	l_major	148,151	299	99	0/1	.	.	.	4756,0,4666	.	.	.	176.0	0.0	0.0	176.0	0.0	0.0	0.0
LmjFc.19	166526	.	C	CG	3349.06	PASS	2	1.00	2	0.732	141	.	.	3.0103	0.000	.	2	1.00	60.00	0.00	28.14	.	0.144	1.312	l_major	3,116	119	99	1/1	.	.	.	3363,302,0	.	.	.	0.0	200.0	26.0	0.0	0.0	0.0	146.0
LmjFc.19	178965	.	C	CG	2171.06	PASS	2	1.00	2	0.538	120	.	.	3.0103	1.377	.	2	1.00	52.63	-1.546e+00	23.10	.	-2.760e-01	0.434	l_major	9,85	94	64	1/1	.	.	.	2185,64,0	.	.	.	0.0	169.0	10.0	0.0	0.0	0.0	106.0
LmjFc.19	192542	.	T	C	306.6	PASS	1	0.500	2	-6.730e-01	40	.	.	3.0103	19.767	.	1	0.500	60.00	0.00	7.86	.	0.934	0.021	l_major	18,21	39	99	0/1	.	.	.	314,0,356	.	.	.	2.0	169.0	2.0	69.0	0.0	0.0	23.0
LmjFc.19	216656	.	C	T	5021.6	PASS	1	0.500	2	-2.570e+00	314	.	.	3.0103	12.662	.	1	0.500	60.00	0.00	15.99	.	0.333	1.090	l_major	154,160	314	99	0/1	.	.	.	5029,0,5169	.	.	.	1.0	156.0	0.0	168.0	0.0	0.0	0.0
LmjFc.19	248732	.	A	AC	2547.06	PASS	2	1.00	2	0.174	126	.	.	3.0103	0.000	.	2	1.00	60.00	0.00	25.22	.	1.98	1.202	l_major	2,99	101	99	1/1	.	.	.	2561,262,0	.	.	.	148.0	95.0	0.0	2.0	0.0	0.0	92.0
LmjFc.19	256996	.	A	AC	3286.06	PASS	2	1.00	2	1.82	137	.	.	3.0103	9.092	.	2	1.00	60.00	0.00	29.08	.	-9.800e-02	1.311	l_major	2,111	113	99	1/1	.	.	.	3300,326,0	.	.	.	204.0	30.0	2.0	0.0	0.0	1.0	133.0
LmjFc.19	260134	.	A	AC	4411.06	PASS	2	1.00	2	0.767	186	.	.	3.0103	0.000	.	2	1.00	60.00	0.00	28.10	.	0.846	1.031	l_major	2,155	157	99	1/1	.	.	.	4425,432,0	.	.	.	251.0	30.0	0.0	1.0	0.0	0.0	192.0
LmjFc.19	261326	.	T	TC	4454.06	PASS	2	1.00	2	0.879	194	.	.	3.0103	0.000	.	2	1.00	60.00	0.00	28.01	.	0.468	0.873	l_major	4,155	159	99	1/1	.	.	.	4468,417,0	.	.	.	2.0	21.0	0.0	234.0	0.0	0.0	175.0
LmjFc.19	267220	.	G	GC	2714.06	PASS	2	1.00	2	-2.006e+00	121	.	.	3.0103	5.639	.	2	1.00	59.87	0.00	25.85	.	-2.280e-01	2.281	l_major	6,99	105	99	1/1	.	.	.	2728,180,0	.	.	.	1.0	5.0	290.0	0.0	0.0	0.0	160.0
LmjFc.19	273716	.	C	CG	2273.06	PASS	2	1.00	2	-4.060e-01	103	.	.	3.0103	0.000	.	2	1.00	60.00	0.00	26.74	.	-1.131e+00	1.248	l_major	2,83	85	99	1/1	.	.	.	2287,207,0	.	.	.	0.0	159.0	17.0	1.0	0.0	1.0	95.0
LmjFc.19	289860	.	T	TC	2302.07	PASS	2	1.00	2	.	98	.	.	3.0103	0.000	.	2	1.00	60.00	.	28.78	.	.	2.076	l_major	0,80	89	99	1/1	.	.	.	2362,252,0	.	.	.	1.0	16.0	0.0	150.0	0.0	5.0	94.0
LmjFc.19	301427	.	A	AC	4584.06	PASS	2	1.00	2	-7.500e-02	189	.	.	3.0103	0.000	.	2	1.00	60.00	0.00	27.61	.	1.08	1.624	l_major	2,164	166	99	1/1	.	.	.	4598,467,0	.	.	.	244.0	42.0	0.0	1.0	0.0	0.0	175.0
LmjFc.19	348992	.	G	GC	2331.64	PASS	1	0.500	2	-3.080e-01	239	.	.	3.0103	6.633	.	1	0.500	60.00	0.00	10.79	.	-1.035e+00	1.095	l_major	116,100	216	99	0/1	.	.	.	2339,0,2853	.	.	.	2.0	4.0	294.0	0.0	0.0	0.0	113.0
LmjFc.19	414125	.	T	TC	2677.06	PASS	2	1.00	2	-1.335e+00	160	.	.	3.0103	5.085	.	2	1.00	60.00	0.00	22.50	.	-8.190e-01	1.609	l_major	10,109	119	99	1/1	.	.	.	2691,127,0	.	.	.	1.0	13.0	1.0	283.0	0.0	0.0	131.0
LmjFc.19	420551	.	T	TC	4769.06	PASS	2	1.00	2	1.30	184	.	.	3.0103	2.719	.	2	1.00	60.00	0.00	28.39	.	-1.728e+00	0.281	l_major	2,166	168	99	1/1	.	.	.	4783,464,0	.	.	.	0.0	44.0	0.0	262.0	0.0	1.0	166.0
LmjFc.19	439433	.	A	ATG	1538.64	PASS	1	0.500	2	-6.430e-01	211	.	.	3.0103	5.896	.	1	0.500	59.94	0.00	13.04	.	-1.418e+00	0.354	l_major	51,67	118	99	0/1	.	.	.	1546,0,1086	.	.	.	251.0	0.0	16.0	0.0	0.0	3.0	62.0
LmjFc.19	444914	.	GT	G	3365.03	PASS	2	1.00	2	0.711	168	.	.	3.0103	0.000	.	2	1.00	60.00	0.00	27.14	.	1.31	0.446	l_major	1,123	124	99	1/1	.	.	.	3379,349,0	.	.	.	0.0	0.0	225.0	3.0	0.0	3.0	0.0
LmjFc.19	449562	.	T	TC	1455.64	PASS	1	0.500	2	-2.190e+00	164	.	.	3.0103	5.980	.	1	0.500	60.00	0.00	10.18	.	0.588	1.276	l_major	72,71	143	99	0/1	.	.	.	1463,0,1563	.	.	.	3.0	2.0	0.0	233.0	0.0	0.0	67.0
LmjFc.19	474239	.	T	TC	1409.64	PASS	1	0.500	2	-1.643e+00	240	.	.	3.0103	3.405	.	1	0.500	59.98	0.00	7.42	.	-6.390e-01	0.749	l_major	123,67	194	99	0/1	.	.	.	1417,0,2889	.	.	.	0.0	19.0	4.0	282.0	0.0	0.0	90.0
LmjFc.19	488946	.	TTGTG	T	3660.06	PASS	1,1	0.500,0.500	2	1.36	193	.	.	3.0103	1.794	.	1,1	0.500,0.500	55.11	0.00	30.25	.	0.788	0.677	l_major	5,62,54	121	99	1/2	.	.	.	3677,1347,2301,2364,0,2332	.	.	.	0.0	0.0	5.0	242.0	0.0	2.0	57.0
LmjFc.19	488946	.	TTGTG	TTGTGTG	3660.06	PASS	1,1	0.500,0.500	2	1.36	193	.	.	3.0103	1.794	.	1,1	0.500,0.500	55.11	0.00	30.25	.	0.788	0.677	l_major	5,62,54	121	99	1/2	.	.	.	3677,1347,2301,2364,0,2332	.	.	.	0.0	0.0	5.0	242.0	0.0	2.0	57.0
LmjFc.19	499251	.	T	TCC	1012.64	PASS	1	0.500	2	-2.174e+00	162	.	.	3.0103	2.497	.	1	0.500	60.00	0.00	8.10	.	-3.660e+00	0.743	l_major	86,39	125	99	0/1	.	.	.	1020,0,2781	.	.	.	1.0	2.0	2.0	261.0	0.0	0.0	63.0
LmjFc.19	521146	.	A	G	4827.6	PASS	1	0.500	2	2.37	284	.	.	3.0103	14.897	.	1	0.500	60.00	0.00	17.00	.	-1.468e+00	0.929	l_major	139,145	284	99	0/1	.	.	.	4835,0,4226	.	.	.	150.0	0.0	146.0	1.0	0.0	0.0	0.0
LmjFc.19	574156	.	G	A	5855.6	PASS	1	0.500	2	1.70	343	.	.	3.0103	0.822	.	1	0.500	60.00	0.00	17.17	.	2.87	0.626	l_major	166,175	341	99	0/1	.	.	.	5863,0,5217	.	.	.	184.0	0.0	177.0	0.0	0.0	0.0	0.0
LmjFc.19	577339	.	GTA	G	1715.6	PASS	1	0.500	2	7.000e-03	190	.	.	3.0103	12.973	.	1	0.500	60.00	0.00	13.51	.	-1.730e+00	0.685	l_major	61,66	127	99	0/1	.	.	.	1723,0,1583	.	.	.	1.0	0.0	276.0	3.0	0.0	0.0	0.0
LmjFc.19	594178	.	A	AC	2039.64	PASS	1	0.500	2	1.20	267	.	.	3.0103	10.608	.	1	0.500	60.00	0.00	8.61	.	-2.203e+00	0.997	l_major	141,96	237	99	0/1	.	.	.	2047,0,3277	.	.	.	310.0	12.0	2.0	3.0	0.0	0.0	104.0
LmjFc.19	642183	.	A	AG	1017.06	PASS	2	1.00	2	.	45	.	.	3.0103	0.000	.	2	1.00	60.00	.	29.40	.	.	1.688	l_major	0,29	29	81	1|1	.	1|1	642183_A_AG	1031,81,0	642183	.	.	85.0	0.0	3.0	0.0	0.0	3.0	28.0
LmjFc.19	642190	.	A	AG	1084.06	PASS	2	1.00	2	1.71	36	.	.	3.0103	4.393	.	2	1.00	58.64	5.83	32.85	.	-1.631e+00	1.284	l_major	1,32	33	90	1|1	.	1|1	642183_A_AG	1098,90,0	642183	.	.	36.0	0.0	67.0	0.0	0.0	0.0	4.0
LmjFc.19	643289	.	T	TC	1817.06	PASS	2	1.00	2	-1.710e+00	93	.	.	3.0103	19.896	.	2	1.00	53.82	-9.140e-01	26.72	.	0.244	1.716	l_major	4,64	69	99	1/1	.	.	.	1831,110,0	.	.	.	0.0	15.0	2.0	192.0	0.0	0.0	107.0
LmjFc.19	647584	.	T	TC	2722.06	PASS	2	1.00	2	1.42	135	.	.	3.0103	0.000	.	2	1.00	60.00	0.00	26.43	.	1.48	1.131	l_major	6,97	103	99	1/1	.	.	.	2736,207,0	.	.	.	0.0	25.0	1.0	246.0	0.0	0.0	118.0
LmjFc.19	650707	.	GA	G	3904.03	PASS	2	1.00	2	.	165	.	.	3.0103	0.000	.	2	1.00	60.00	.	27.49	.	.	1.085	l_major	0,142	142	99	1/1	.	.	.	3918,426,0	.	.	.	0.0	1.0	215.0	0.0	0.0	7.0	0.0
LmjFc.19	656785	.	T	TC	6063.06	PASS	2	1.00	2	1.24	245	.	.	3.0103	0.000	.	2	1.00	60.00	0.00	28.87	.	2.24	0.424	l_major	3,207	210	99	1/1	.	.	.	6077,614,0	.	.	.	0.0	18.0	1.0	302.0	0.0	0.0	239.0
LmjFc.19	668144	.	C	CG	4353.06	PASS	2	1.00	2	-7.510e-01	174	.	.	3.0103	0.000	.	2	1.00	53.95	1.62	30.02	.	0.370	1.257	l_major	1,144	145	99	1/1	.	.	.	4367,445,0	.	.	.	0.0	227.0	20.0	1.0	0.0	0.0	176.0
LmjFc.19	713985	.	G	GC	4596.06	PASS	2	1.00	2	1.23	171	.	.	3.0103	0.000	.	2	1.00	60.00	0.00	30.24	.	1.93	0.536	l_major	5,147	152	99	1|1	.	1|1	713985_G_GC	4610,367,0	713985	.	.	3.0	9.0	253.0	3.0	0.0	0.0	106.0
LmjFc.19	717924	.	C	T	9141.6	PASS	1	0.500	2	-2.268e+00	658	.	.	3.0103	1.094	.	1	0.500	60.00	0.00	14.37	.	0.026	0.638	l_major	332,304	636	99	0/1	.	.	.	9149,0,10633	.	.	.	0.0	357.0	1.0	336.0	0.0	0.0	0.0
LmjFc.19	718051	.	C	T	10728.6	PASS	1	0.500	2	1.24	647	.	.	3.0103	5.927	.	1	0.500	60.00	0.00	16.69	.	1.36	0.751	l_major	320,323	643	99	0/1	.	.	.	10736,0,10382	.	.	.	0.0	340.0	0.0	340.0	0.0	0.0	0.0
LmjFc.19	718259	.	T	C	9353.6	PASS	1	0.500	2	1.43	620	.	.	3.0103	2.418	.	1	0.500	60.00	0.00	15.16	.	1.02	0.757	l_major	319,298	617	99	0/1	.	.	.	9361,0,9943	.	.	.	0.0	312.0	2.0	337.0	0.0	0.0	0.0
LmjFc.19	718362	.	C	A	9829.6	PASS	1	0.500	2	-1.473e+00	665	.	.	3.0103	1.102	.	1	0.500	60.00	0.00	14.80	.	1.37	0.646	l_major	356,308	664	99	0/1	.	.	.	9837,0,12061	.	.	.	327.0	369.0	0.0	0.0	0.0	0.0	0.0
LmjFc.19	718455	.	T	A	9627.6	PASS	1	0.500	2	0.264	639	.	.	3.0103	3.211	.	1	0.500	60.00	0.00	15.16	.	0.247	0.597	l_major	338,297	635	99	0/1	.	.	.	9635,0,11102	.	.	.	309.0	1.0	0.0	351.0	0.0	0.0	0.0
LmjFc.19	719063	.	T	A	8894.6	PASS	1	0.500	2	-4.853e+00	633	.	.	3.0103	0.000	.	1	0.500	60.00	0.00	14.07	.	-1.327e+00	0.670	l_major	327,305	632	99	0/1	.	.	.	8902,0,10804	.	.	.	317.0	3.0	0.0	340.0	0.0	0.0	0.0
LmjFc.19	720869	.	T	TC	7543.06	PASS	2	1.00	2	-4.710e-01	305	.	.	3.0103	0.000	.	2	1.00	59.92	0.00	30.05	.	-2.930e-01	1.455	l_major	2,249	251	99	1/1	.	.	.	7557,727,0	.	.	.	0.0	9.0	2.0	449.0	0.0	5.0	228.0
LmjFc.19	722304	.	G	A	2844.6	PASS	1	0.500	2	-2.712e+00	743	.	.	3.0103	0.738	.	1	0.500	48.50	-1.550e+01	3.83	.	2.92	0.742	l_major	627,116	743	99	0|1	.	0|1	722304_G_A	2852,0,25832	722304	.	.	300.0	2.0	661.0	2.0	0.0	0.0	0.0
LmjFc.19	722313	.	T	C	2787.6	PASS	1	0.500	2	-7.700e-02	736	.	.	3.0103	0.000	.	1	0.500	49.23	-1.549e+01	3.79	.	4.84	0.686	l_major	623,113	736	99	0|1	.	0|1	722304_G_A	2795,0,25691	722304	.	.	0.0	294.0	0.0	657.0	0.0	0.0	0.0
LmjFc.19	722371	.	G	T	326.6	PASS	1	0.500	2	-2.772e+00	669	.	.	3.0103	0.000	.	1	0.500	54.85	-1.521e+01	0.49	.	-4.649e+00	0.732	l_major	593,74	667	99	0/1	.	.	.	334,0,20785	.	.	.	0.0	1.0	629.0	143.0	0.0	0.0	0.0
LmjFc.19	722482	.	G	T	93.6	PASS	1	0.500	2	0.068	782	.	.	3.0103	9.960	.	1	0.500	57.50	-1.852e+01	0.12	.	-6.661e+00	2.013	l_major	713,64	777	99	0/1	.	.	.	101,0,25198	.	.	.	0.0	0.0	763.0	78.0	0.0	0.0	0.0
LmjFc.19	722625	.	ACGCCGTCACCCTC	A	10994.6	PASS	1	0.500	2	-1.482e+00	1032	.	.	3.0103	39.156	.	1	0.500	45.44	-8.624e+00	11.42	.	-8.290e-01	2.289	l_major	647,316	963	99	0/1	.	.	.	11002,0,25803	.	.	.	1051.0	4.0	3.0	0.0	0.0	2.0	0.0
LmjFc.19	722665	.	C	G	11697.6	PASS	1	0.500	2	-3.617e+00	927	.	.	3.0103	21.344	.	1	0.500	41.18	-5.135e+00	12.63	.	-4.756e+00	1.427	l_major	599,327	926	99	0|1	.	0|1	722665_C_G	11705,0,24224	722665	.	.	1.0	660.0	351.0	0.0	0.0	0.0	0.0
LmjFc.19	722671	.	G	C	12506.6	PASS	1	0.500	2	0.759	910	.	.	3.0103	12.665	.	1	0.500	40.60	-6.618e+00	13.74	.	-5.028e+00	1.119	l_major	585,325	910	99	0|1	.	0|1	722665_C_G	12514,0,24478	722665	.	.	0.0	309.0	648.0	0.0	0.0	0.0	0.0
LmjFc.19	722672	.	A	G	12506.6	PASS	1	0.500	2	2.09	913	.	.	3.0103	11.162	.	1	0.500	40.61	-6.655e+00	13.70	.	-5.692e+00	1.069	l_major	580,333	913	99	0|1	.	0|1	722665_C_G	12514,0,24380	722665	.	.	628.0	10.0	322.0	0.0	0.0	1.0	0.0
LmjFc.19	722679	.	A	T	12018.6	PASS	1	0.500	2	0.934	929	.	.	3.0103	4.256	.	1	0.500	40.63	-9.551e+00	12.94	.	-4.340e+00	0.836	l_major	598,331	929	99	0|1	.	0|1	722665_C_G	12026,0,23699	722665	.	.	657.0	2.0	1.0	377.0	0.0	0.0	0.0
LmjFc.19	722728	.	A	AC	9197.64	PASS	1	0.500	2	-9.840e-01	1000	.	.	3.0103	9.865	.	1	0.500	44.03	-1.940e+01	9.62	.	0.452	1.288	l_major	599,357	956	99	0/1	.	.	.	9205,0,16143	.	.	.	1143.0	17.0	2.0	2.0	0.0	0.0	413.0
LmjFc.19	722739	.	G	GC	15526.6	PASS	1	0.500	2	-4.090e-01	982	.	.	3.0103	11.277	.	1	0.500	44.49	18.64	16.29	.	-2.500e-01	0.278	l_major	362,591	953	99	0|1	.	0|1	722739_G_GC	15534,0,13237	722739	.	.	1.0	5.0	1137.0	0.0	0.0	0.0	639.0
LmjFc.19	722741	.	C	T	13140.6	PASS	1	0.500	2	-3.695e+00	985	.	.	3.0103	11.300	.	1	0.500	44.46	-1.818e+01	13.35	.	1.22	1.459	l_major	621,363	984	99	0|1	.	1|0	722739_G_GC	13148,0,24548	722739	.	.	0.0	708.0	0.0	444.0	0.0	0.0	2.0
LmjFc.19	722787	.	C	T	3493.6	PASS	1	0.500	2	1.62	953	.	.	3.0103	21.096	.	1	0.500	43.15	-9.597e+00	3.67	.	-2.053e+00	2.349	l_major	774,178	952	99	0/1	.	.	.	3501,0,25941	.	.	.	1.0	994.0	1.0	262.0	0.0	1.0	0.0
LmjFc.19	722896	.	T	C	2272.6	PASS	1	0.500	2	-4.361e+00	1105	.	.	3.0103	0.000	.	1	0.500	49.79	-3.436e+00	2.23	.	-1.602e+00	0.670	l_major	899,121	1020	99	0/1	.	.	.	2280,0,30832	.	.	.	2.0	249.0	0.0	1853.0	0.0	0.0	0.0
LmjFc.19	722910	.	G	A	3955.6	PASS	1	0.500	2	-5.622e+00	1577	.	.	3.0103	4.367	.	1	0.500	46.35	-4.970e-01	3.52	.	-7.594e+00	0.427	l_major	895,229	1124	99	0/1	.	.	.	3963,0,36558	.	.	.	2696.0	40.0	1807.0	37.0	0.0	0.0	0.0
LmjFc.19	722943	.	A	C	42554.6	PASS	1	0.500	2	-4.511e+00	2287	.	.	3.0103	5.214	.	1	0.500	48.11	-2.473e+01	25.60	.	-3.924e+00	0.557	l_major	609,1053	1662	99	0|1	.	0|1	722943_A_C	42562,0,21839	722943	.	.	706.0	5152.0	2.0	22.0	0.0	0.0	0.0
LmjFc.19	722951	.	C	T	941.6	PASS	1	0.500	2	-1.023e+01	2358	.	.	3.0103	6.432	.	1	0.500	48.23	-2.112e+01	0.55	.	-2.036e+00	1.279	l_major	1455,261	1716	99	0/1	.	.	.	949,0,47582	.	.	.	5.0	4820.0	5.0	1100.0	0.0	1.0	0.0
LmjFc.19	722960	.	C	T	44389.6	PASS	1	0.500	2	-1.308e+01	2424	.	.	3.0103	8.676	.	1	0.500	48.57	-2.556e+01	25.04	.	9.81	0.870	l_major	619,1154	1773	99	0|1	.	0|1	722943_A_C	44397,0,22051	722943	.	.	2.0	716.0	4.0	5252.0	0.0	3.0	0.0
LmjFc.19	722990	.	T	C	37659.6	PASS	1	0.500	2	-1.491e+01	2205	.	.	3.0103	40.685	.	1	0.500	49.26	-2.296e+01	24.61	.	7.52	1.914	l_major	581,949	1530	99	0/1	.	.	.	37667,0,20945	.	.	.	17.0	5201.0	11.0	735.0	0.0	3.0	0.0
LmjFc.19	723044	.	CT	C	9457.6	PASS	1	0.500	2	-2.727e+00	1001	.	.	3.0103	39.566	.	1	0.500	59.63	-7.083e+00	11.38	.	-2.991e+00	2.482	l_major	565,266	831	99	0|1	.	0|1	723036_C_T	9465,0,23461	723036	.	.	1.0	1058.0	0.0	0.0	0.0	0.0	0.0
LmjFc.19	723050	.	T	TTG	9595.64	PASS	1	0.500	2	0.381	976	.	.	3.0103	37.641	.	1	0.500	59.69	-6.493e+00	11.73	.	-2.286e+00	2.445	l_major	560,258	818	99	0|1	.	0|1	723036_C_T	9603,0,23158	723036	.	.	0.0	1.0	14.0	994.0	0.0	0.0	353.0
LmjFc.19	723056	.	T	G	4888.6	PASS	1	0.500	2	-1.965e+00	979	.	.	3.0103	18.454	.	1	0.500	59.78	-6.441e+00	6.01	.	-2.128e+00	2.063	l_major	634,179	813	99	0|1	.	0|1	723056_T_G	4896,0,26723	723056	.	.	0.0	2.0	280.0	758.0	0.0	0.0	0.0
LmjFc.19	723075	.	T	G	9995.6	PASS	1	0.500	2	1.02	970	.	.	3.0103	28.246	.	1	0.500	59.90	-3.417e+00	12.25	.	-1.871e+00	1.993	l_major	538,278	816	99	0|1	.	0|1	723036_C_T	10003,0,21490	723036	.	.	1.0	0.0	446.0	598.0	0.0	0.0	0.0
LmjFc.19	723086	.	C	G	5444.6	PASS	1	0.500	2	-2.480e-01	964	.	.	3.0103	7.626	.	1	0.500	59.95	-1.835e+00	6.62	.	-1.600e-02	1.384	l_major	635,188	823	99	0|1	.	0|1	723056_T_G	5452,0,26067	723056	.	.	0.0	744.0	294.0	1.0	0.0	0.0	0.0
LmjFc.19	723124	.	C	T	5897.6	PASS	1	0.500	2	-1.630e+00	987	.	.	3.0103	3.774	.	1	0.500	59.97	0.00	6.72	.	-8.700e-02	0.982	l_major	650,227	877	99	0/1	.	.	.	5905,0,22469	.	.	.	1.0	740.0	1.0	310.0	0.0	0.0	0.0
LmjFc.19	723196	.	C	G	12111.6	PASS	1	0.500	2	1.35	992	.	.	3.0103	0.541	.	1	0.500	59.95	-5.187e+00	12.78	.	-3.674e+00	0.745	l_major	591,357	948	99	0/1	.	.	.	12119,0,19249	.	.	.	3.0	653.0	423.0	1.0	0.0	0.0	1.0
LmjFc.19	723249	.	C	CACGAAAACACAGCCACGAAAACACACCCACGAAAACACACCCACGAAAACACAGCG	1724.64	PASS	1	0.500	2	1.06	688	.	.	3.0103	0.000	.	1	0.500	59.48	-1.352e+01	2.82	.	-1.484e+00	1.857	l_major	605,6	611	99	0/1	.	.	.	1732,0,25458	.	.	.	0.0	1168.0	268.0	1.0	0.0	0.0	0.0
LmjFc.19	723311	.	TC	T	15237.6	PASS	1	0.500	2	7.000e-03	1029	.	.	3.0103	0.530	.	1	0.500	60.00	0.00	15.12	.	2.47	0.651	l_major	606,402	1008	99	0|1	.	0|1	723311_TC_T	15245,0,24438	723311	.	.	0.0	2.0	3.0	1134.0	0.0	1.0	0.0
LmjFc.19	723315	.	A	AC	15473.6	PASS	1	0.500	2	0.889	1028	.	.	3.0103	0.000	.	1	0.500	60.00	0.00	15.13	.	2.67	0.665	l_major	610,413	1023	99	0|1	.	0|1	723311_TC_T	15481,0,24590	723311	.	.	669.0	439.0	2.0	0.0	0.0	1.0	7.0
LmjFc.19	723391	.	C	CA	15653.6	PASS	1	0.500	2	-2.540e+00	1033	.	.	3.0103	1.128	.	1	0.500	60.00	0.00	15.38	.	-2.100e-01	0.596	l_major	591,427	1018	99	0|1	.	0|1	723391_C_CA	15661,0,23230	723391	.	.	2.0	1105.0	0.0	2.0	0.0	0.0	386.0
LmjFc.19	723392	.	G	T	15653.6	PASS	1	0.500	2	-1.941e+00	1033	.	.	3.0103	1.129	.	1	0.500	60.00	0.00	15.23	.	0.044	0.597	l_major	599,429	1028	99	0|1	.	0|1	723391_C_CA	15661,0,23230	723391	.	.	68.0	1.0	651.0	388.0	0.0	0.0	0.0
LmjFc.19	723518	.	G	GC	12654.6	PASS	1	0.500	2	0.069	793	.	.	3.0103	0.000	.	1	0.500	59.99	1.08	16.69	.	0.677	0.661	l_major	350,408	758	99	0/1	.	.	.	12662,0,11238	.	.	.	0.0	14.0	1024.0	1.0	0.0	0.0	608.0
LmjFc.19	723520	.	C	CA	11257.6	PASS	1	0.500	2	-1.745e+00	807	.	.	3.0103	0.522	.	1	0.500	59.99	-1.083e+00	14.56	.	-6.860e-01	0.745	l_major	418,355	773	99	0/1	.	.	.	11265,0,13602	.	.	.	4.0	1082.0	0.0	0.0	0.0	0.0	308.0
LmjFc.19	723533	.	T	TC	32285.1	PASS	1,1	0.500,0.500	2	.	782	.	.	3.0103	0.000	.	1,1	0.500,0.500	59.99	.	36.76	.	.	1.102	l_major	0,473,156	629	99	1/2	.	.	.	32302,6939,4921,20104,0,19284	.	.	.	0.0	60.0	1.0	988.0	0.0	0.0	760.0
LmjFc.19	723533	.	T	TCCCCCCTTC	32285.1	PASS	1,1	0.500,0.500	2	.	782	.	.	3.0103	0.000	.	1,1	0.500,0.500	59.99	.	36.76	.	.	1.102	l_major	0,473,156	629	99	1/2	.	.	.	32302,6939,4921,20104,0,19284	.	.	.	0.0	60.0	1.0	988.0	0.0	0.0	760.0
LmjFc.19	723824	.	T	G	17136.6	PASS	1	0.500	2	-7.700e-02	1194	.	.	3.0103	0.523	.	1	0.500	60.00	0.00	14.44	.	-1.484e+00	0.616	l_major	651,536	1187	99	0/1	.	.	.	17144,0,21715	.	.	.	0.0	0.0	574.0	713.0	0.0	0.0	0.0
LmjFc.19	723861	.	CCT	C	13429.6	PASS	1	0.500	2	1.26	1163	.	.	3.0103	0.525	.	1	0.500	60.00	0.00	13.26	.	0.442	0.637	l_major	574,439	1013	99	0/1	.	.	.	13437,0,18314	.	.	.	2.0	1221.0	2.0	0.0	0.0	3.0	0.0
LmjFc.19	723969	.	A	C	15936.6	PASS	1	0.500	2	5.46	1128	.	.	3.0103	2.460	.	1	0.500	60.00	0.00	14.19	.	-1.038e+00	0.537	l_major	634,489	1123	99	0/1	.	.	.	15944,0,19999	.	.	.	670.0	515.0	3.0	1.0	0.0	0.0	0.0
LmjFc.19	723997	.	A	G	9459.6	PASS	1	0.500	2	-2.230e-01	1143	.	.	3.0103	1.937	.	1	0.500	60.00	0.00	8.31	.	0.310	0.560	l_major	803,335	1138	99	0/1	.	.	.	9467,0,27263	.	.	.	836.0	2.0	347.0	0.0	0.0	0.0	0.0
LmjFc.19	724067	.	G	C	8810.6	PASS	1	0.500	2	-3.560e-01	1080	.	.	3.0103	1.917	.	1	0.500	60.00	0.00	8.19	.	0.307	0.819	l_major	762,314	1076	99	0/1	.	.	.	8818,0,26622	.	.	.	2.0	327.0	795.0	1.0	0.0	0.0	0.0
LmjFc.19	724224	.	T	TGC	13914.6	PASS	1	0.500	2	0.625	1034	.	.	3.0103	8.383	.	1	0.500	59.95	-3.116e+00	14.03	.	-1.914e+01	1.152	l_major	612,380	992	99	0|1	.	0|1	724224_T_TGC	13922,0,24912	724224	.	.	1.0	2.0	3.0	1529.0	0.0	0.0	0.0
LmjFc.19	724228	.	T	TCC	19007.6	PASS	1	0.500	2	1.64	1019	.	.	3.0103	7.396	.	1	0.500	59.95	-3.223e+00	18.76	.	-1.941e+01	1.117	l_major	641,372	1013	99	0|1	.	0|1	724224_T_TGC	19015,0,25180	724224	.	.	0.0	828.0	3.0	678.0	0.0	0.0	0.0
LmjFc.19	724229	.	A	AACGCCGCGCCACAGCCGAGCGAGGCGGCGCCTGTGTTGGCAGCGGACACTCTCCCTCCGACGCCTGCCGAGTGCGCG	18901.6	PASS	1	0.500	2	2.15	1000	.	.	3.0103	7.369	.	1	0.500	59.95	-3.265e+00	19.02	.	-1.980e+01	1.096	l_major	635,359	994	99	0|1	.	0|1	724224_T_TGC	18909,0,25204	724224	.	.	781.0	9.0	716.0	0.0	0.0	0.0	0.0
LmjFc.19	724287	.	T	C	12125.6	PASS	1	0.500	2	3.83	952	.	.	3.0103	1.146	.	1	0.500	59.88	-1.914e+00	12.86	.	3.92	0.786	l_major	610,333	943	99	0|1	.	0|1	724287_T_C	12133,0,24250	724287	.	.	0.0	525.0	6.0	1028.0	0.0	0.0	0.0
LmjFc.19	724294	.	G	C	12608.6	PASS	1	0.500	2	0.260	977	.	.	3.0103	1.144	.	1	0.500	59.90	-1.315e+00	13.03	.	5.04	0.817	l_major	614,354	968	99	0|1	.	0|1	724287_T_C	12616,0,24564	724287	.	.	380.0	538.0	652.0	0.0	0.0	0.0	0.0
LmjFc.19	725057	.	G	A	52.6	PASS	1	0.500	2	-4.355e+00	781	.	.	3.0103	4.782	.	1	0.500	57.00	-1.847e+01	0.07	.	1.57	1.013	l_major	704,74	778	60	0/1	.	.	.	60,0,25433	.	.	.	222.0	1.0	726.0	0.0	0.0	0.0	0.0
LmjFc.19	725072	.	T	C	986.6	PASS	1	0.500	2	-2.369e+00	756	.	.	3.0103	4.753	.	1	0.500	57.66	-2.396e+01	1.31	.	3.04	1.103	l_major	679,74	753	99	0|1	.	0|1	725072_T_C	994,0,28229	725072	.	.	0.0	223.0	0.0	697.0	0.0	0.0	0.0
LmjFc.19	725082	.	C	T	959.6	PASS	1	0.500	2	-2.402e+00	753	.	.	3.0103	4.834	.	1	0.500	56.70	-1.907e+01	1.28	.	3.16	1.129	l_major	677,73	750	99	0|1	.	0|1	725072_T_C	967,0,28148	725072	.	.	0.0	692.0	0.0	213.0	0.0	0.0	0.0
LmjFc.20	19001	.	T	TC	3324.06	PASS	2	1.00	2	0.521	146	.	.	3.0103	3.616	.	2	1.00	60.00	0.00	27.70	.	1.04	0.310	l_major	7,113	120	99	1|1	.	1|1	19001_T_TC	3338,200,0	19001	.	.	1.0	24.0	2.0	210.0	0.0	0.0	76.0
LmjFc.20	21328	.	A	AAC	1410.64	PASS	1	0.500	2	0.644	227	.	.	3.0103	2.048	.	1	0.500	60.00	0.902	9.16	.	0.615	0.886	l_major	86,68	154	99	0/1	.	.	.	1418,0,2019	.	.	.	278.0	1.0	1.0	1.0	0.0	0.0	71.0
LmjFc.20	44220	.	A	AG	1994.06	PASS	2	1.00	2	1.75	116	.	.	3.0103	5.617	.	2	1.00	60.00	0.00	23.46	.	0.145	2.274	l_major	4,81	85	99	1/1	.	.	.	2008,164,0	.	.	.	163.0	1.0	117.0	1.0	0.0	0.0	96.0
LmjFc.20	52905	.	A	G	5208.6	PASS	1	0.500	2	3.18	341	.	.	3.0103	1.780	.	1	0.500	60.00	0.00	15.36	.	0.910	0.671	l_major	182,157	339	99	0/1	.	.	.	5216,0,5676	.	.	.	191.0	0.0	168.0	0.0	0.0	0.0	0.0
LmjFc.20	62966	.	A	AG	3287.06	PASS	2	1.00	2	-1.322e+00	154	.	.	3.0103	0.000	.	2	1.00	60.00	0.00	26.30	.	-1.488e+00	0.710	l_major	4,121	125	99	1/1	.	.	.	3301,293,0	.	.	.	213.0	1.0	12.0	0.0	0.0	7.0	151.0
LmjFc.20	81226	.	A	AC	3918.06	PASS	2	1.00	2	-1.603e+00	163	.	.	3.0103	6.551	.	2	1.00	60.00	0.00	27.21	.	-1.042e+00	0.359	l_major	2,142	144	99	1/1	.	.	.	3932,376,0	.	.	.	205.0	28.0	0.0	1.0	0.0	0.0	160.0
LmjFc.20	97377	.	C	CG	3644.06	PASS	2	1.00	2	0.812	169	.	.	3.0103	0.000	.	2	1.00	59.87	-2.000e-01	26.99	.	0.440	0.548	l_major	7,128	135	99	1/1	.	.	.	3658,275,0	.	.	.	0.0	230.0	15.0	2.0	0.0	0.0	161.0
LmjFc.20	112205	.	T	TC	2062.06	PASS	2	1.00	2	0.880	116	.	.	3.0103	2.352	.	2	1.00	59.86	0.00	22.66	.	0.227	0.395	l_major	5,86	91	99	1/1	.	.	.	2076,153,0	.	.	.	1.0	87.0	2.0	149.0	0.0	0.0	78.0
LmjFc.20	117342	.	G	GC	2185.06	PASS	2	1.00	2	-3.980e-01	110	.	.	3.0103	0.000	.	2	1.00	60.00	0.00	24.83	.	1.22	0.981	l_major	4,84	88	99	1/1	.	.	.	2199,197,0	.	.	.	2.0	23.0	218.0	1.0	0.0	0.0	99.0
LmjFc.20	126408	.	G	GC	1012.64	PASS	1	0.500	2	-2.590e+00	170	.	.	3.0103	1.396	.	1	0.500	60.00	0.00	7.08	.	-2.053e+00	0.860	l_major	94,49	143	99	0/1	.	.	.	1020,0,2163	.	.	.	1.0	6.0	219.0	2.0	0.0	0.0	64.0
LmjFc.20	127906	.	G	GC	1102.64	PASS	1	0.500	2	-2.238e+00	172	.	.	3.0103	3.466	.	1	0.500	60.00	0.00	7.93	.	-1.222e+00	1.039	l_major	84,55	139	99	0/1	.	.	.	1110,0,1887	.	.	.	0.0	1.0	281.0	2.0	0.0	0.0	77.0
LmjFc.20	129458	.	T	TTC	1578.64	PASS	1	0.500	2	0.332	191	.	.	3.0103	5.240	.	1	0.500	60.00	0.00	11.69	.	-4.000e-02	0.786	l_major	77,58	135	99	0/1	.	.	.	1586,0,2146	.	.	.	2.0	20.0	1.0	236.0	0.0	1.0	67.0
LmjFc.20	144850	.	T	TG	4202.64	PASS	1	0.500	2	-7.400e-01	346	.	.	3.0103	4.843	.	1	0.500	60.00	0.00	12.36	.	0.410	0.491	l_major	174,166	340	99	0|1	.	0|1	144850_T_TG	4210,0,5892	144850	.	.	0.0	2.0	4.0	357.0	0.0	0.0	170.0
LmjFc.20	144851	.	G	GC	5601.64	PASS	1	0.500	2	0.789	351	.	.	3.0103	7.010	.	1	0.500	60.00	0.00	16.05	.	-1.290e-01	0.968	l_major	172,177	349	99	0|1	.	1|0	144850_T_TG	5609,0,5639	144850	.	.	0.0	1.0	365.0	0.0	0.0	0.0	180.0
LmjFc.20	152633	.	T	C	139.64	PASS	1	0.500	2	-1.149e+00	142	.	.	3.0103	42.667	.	1	0.500	60.00	0.00	1.26	.	-1.866e+00	0.016	l_major	84,27	116	99	0/1	.	.	.	147,0,1404	.	.	.	4.0	89.0	7.0	143.0	0.0	1.0	0.0
LmjFc.20	152942	.	A	AC	3415.06	PASS	2	1.00	2	0.285	141	.	.	3.0103	2.104	.	2	1.00	60.00	0.00	27.10	.	0.713	0.435	l_major	3,123	126	99	1/1	.	.	.	3429,311,0	.	.	.	195.0	29.0	0.0	0.0	0.0	0.0	138.0
LmjFc.20	162119	.	G	GCA	2118.64	PASS	1	0.500	2	0.046	186	.	.	3.0103	3.157	.	1	0.500	60.00	0.00	15.03	.	0.433	1.022	l_major	68,73	141	99	0/1	.	.	.	2126,0,1829	.	.	.	14.0	4.0	234.0	1.0	0.0	0.0	64.0
LmjFc.20	165327	.	C	CG	3129.06	PASS	2	1.00	2	-1.624e+00	144	.	.	3.0103	2.919	.	2	1.00	60.00	0.00	26.97	.	-4.030e-01	0.189	l_major	2,114	116	99	1/1	.	.	.	3143,312,0	.	.	.	0.0	221.0	25.0	1.0	0.0	10.0	153.0
LmjFc.20	171478	.	T	TC	2747.06	PASS	2	1.00	2	1.50	121	.	.	3.0103	0.000	.	2	1.00	60.00	0.00	26.41	.	0.447	0.475	l_major	3,101	104	99	1/1	.	.	.	2761,250,0	.	.	.	1.0	17.0	0.0	223.0	0.0	2.0	125.0
LmjFc.20	176590	.	T	TG	4031.06	PASS	2	1.00	2	0.477	162	.	.	3.0103	2.951	.	2	1.00	60.00	0.00	29.21	.	-1.194e+00	0.172	l_major	2,136	138	99	1/1	.	.	.	4045,385,0	.	.	.	0.0	0.0	7.0	217.0	0.0	10.0	155.0
LmjFc.20	178975	.	G	GC	3857.06	PASS	2	1.00	2	-1.707e+00	168	.	.	3.0103	17.466	.	2	1.00	60.00	0.00	25.71	.	1.17	2.151	l_major	3,147	150	99	1/1	.	.	.	3871,324,0	.	.	.	0.0	12.0	272.0	1.0	0.0	0.0	191.0
LmjFc.20	205130	.	T	TCCA	2619.06	PASS	2	1.00	2	1.91	61	.	.	3.0103	0.000	.	2	1.00	60.00	0.00	30.54	.	0.617	2.200	l_major	1,58	59	99	1/1	.	.	.	2633,164,0	.	.	.	2.0	0.0	0.0	91.0	0.0	0.0	61.0
LmjFc.20	227273	.	T	TC	4450.06	PASS	2	1.00	2	-2.946e+00	188	.	.	3.0103	13.396	.	2	1.00	60.00	0.00	27.47	.	-3.250e-01	1.480	l_major	5,157	162	99	1/1	.	.	.	4464,361,0	.	.	.	0.0	31.0	1.0	263.0	0.0	1.0	180.0
LmjFc.20	227619	.	A	AC	3906.06	PASS	2	1.00	2	0.179	156	.	.	3.0103	0.000	.	2	1.00	60.00	0.00	28.72	.	-1.274e+00	1.878	l_major	1,135	136	99	1/1	.	.	.	3920,386,0	.	.	.	257.0	13.0	1.0	0.0	0.0	0.0	193.0
LmjFc.20	242708	.	G	GC	3842.06	PASS	2	1.00	2	-2.222e+00	169	.	.	3.0103	12.860	.	2	1.00	60.00	0.00	26.87	.	0.667	0.286	l_major	4,139	143	99	1/1	.	.	.	3856,366,0	.	.	.	0.0	12.0	232.0	1.0	0.0	0.0	153.0
LmjFc.20	242870	.	T	TG	3395.06	PASS	2	1.00	2	-3.080e-01	158	.	.	3.0103	0.000	.	2	1.00	60.00	0.00	25.92	.	-5.110e-01	1.025	l_major	5,126	131	99	1/1	.	.	.	3409,283,0	.	.	.	0.0	1.0	12.0	241.0	0.0	13.0	159.0
LmjFc.20	244194	.	T	C	484.6	PASS	1	0.500	2	-2.317e+00	57	.	.	3.0103	5.207	.	1	0.500	59.80	1.69	8.65	.	0.427	1.657	l_major	15,41	56	99	0/1	.	.	.	492,0,199	.	.	.	6.0	112.0	6.0	54.0	0.0	2.0	0.0
LmjFc.20	254550	.	G	GC	2734.06	PASS	2	1.00	2	0.785	122	.	.	3.0103	0.000	.	2	1.00	60.00	0.00	27.34	.	-1.369e+00	2.221	l_major	1,99	100	99	1/1	.	.	.	2748,270,0	.	.	.	3.0	11.0	184.0	2.0	0.0	0.0	120.0
LmjFc.20	256479	.	G	GC	751.06	PASS	2	1.00	2	-1.378e+00	34	.	.	3.0103	5.441	.	2	1.00	60.00	0.00	26.82	.	0.806	1.966	l_major	1,27	28	80	1/1	.	.	.	765,80,0	.	.	.	0.0	3.0	101.0	1.0	0.0	0.0	74.0
LmjFc.20	264131	.	G	GA	6685.06	PASS	2	1.00	2	-7.100e-01	293	.	.	3.0103	1.556	.	2	1.00	60.00	0.00	26.85	.	0.453	1.065	l_major	6,243	249	99	1/1	.	.	.	6699,585,0	.	.	.	7.0	0.0	350.0	0.0	0.0	0.0	273.0
LmjFc.20	266673	.	T	TTC	8258.06	PASS	2	1.00	2	-2.780e-01	336	.	.	3.0103	7.661	.	2	1.00	60.00	0.00	32.26	.	-1.196e+00	0.645	l_major	5,251	256	99	1/1	.	.	.	8272,610,0	.	.	.	0.0	17.0	0.0	364.0	0.0	0.0	233.0
LmjFc.20	278519	.	T	TC	2903.06	PASS	2	1.00	2	1.50	136	.	.	3.0103	2.776	.	2	1.00	60.00	0.00	27.39	.	-2.300e-02	1.774	l_major	2,104	106	99	1/1	.	.	.	2917,288,0	.	.	.	1.0	70.0	2.0	162.0	0.0	0.0	82.0
LmjFc.20	289481	.	A	ATG	3766.64	PASS	1	0.500	2	-1.400e-01	312	.	.	3.0103	1.655	.	1	0.500	60.00	0.00	14.95	.	-9.100e-02	0.587	l_major	131,121	252	99	0/1	.	.	.	3774,0,4108	.	.	.	330.0	3.0	8.0	2.0	0.0	0.0	122.0
LmjFc.20	291810	.	A	AC	2889.06	PASS	2	1.00	2	-5.270e-01	121	.	.	3.0103	0.000	.	2	1.00	60.00	0.00	27.51	.	-7.700e-01	1.003	l_major	3,102	105	99	1/1	.	.	.	2903,263,0	.	.	.	158.0	42.0	0.0	1.0	0.0	2.0	124.0
LmjFc.20	296036	.	T	TC	2001.06	PASS	2	1.00	2	1.07	101	.	.	3.0103	0.000	.	2	1.00	60.00	0.00	27.41	.	-6.650e-01	1.038	l_major	1,72	73	99	1/1	.	.	.	2015,197,0	.	.	.	0.0	16.0	1.0	234.0	0.0	1.0	105.0
LmjFc.20	342650	.	T	TC	3712.06	PASS	2	1.00	2	0.373	160	.	.	3.0103	2.265	.	2	1.00	60.00	0.00	27.50	.	0.478	0.629	l_major	3,132	135	99	1/1	.	.	.	3726,328,0	.	.	.	0.0	9.0	0.0	220.0	0.0	1.0	171.0
LmjFc.20	342735	.	A	AG	1419.64	PASS	1	0.500	2	-1.886e+00	99	.	.	3.0103	1.244	.	1	0.500	60.00	0.00	18.68	.	-1.482e+00	1.002	l_major	12,64	76	76	0/1	.	.	.	1427,0,76	.	.	.	179.0	2.0	25.0	0.0	0.0	0.0	106.0
LmjFc.20	427925	.	T	TC	6397.06	PASS	2	1.00	2	-1.235e+00	254	.	.	3.0103	0.000	.	2	1.00	60.00	0.00	28.31	.	-5.290e-01	0.241	l_major	1,225	226	99	1/1	.	.	.	6411,650,0	.	.	.	0.0	8.0	2.0	313.0	0.0	0.0	243.0
LmjFc.20	430605	.	T	TC	1688.06	PASS	2	1.00	2	.	67	.	.	3.0103	0.000	.	2	1.00	60.00	.	28.13	.	.	1.571	l_major	0,60	60	99	1/1	.	.	.	1702,180,0	.	.	.	0.0	16.0	0.0	96.0	0.0	5.0	71.0
LmjFc.20	490269	.	T	TC	3561.06	PASS	2	1.00	2	0.368	168	.	.	3.0103	5.887	.	2	1.00	60.00	0.00	27.82	.	0.745	2.165	l_major	1,127	128	99	1/1	.	.	.	3575,371,0	.	.	.	1.0	13.0	0.0	264.0	0.0	1.0	122.0
LmjFc.20	493876	.	T	TC	3167.06	PASS	2	1.00	2	0.205	147	.	.	3.0103	7.803	.	2	1.00	60.00	0.00	26.61	.	0.815	2.203	l_major	3,116	119	99	1/1	.	.	.	3181,341,0	.	.	.	1.0	84.0	1.0	208.0	0.0	0.0	87.0
LmjFc.20	510354	.	G	GC	4290.06	PASS	2	1.00	2	-1.243e+00	183	.	.	3.0103	9.536	.	2	1.00	60.00	0.00	26.98	.	0.519	0.252	l_major	3,156	159	99	1/1	.	.	.	4304,421,0	.	.	.	0.0	3.0	239.0	0.0	0.0	0.0	188.0
LmjFc.20	515743	.	C	CAT	975.64	PASS	1	0.500	2	0.042	115	.	.	3.0103	0.000	.	1	0.500	60.00	0.00	19.51	.	-1.709e+00	0.788	l_major	8,42	50	36	0/1	.	.	.	983,0,36	.	.	.	0.0	197.0	1.0	21.0	0.0	3.0	60.0
LmjFc.20	516875	.	A	AG	5835.06	PASS	2	1.00	2	1.52	238	.	.	3.0103	0.000	.	2	1.00	60.00	0.00	27.52	.	-2.940e-01	0.479	l_major	3,209	212	99	1/1	.	.	.	5849,552,0	.	.	.	281.0	2.0	16.0	1.0	0.0	0.0	237.0
LmjFc.20	520525	.	A	AC	2499.06	PASS	2	1.00	2	0.156	120	.	.	3.0103	1.969	.	2	1.00	60.00	0.00	25.76	.	0.382	0.360	l_major	4,93	97	99	1/1	.	.	.	2513,192,0	.	.	.	192.0	28.0	0.0	1.0	0.0	0.0	110.0
LmjFc.20	541737	.	A	AC	2038.06	PASS	2	1.00	2	0.119	141	.	.	3.0103	0.000	.	2	1.00	60.00	0.00	25.16	.	0.632	0.918	l_major	7,74	81	99	1/1	.	.	.	2052,164,0	.	.	.	179.0	60.0	4.0	2.0	0.0	0.0	84.0
LmjFc.20	549954	.	T	TG	3188.06	PASS	2	1.00	2	-8.260e-01	148	.	.	3.0103	0.000	.	2	1.00	60.00	0.00	26.13	.	-3.300e-02	0.521	l_major	3,119	122	99	1/1	.	.	.	3202,286,0	.	.	.	0.0	0.0	24.0	203.0	0.0	2.0	146.0
LmjFc.20	570510	.	A	AC	4919.06	PASS	2	1.00	2	-3.630e-01	191	.	.	3.0103	0.000	.	2	1.00	60.00	0.00	28.43	.	-1.710e+00	0.818	l_major	3,170	173	99	1/1	.	.	.	4933,445,0	.	.	.	262.0	20.0	0.0	2.0	0.0	0.0	195.0
LmjFc.20	579574	.	T	TC	3214.06	PASS	2	1.00	2	0.657	140	.	.	3.0103	1.891	.	2	1.00	60.00	0.00	27.01	.	-4.870e-01	1.219	l_major	4,115	119	99	1/1	.	.	.	3228,307,0	.	.	.	1.0	43.0	0.0	207.0	0.0	1.0	124.0
LmjFc.20	615761	.	G	GAC	69.64	PASS	1	0.500	2	-4.530e-01	261	.	.	3.0103	3.177	.	1	0.500	59.96	0.00	0.33	.	0.048	1.083	l_major	193,21	214	77	0/1	.	.	.	77,0,6130	.	.	.	0.0	1.0	296.0	2.0	0.0	2.0	22.0
LmjFc.20	618837	.	G	GC	2781.06	PASS	2	1.00	2	0.625	144	.	.	3.0103	11.140	.	2	1.00	60.00	0.00	24.83	.	-1.270e-01	1.068	l_major	5,107	112	99	1/1	.	.	.	2795,237,0	.	.	.	1.0	4.0	246.0	1.0	0.0	0.0	130.0
LmjFc.20	657533	.	A	AG	3818.06	PASS	2	1.00	2	1.40	145	.	.	3.0103	5.584	.	2	1.00	60.00	0.00	31.04	.	1.18	1.982	l_major	1,122	123	99	1/1	.	.	.	3832,378,0	.	.	.	177.0	0.0	28.0	1.0	0.0	0.0	136.0
LmjFc.20	703148	.	A	AG	2875.06	PASS	2	1.00	2	-6.210e-01	148	.	.	3.0103	0.000	.	2	1.00	60.00	0.00	25.00	.	-7.780e-01	0.892	l_major	7,108	115	99	1/1	.	.	.	2889,177,0	.	.	.	243.0	0.0	14.0	0.0	0.0	0.0	170.0
LmjFc.20	706776	.	C	CG	3286.06	PASS	2	1.00	2	-5.400e-01	145	.	.	3.0103	4.958	.	2	1.00	60.00	0.00	26.72	.	0.474	2.038	l_major	5,118	123	99	1/1	.	.	.	3300,279,0	.	.	.	0.0	217.0	13.0	0.0	0.0	0.0	153.0
LmjFc.20	720846	.	T	TG	5679.06	PASS	2	1.00	2	-5.250e-01	241	.	.	3.0103	5.661	.	2	1.00	60.00	0.00	26.79	.	0.188	1.039	l_major	8,204	212	99	1/1	.	.	.	5693,500,0	.	.	.	0.0	1.0	29.0	278.0	0.0	15.0	221.0
LmjFc.21	3497	.	C	CT	6804.06	PASS	2	1.00	2	.	240	.	.	3.0103	0.000	.	2	1.00	45.34	.	30.38	.	.	1.752	l_major	0,224	224	99	1/1	.	.	.	6818,676,0	.	.	.	0.0	307.0	0.0	3.0	0.0	24.0	262.0
LmjFc.21	3736	.	A	G	15349	PASS	2	1.00	2	.	343	.	.	3.0103	0.000	.	2	1.00	50.14	.	34.87	.	.	1.212	l_major	0,343	343	99	1|1	.	1|1	3736_A_G	15363,1041,0	3736	.	.	4.0	1.0	361.0	0.0	0.0	0.0	0.0
LmjFc.21	3738	.	G	A	15349	PASS	2	1.00	2	.	340	.	.	3.0103	0.000	.	2	1.00	49.85	.	31.04	.	.	1.227	l_major	0,340	340	99	1|1	.	1|1	3736_A_G	15363,1041,0	3736	.	.	361.0	1.0	0.0	1.0	0.0	4.0	0.0
LmjFc.21	83248	.	T	TC	4010.06	PASS	2	1.00	2	-1.326e+00	178	.	.	3.0103	0.000	.	2	1.00	60.00	0.00	27.66	.	-5.620e-01	2.288	l_major	1,144	145	99	1/1	.	.	.	4024,433,0	.	.	.	0.0	9.0	0.0	276.0	0.0	1.0	129.0
LmjFc.21	111742	.	G	GGT	3153.06	PASS	2	1.00	2	-1.788e+00	216	.	.	3.0103	12.261	.	2	1.00	60.00	0.00	26.06	.	-2.280e-01	0.029	l_major	5,116	121	99	1/1	.	.	.	3167,262,0	.	.	.	1.0	0.0	297.0	2.0	0.0	0.0	127.0
LmjFc.21	113691	.	T	TG	2262.06	PASS	2	1.00	2	0.381	118	.	.	3.0103	2.845	.	2	1.00	60.00	0.00	25.13	.	0.679	0.223	l_major	2,88	90	99	1/1	.	.	.	2276,248,0	.	.	.	2.0	1.0	41.0	233.0	0.0	0.0	141.0
LmjFc.21	113939	.	A	AC	4611.06	PASS	2	1.00	2	0.654	200	.	.	3.0103	3.577	.	2	1.00	60.00	0.00	26.65	.	2.15	1.108	l_major	7,166	173	99	1/1	.	.	.	4625,350,0	.	.	.	238.0	18.0	0.0	0.0	0.0	0.0	177.0
LmjFc.21	120959	.	T	TC	3172.06	PASS	2	1.00	2	-1.260e+00	128	.	.	3.0103	4.301	.	2	1.00	60.00	0.00	30.21	.	-3.470e-01	1.164	l_major	1,104	105	99	1|1	.	1|1	120959_T_TC	3186,293,0	120959	.	.	1.0	7.0	0.0	211.0	0.0	0.0	111.0
LmjFc.21	134084	.	ATG	A	1651.6	PASS	1	0.500	2	1.76	225	.	.	3.0103	10.741	.	1	0.500	60.00	0.00	14.12	.	-1.022e+00	0.971	l_major	43,74	117	99	0/1	.	.	.	1659,0,810	.	.	.	266.0	2.0	15.0	1.0	0.0	7.0	0.0
LmjFc.21	137800	.	G	GC	1987.06	PASS	2	1.00	2	1.34	106	.	.	3.0103	11.504	.	2	1.00	60.00	0.00	24.53	.	0.010	0.041	l_major	5,76	81	99	1/1	.	.	.	2001,132,0	.	.	.	0.0	8.0	216.0	0.0	0.0	0.0	119.0
LmjFc.21	155955	.	T	TC	4674.06	PASS	2	1.00	2	-1.666e+00	202	.	.	3.0103	3.693	.	2	1.00	60.00	0.00	26.11	.	-8.110e-01	1.279	l_major	7,172	179	99	1/1	.	.	.	4688,347,0	.	.	.	0.0	18.0	1.0	256.0	0.0	0.0	182.0
LmjFc.21	176455	.	A	AG	5011.06	PASS	2	1.00	2	-3.770e-01	217	.	.	3.0103	5.679	.	2	1.00	60.00	0.00	27.69	.	1.22	1.447	l_major	3,178	181	99	1/1	.	.	.	5025,507,0	.	.	.	286.0	3.0	11.0	1.0	0.0	0.0	214.0
LmjFc.21	190742	.	G	GA	3155.06	PASS	2	1.00	2	0.917	148	.	.	3.0103	0.000	.	2	1.00	60.00	0.00	26.74	.	0.999	0.719	l_major	1,117	118	99	1/1	.	.	.	3169,335,0	.	.	.	9.0	1.0	232.0	0.0	0.0	0.0	151.0
LmjFc.21	237395	.	G	GC	5286.06	PASS	2	1.00	2	-9.070e-01	230	.	.	3.0103	0.000	.	2	1.00	60.00	0.00	26.43	.	0.855	1.022	l_major	4,196	200	99	1/1	.	.	.	5300,463,0	.	.	.	2.0	9.0	317.0	1.0	0.0	0.0	227.0
LmjFc.21	240810	.	A	AC	7030.06	PASS	2	1.00	2	1.54	244	.	.	3.0103	0.000	.	2	1.00	60.00	0.00	31.24	.	0.093	0.836	l_major	2,223	225	99	1/1	.	.	.	7044,670,0	.	.	.	295.0	20.0	0.0	1.0	0.0	0.0	236.0
LmjFc.21	243882	.	T	TG	7077.06	PASS	2	1.00	2	2.06	286	.	.	3.0103	2.848	.	2	1.00	60.00	0.00	28.42	.	1.34	0.220	l_major	2,247	249	99	1/1	.	.	.	7091,716,0	.	.	.	0.0	0.0	17.0	331.0	0.0	0.0	254.0
LmjFc.21	271308	.	G	GAC	1400.64	PASS	1	0.500	2	1.75	140	.	.	3.0103	6.091	.	1	0.500	60.00	0.00	14.29	.	-1.032e+00	0.258	l_major	47,51	98	99	0/1	.	.	.	1408,0,1217	.	.	.	0.0	16.0	175.0	3.0	0.0	1.0	49.0
LmjFc.21	276630	.	T	TC	2446.06	PASS	2	1.00	2	-2.041e+00	113	.	.	3.0103	0.000	.	2	1.00	60.00	0.00	26.59	.	-1.947e+00	1.109	l_major	3,89	92	99	1/1	.	.	.	2460,226,0	.	.	.	1.0	25.0	3.0	159.0	0.0	0.0	102.0
LmjFc.21	343883	.	A	AC	1900.06	PASS	2	1.00	2	-1.228e+00	105	.	.	3.0103	4.284	.	2	1.00	60.00	0.00	25.00	.	-9.730e-01	1.819	l_major	6,70	76	81	1/1	.	.	.	1914,81,0	.	.	.	180.0	17.0	1.0	0.0	0.0	0.0	115.0
LmjFc.21	403112	.	G	GC	1787.06	PASS	2	1.00	2	-1.610e-01	89	.	.	3.0103	0.000	.	2	1.00	59.78	0.00	25.53	.	-1.133e+00	1.022	l_major	3,67	70	99	1/1	.	.	.	1801,153,0	.	.	.	2.0	5.0	164.0	0.0	0.0	0.0	78.0
LmjFc.21	423814	.	T	TCAC	7439.06	PASS	2	1.00	2	.	210	.	.	3.0103	0.000	.	2	1.00	60.00	.	27.86	.	.	0.892	l_major	0,163	163	99	1/1	.	.	.	7453,509,0	.	.	.	0.0	5.0	0.0	252.0	0.0	0.0	146.0
LmjFc.21	437691	.	T	C	2302.6	PASS	1	0.500	2	1.37	242	.	.	3.0103	20.188	.	1	0.500	40.12	-8.273e+00	9.51	.	0.755	1.654	l_major	154,88	242	99	0/1	.	.	.	2310,0,5078	.	.	.	0.0	96.0	0.0	165.0	0.0	0.0	0.0
LmjFc.21	440066	.	T	TG	4845.06	PASS	2	1.00	2	.	188	.	.	3.0103	0.000	.	2	1.00	60.00	.	28.67	.	.	1.159	l_major	0,169	169	99	1/1	.	.	.	4859,510,0	.	.	.	1.0	4.0	14.0	218.0	0.0	1.0	183.0
LmjFc.21	445448	.	T	TC	2792.06	PASS	2	1.00	2	-1.166e+00	143	.	.	3.0103	3.586	.	2	1.00	60.00	0.00	25.15	.	1.13	0.391	l_major	6,105	111	99	1/1	.	.	.	2806,226,0	.	.	.	2.0	8.0	3.0	272.0	0.0	0.0	162.0
LmjFc.21	483229	.	A	AG	2484.06	PASS	2	1.00	2	-8.700e-02	122	.	.	3.0103	5.571	.	2	1.00	60.00	0.00	23.89	.	0.474	2.261	l_major	9,95	104	99	1/1	.	.	.	2498,123,0	.	.	.	136.0	3.0	103.0	1.0	0.0	0.0	92.0
LmjFc.21	510197	.	C	CG	2097.06	PASS	2	1.00	2	-8.240e-01	95	.	.	3.0103	0.000	.	2	1.00	60.00	0.00	28.34	.	1.41	2.448	l_major	1,73	74	99	1/1	.	.	.	2111,226,0	.	.	.	0.0	121.0	16.0	0.0	0.0	0.0	85.0
LmjFc.21	517964	.	T	TC	4935.06	PASS	2	1.00	2	.	178	.	.	3.0103	0.000	.	2	1.00	60.00	.	31.04	.	.	1.022	l_major	0,159	159	99	1/1	.	.	.	4949,493,0	.	.	.	0.0	35.0	0.0	257.0	0.0	2.0	224.0
LmjFc.21	518366	.	A	AC	3678.06	PASS	2	1.00	2	0.676	165	.	.	3.0103	0.000	.	2	1.00	60.00	0.00	25.72	.	-6.900e-01	0.741	l_major	9,134	143	99	1/1	.	.	.	3692,213,0	.	.	.	205.0	27.0	0.0	0.0	0.0	0.0	150.0
LmjFc.21	553268	.	T	TG	3244.06	PASS	2	1.00	2	0.341	167	.	.	3.0103	1.438	.	2	1.00	60.00	0.00	24.21	.	1.33	0.411	l_major	8,126	134	99	1/1	.	.	.	3258,227,0	.	.	.	0.0	0.0	27.0	236.0	0.0	0.0	162.0
LmjFc.21	555107	.	A	AG	3060.06	PASS	2	1.00	2	1.59	125	.	.	3.0103	5.376	.	2	1.00	60.00	0.00	30.60	.	1.37	1.858	l_major	1,99	100	99	1/1	.	.	.	3074,311,0	.	.	.	184.0	0.0	17.0	0.0	0.0	0.0	136.0
LmjFc.21	574935	.	C	CG	3244.06	PASS	2	1.00	2	1.62	150	.	.	3.0103	5.705	.	2	1.00	60.00	0.00	27.73	.	-3.880e-01	1.468	l_major	3,114	117	99	1/1	.	.	.	3258,297,0	.	.	.	0.0	224.0	7.0	0.0	0.0	0.0	159.0
LmjFc.21	597567	.	A	AG	2826.06	PASS	2	1.00	2	-4.220e-01	132	.	.	3.0103	3.035	.	2	1.00	60.00	0.00	25.46	.	0.470	2.106	l_major	5,106	111	99	1/1	.	.	.	2840,256,0	.	.	.	182.0	2.0	19.0	0.0	0.0	1.0	128.0
LmjFc.21	598959	.	A	G	929.6	PASS	1	0.500	2	-1.433e+00	45	.	.	3.0103	0.000	.	1	0.500	58.25	-8.200e-02	22.13	.	3.22	0.776	l_major	9,33	42	99	0|1	.	0|1	598959_A_G	937,0,240	598959	.	.	34.0	0.0	138.0	1.0	0.0	8.0	0.0
LmjFc.21	598965	.	A	G	850.6	PASS	1	0.500	2	-3.545e+00	42	.	.	3.0103	6.568	.	1	0.500	59.05	-9.520e-01	22.99	.	2.63	0.105	l_major	12,25	37	99	0|1	.	0|1	598959_A_G	858,0,457	598959	.	.	62.0	1.0	78.0	0.0	0.0	0.0	2.0
LmjFc.21	598969	.	A	G	790.6	PASS	1	0.500	2	-5.140e+00	48	.	.	3.0103	22.027	.	1	0.500	59.17	-1.123e+00	18.39	.	2.25	0.018	l_major	17,26	43	99	0|1	.	0|1	598959_A_G	798,0,537	598959	.	.	91.0	0.0	53.0	0.0	0.0	0.0	1.0
LmjFc.21	615553	.	A	AG	1370.06	PASS	2	1.00	2	0.682	79	.	.	3.0103	0.000	.	2	1.00	56.73	-1.073e+00	24.47	.	0.419	0.818	l_major	3,53	56	93	1/1	.	.	.	1384,93,0	.	.	.	98.0	0.0	62.0	1.0	0.0	1.0	56.0
LmjFc.21	625412	.	G	T	4957.6	PASS	1	0.500	2	-3.423e+00	324	.	.	3.0103	0.403	.	1	0.500	60.00	0.00	15.40	.	-3.370e-01	0.726	l_major	165,157	322	99	0/1	.	.	.	4965,0,5627	.	.	.	0.0	0.0	174.0	163.0	0.0	0.0	0.0
LmjFc.21	630235	.	A	AC	5767.06	PASS	2	1.00	2	-1.802e+00	224	.	.	3.0103	0.000	.	2	1.00	60.00	0.00	28.13	.	-1.074e+00	0.506	l_major	3,202	205	99	1/1	.	.	.	5781,577,0	.	.	.	265.0	10.0	0.0	0.0	0.0	0.0	210.0
LmjFc.21	644711	.	A	AG	3155.06	PASS	2	1.00	2	-7.850e-01	127	.	.	3.0103	0.000	.	2	1.00	60.00	0.00	28.95	.	0.891	0.271	l_major	1,108	109	99	1/1	.	.	.	3169,308,0	.	.	.	174.0	0.0	9.0	1.0	0.0	1.0	130.0
LmjFc.21	661235	.	T	TG	1672.06	PASS	2	1.00	2	.	73	.	.	3.0103	0.000	.	2	1.00	60.00	.	28.83	.	.	2.001	l_major	0,58	58	99	1/1	.	.	.	1686,174,0	.	.	.	0.0	0.0	17.0	132.0	0.0	0.0	108.0
LmjFc.21	683380	.	T	TG	2821.06	PASS	2	1.00	2	-4.760e-01	165	.	.	3.0103	0.000	.	2	1.00	60.00	0.00	23.31	.	0.472	0.749	l_major	7,114	121	99	1/1	.	.	.	2835,213,0	.	.	.	1.0	2.0	26.0	238.0	0.0	0.0	156.0
LmjFc.21	705206	.	A	AG	3467.06	PASS	2	1.00	2	1.10	149	.	.	3.0103	2.733	.	2	1.00	60.00	0.00	26.67	.	0.104	1.743	l_major	2,128	130	99	1/1	.	.	.	3481,355,0	.	.	.	184.0	1.0	30.0	0.0	0.0	0.0	132.0
LmjFc.21	712369	.	A	AG	5893.06	PASS	2	1.00	2	.	233	.	.	3.0103	0.000	.	2	1.00	60.00	.	28.89	.	.	1.598	l_major	0,204	204	99	1/1	.	.	.	5907,621,0	.	.	.	269.0	0.0	43.0	0.0	0.0	0.0	227.0
LmjFc.21	716864	.	C	CG	3830.06	PASS	2	1.00	2	-4.500e-01	179	.	.	3.0103	0.000	.	2	1.00	60.00	0.00	26.23	.	1.09	0.832	l_major	7,139	146	99	1/1	.	.	.	3844,285,0	.	.	.	0.0	254.0	10.0	0.0	0.0	0.0	176.0
LmjFc.21	775090	.	TG	T	161.6	PASS	1	0.500	2	3.28	209	.	.	3.0103	0.000	.	1	0.500	59.95	0.437	0.93	.	0.306	0.716	l_major	147,26	173	99	0/1	.	.	.	169,0,3521	.	.	.	0.0	1.0	37.0	246.0	0.0	0.0	1.0
LmjFc.21	779572	.	A	G	7522.6	PASS	1	0.500	2	0.306	583	.	.	3.0103	12.629	.	1	0.500	54.15	-2.134e+01	13.13	.	-4.700e-02	1.304	l_major	363,210	573	99	0|1	.	0|1	779572_A_G	7530,0,14585	779572	.	.	379.0	2.0	317.0	1.0	0.0	0.0	0.0
LmjFc.21	779579	.	G	C	7097.6	PASS	1	0.500	2	-8.230e-01	591	.	.	3.0103	16.008	.	1	0.500	54.56	-2.100e+01	12.30	.	1.76	1.396	l_major	378,199	577	99	0|1	.	0|1	779572_A_G	7105,0,15005	779572	.	.	0.0	313.0	392.0	0.0	0.0	0.0	0.0
LmjFc.21	779685	.	G	C	2848.6	PASS	1	0.500	2	1.78	577	.	.	3.0103	35.626	.	1	0.500	53.50	-1.156e+01	5.45	.	8.61	2.331	l_major	418,105	523	99	0|1	.	0|1	779685_G_C	2856,0,17332	779685	.	.	0.0	257.0	518.0	1.0	0.0	1.0	0.0
LmjFc.21	779698	.	C	A	2710.6	PASS	1	0.500	2	-8.150e-01	627	.	.	3.0103	28.915	.	1	0.500	50.81	-7.585e+00	4.70	.	10.92	2.346	l_major	472,105	577	99	0|1	.	0|1	779685_G_C	2718,0,18047	779685	.	.	165.0	737.0	3.0	2.0	0.0	0.0	0.0
LmjFc.22	23433	.	C	CG	1108.64	PASS	1	0.500	2	0.534	135	.	.	3.0103	9.228	.	1	0.500	60.00	0.00	10.27	.	1.21	1.701	l_major	62,46	108	99	0/1	.	.	.	1116,0,1349	.	.	.	1.0	164.0	25.0	0.0	0.0	0.0	50.0
LmjFc.22	38056	.	A	AG	1882.06	PASS	2	1.00	2	-1.185e+00	76	.	.	3.0103	0.000	.	2	1.00	60.00	0.00	29.41	.	-1.463e+00	0.548	l_major	1,63	64	99	1/1	.	.	.	1896,165,0	.	.	.	102.0	0.0	1.0	0.0	0.0	0.0	74.0
LmjFc.22	38070	.	A	AG	215.64	PASS	1	0.500	2	0.733	58	.	.	3.0103	0.000	.	1	0.500	60.00	0.00	5.99	.	1.10	0.941	l_major	25,11	36	99	0/1	.	.	.	223,0,571	.	.	.	86.0	0.0	9.0	2.0	0.0	1.0	19.0
LmjFc.22	38426	.	T	TC	1037.64	PASS	1	0.500	2	-1.638e+00	165	.	.	3.0103	4.096	.	1	0.500	60.00	0.00	7.31	.	-1.036e+00	0.650	l_major	89,53	142	99	0/1	.	.	.	1045,0,2039	.	.	.	0.0	24.0	0.0	240.0	0.0	1.0	79.0
LmjFc.22	45457	.	A	AC	2771.06	PASS	2	1.00	2	-6.760e-01	128	.	.	3.0103	2.673	.	2	1.00	60.00	0.00	27.71	.	0.628	0.301	l_major	2,98	100	99	1/1	.	.	.	2785,254,0	.	.	.	223.0	25.0	0.0	0.0	0.0	0.0	127.0
LmjFc.22	47962	.	C	CG	3291.1	PASS	1,1	0.500,0.500	2	0.361	137	.	.	3.0103	5.138	.	1,1	0.500,0.500	60.00	0.00	29.65	.	0.905	1.707	l_major	1,77,33	111	99	1/2	.	.	.	3308,916,604,1878,0,1758	.	.	.	1.0	180.0	17.0	0.0	0.0	0.0	126.0
LmjFc.22	47962	.	C	CGG	3291.1	PASS	1,1	0.500,0.500	2	0.361	137	.	.	3.0103	5.138	.	1,1	0.500,0.500	60.00	0.00	29.65	.	0.905	1.707	l_major	1,77,33	111	99	1/2	.	.	.	3308,916,604,1878,0,1758	.	.	.	1.0	180.0	17.0	0.0	0.0	0.0	126.0
LmjFc.22	53217	.	A	AG	6779.06	PASS	2	1.00	2	.	233	.	.	3.0103	0.000	.	2	1.00	59.94	.	31.24	.	.	2.164	l_major	0,217	217	99	1/1	.	.	.	6793,683,0	.	.	.	258.0	0.0	33.0	0.0	0.0	2.0	230.0
LmjFc.22	54506	.	A	AG	773.64	PASS	1	0.500	2	-1.200e-02	186	.	.	3.0103	1.349	.	1	0.500	60.00	0.00	5.26	.	-6.700e-02	0.860	l_major	101,46	154	99	0/1	.	.	.	781,0,2345	.	.	.	246.0	0.0	36.0	0.0	0.0	1.0	66.0
LmjFc.22	57937	.	G	GT	2897.64	PASS	1	0.500	2	-4.090e-01	113	.	.	3.0103	5.058	.	1	0.500	60.00	0.00	25.64	.	4.39	0.278	l_major	19,94	113	62	0/1	.	.	.	2905,0,62	.	.	.	0.0	0.0	214.0	1.0	0.0	7.0	98.0
LmjFc.22	65955	.	A	AAG	4367.64	PASS	1	0.500	2	-1.232e+00	331	.	.	3.0103	5.448	.	1	0.500	60.00	0.00	15.38	.	-1.766e+00	0.809	l_major	139,145	284	99	0/1	.	.	.	4375,0,4366	.	.	.	336.0	2.0	5.0	0.0	0.0	0.0	125.0
LmjFc.22	76985	.	C	CAT	2985.64	PASS	1	0.500	2	-5.250e-01	295	.	.	3.0103	1.020	.	1	0.500	60.00	0.00	12.81	.	-1.352e+00	0.596	l_major	129,104	233	99	0/1	.	.	.	2993,0,3753	.	.	.	0.0	321.0	1.0	7.0	0.0	0.0	92.0
LmjFc.22	77155	.	A	AGT	1378.64	PASS	1	0.500	2	-6.110e-01	211	.	.	3.0103	3.307	.	1	0.500	60.00	0.00	10.86	.	-6.170e-01	0.444	l_major	68,59	127	99	0/1	.	.	.	1386,0,1689	.	.	.	254.0	1.0	0.0	1.0	0.0	0.0	62.0
LmjFc.22	81184	.	C	CA	1100.64	PASS	1	0.500	2	-1.820e+00	180	.	.	3.0103	14.164	.	1	0.500	60.00	0.00	7.70	.	0.391	1.488	l_major	90,53	143	99	0/1	.	.	.	1108,0,2071	.	.	.	13.0	256.0	0.0	0.0	0.0	0.0	89.0
LmjFc.22	81268	.	C	CA	3513.64	PASS	1	0.500	2	0.422	149	.	.	3.0103	28.207	.	1	0.500	59.96	1.83	24.07	.	4.13	0.493	l_major	34,112	146	99	0/1	.	.	.	3521,0,339	.	.	.	15.0	259.0	0.0	0.0	0.0	0.0	102.0
LmjFc.22	84835	.	G	GCA	1561.64	PASS	1	0.500	2	-1.109e+00	228	.	.	3.0103	2.119	.	1	0.500	59.96	0.00	11.08	.	-3.940e-01	0.515	l_major	69,72	141	99	0/1	.	.	.	1569,0,1508	.	.	.	4.0	6.0	269.0	0.0	0.0	1.0	73.0
LmjFc.22	100817	.	T	TG	2689.06	PASS	2	1.00	2	.	94	.	.	3.0103	0.000	.	2	1.00	60.00	.	30.91	.	.	2.330	l_major	0,87	87	99	1/1	.	.	.	2703,267,0	.	.	.	1.0	1.0	16.0	129.0	0.0	0.0	114.0
LmjFc.22	106455	.	T	TG	5256.06	PASS	2	1.00	2	-1.417e+00	213	.	.	3.0103	1.719	.	2	1.00	60.00	0.00	27.81	.	1.14	0.560	l_major	5,184	189	99	1/1	.	.	.	5270,493,0	.	.	.	1.0	1.0	12.0	256.0	0.0	0.0	211.0
LmjFc.22	121325	.	A	AC	5294.06	PASS	2	1.00	2	1.00	228	.	.	3.0103	3.929	.	2	1.00	60.00	0.00	26.87	.	1.31	0.821	l_major	6,191	197	99	1/1	.	.	.	5308,432,0	.	.	.	264.0	24.0	0.0	0.0	0.0	0.0	203.0
LmjFc.22	133620	.	T	TC	5437.06	PASS	2	1.00	2	.	201	.	.	3.0103	0.000	.	2	1.00	60.00	.	28.92	.	.	1.090	l_major	0,188	188	99	1/1	.	.	.	5451,575,0	.	.	.	1.0	27.0	1.0	253.0	0.0	1.0	206.0
LmjFc.22	138230	.	G	GC	2509.06	PASS	2	1.00	2	-5.460e-01	126	.	.	3.0103	16.709	.	2	1.00	60.00	0.00	24.60	.	1.49	0.704	l_major	8,94	102	99	1/1	.	.	.	2523,179,0	.	.	.	0.0	11.0	221.0	0.0	0.0	0.0	137.0
LmjFc.22	146757	.	T	TG	3228.06	PASS	2	1.00	2	0.708	149	.	.	3.0103	17.988	.	2	1.00	60.00	0.00	25.82	.	0.918	2.225	l_major	7,118	125	99	1/1	.	.	.	3242,247,0	.	.	.	0.0	0.0	11.0	182.0	0.0	16.0	128.0
LmjFc.22	163445	.	T	TG	2957.06	PASS	2	1.00	2	1.32	142	.	.	3.0103	15.925	.	2	1.00	60.00	0.00	26.17	.	1.73	1.843	l_major	3,110	113	99	1/1	.	.	.	2971,274,0	.	.	.	4.0	1.0	47.0	153.0	0.0	1.0	110.0
LmjFc.22	225791	.	GCA	G	244.6	PASS	1	0.500	2	-8.390e-01	287	.	.	3.0103	0.000	.	1	0.500	60.00	0.00	1.04	.	-3.740e-01	0.752	l_major	205,30	235	99	0/1	.	.	.	252,0,6287	.	.	.	14.0	1.0	318.0	2.0	0.0	1.0	0.0
LmjFc.22	237938	.	C	CA	5935.06	PASS	2	1.00	2	-2.980e-01	263	.	.	3.0103	4.312	.	2	1.00	60.00	0.00	27.10	.	0.011	0.159	l_major	5,214	219	99	1/1	.	.	.	5949,552,0	.	.	.	14.0	291.0	0.0	0.0	0.0	0.0	222.0
LmjFc.22	238900	.	G	GA	3531.06	PASS	2	1.00	2	1.70	152	.	.	3.0103	2.168	.	2	1.00	60.00	0.00	27.59	.	-8.900e-02	1.553	l_major	4,124	128	99	1/1	.	.	.	3545,307,0	.	.	.	16.0	0.0	233.0	1.0	0.0	0.0	181.0
LmjFc.22	248832	.	T	TC	2636.06	PASS	2	1.00	2	-2.915e+00	128	.	.	3.0103	30.774	.	2	1.00	60.00	0.00	25.35	.	-1.745e+00	0.918	l_major	8,96	104	99	1/1	.	.	.	2650,160,0	.	.	.	0.0	23.0	1.0	222.0	0.0	0.0	104.0
LmjFc.22	264474	.	C	T	6007.03	PASS	2	1.00	2	.	175	.	.	3.0103	0.000	.	2	1.00	52.48	.	34.52	.	.	1.005	l_major	0,174	174	99	1/1	.	.	.	6021,514,0	.	.	.	1.0	0.0	5.0	217.0	0.0	0.0	0.0
LmjFc.22	291343	.	C	CA	3457.06	PASS	2	1.00	2	1.13	149	.	.	3.0103	0.000	.	2	1.00	60.00	0.00	26.19	.	-4.600e-02	0.446	l_major	4,128	132	99	1/1	.	.	.	3471,300,0	.	.	.	47.0	254.0	2.0	0.0	0.0	0.0	207.0
LmjFc.22	311214	.	T	TG	5912.06	PASS	2	1.00	2	1.23	225	.	.	3.0103	6.734	.	2	1.00	60.00	0.00	28.15	.	0.402	0.140	l_major	6,204	210	99	1/1	.	.	.	5926,548,0	.	.	.	0.0	0.0	48.0	288.0	0.0	0.0	216.0
LmjFc.22	321539	.	A	AG	2405.06	PASS	2	1.00	2	-6.710e-01	142	.	.	3.0103	1.558	.	2	1.00	60.00	0.00	23.13	.	-5.910e-01	0.790	l_major	7,97	104	99	1/1	.	.	.	2419,154,0	.	.	.	243.0	1.0	16.0	0.0	0.0	0.0	156.0
LmjFc.22	328625	.	T	TC	2763.06	PASS	2	1.00	2	-2.320e+00	147	.	.	3.0103	8.569	.	2	1.00	60.00	0.00	24.03	.	-1.359e+00	1.370	l_major	8,107	115	99	1/1	.	.	.	2777,128,0	.	.	.	1.0	24.0	0.0	217.0	0.0	0.0	133.0
LmjFc.22	347115	.	T	TC	3529.06	PASS	2	1.00	2	2.25	151	.	.	3.0103	2.910	.	2	1.00	60.00	0.00	27.15	.	1.54	1.863	l_major	2,128	130	99	1/1	.	.	.	3543,364,0	.	.	.	0.0	23.0	1.0	224.0	0.0	0.0	129.0
LmjFc.22	355062	.	TCA	T	1288.6	PASS	1	0.500	2	0.678	198	.	.	3.0103	1.539	.	1	0.500	60.00	0.00	11.93	.	-8.850e-01	0.543	l_major	49,59	108	99	0/1	.	.	.	1296,0,930	.	.	.	1.0	1.0	0.0	257.0	0.0	1.0	0.0
LmjFc.22	378322	.	T	TG	2063.06	PASS	2	1.00	2	2.78	98	.	.	3.0103	11.049	.	2	1.00	53.57	-8.630e-01	23.44	.	3.44	0.916	l_major	6,82	88	99	1/1	.	.	.	2077,154,0	.	.	.	0.0	1.0	12.0	143.0	0.0	8.0	90.0
LmjFc.22	382216	.	T	TG	2442.06	PASS	2	1.00	2	-1.288e+00	109	.	.	3.0103	5.311	.	2	1.00	53.98	2.21	25.18	.	1.23	0.086	l_major	4,93	97	99	1/1	.	.	.	2456,203,0	.	.	.	0.0	0.0	9.0	169.0	0.0	10.0	118.0
LmjFc.22	397796	.	T	TG	4017.06	PASS	2	1.00	2	.	153	.	.	3.0103	0.000	.	2	1.00	60.00	.	30.66	.	.	1.022	l_major	0,131	131	99	1/1	.	.	.	4031,396,0	.	.	.	0.0	2.0	15.0	256.0	0.0	0.0	198.0
LmjFc.22	414873	.	T	TC	6071.06	PASS	2	1.00	2	-2.133e+00	234	.	.	3.0103	2.300	.	2	1.00	60.00	0.00	28.11	.	-7.960e-01	0.684	l_major	3,213	216	99	1/1	.	.	.	6085,571,0	.	.	.	1.0	22.0	0.0	285.0	0.0	0.0	233.0
LmjFc.22	433234	.	A	AG	1012.06	PASS	2	1.00	2	-6.160e-01	70	.	.	3.0103	0.000	.	2	1.00	60.00	0.00	25.95	.	0.645	0.859	l_major	1,38	39	99	1/1	.	.	.	1026,112,0	.	.	.	149.0	1.0	20.0	0.0	0.0	1.0	43.0
LmjFc.22	437617	.	T	TC	6512.06	PASS	2	1.00	2	0.102	247	.	.	3.0103	2.951	.	2	1.00	60.00	0.00	28.19	.	-5.370e-01	0.169	l_major	2,229	231	99	1/1	.	.	.	6526,641,0	.	.	.	0.0	15.0	0.0	290.0	0.0	0.0	225.0
LmjFc.22	476101	.	T	C	136.6	PASS	1	0.500	2	0.252	81	.	.	3.0103	42.390	.	1	0.500	60.00	0.00	1.73	.	-2.538e+00	2.201	l_major	69,10	79	99	0|1	.	0|1	476089_T_C	144,0,2637	476089	.	.	0.0	19.0	0.0	126.0	0.0	1.0	0.0
LmjFc.22	476104	.	A	C	53.6	PASS	1	0.500	2	-1.747e+00	85	.	.	3.0103	17.531	.	1	0.500	60.00	0.00	0.65	.	-2.540e+00	0.841	l_major	75,8	83	61	0|1	.	0|1	476089_T_C	61,0,2648	476089	.	.	126.0	21.0	2.0	0.0	0.0	1.0	0.0
LmjFc.22	483079	.	C	CAT	2413.64	PASS	1	0.500	2	0.423	276	.	.	3.0103	3.875	.	1	0.500	60.00	0.00	11.49	.	-1.826e+00	0.774	l_major	122,88	215	99	0/1	.	.	.	2421,0,3738	.	.	.	0.0	307.0	0.0	7.0	0.0	0.0	100.0
LmjFc.22	499752	.	C	CTA	3234.64	PASS	1	0.500	2	0.240	282	.	.	3.0103	14.117	.	1	0.500	60.00	0.00	13.31	.	0.762	0.567	l_major	131,112	243	99	0/1	.	.	.	3242,0,3863	.	.	.	7.0	316.0	0.0	1.0	0.0	0.0	119.0
LmjFc.22	500244	.	A	AG	2455.06	PASS	2	1.00	2	0.447	131	.	.	3.0103	0.000	.	2	1.00	60.00	0.00	24.31	.	0.165	0.968	l_major	6,95	101	99	1/1	.	.	.	2469,198,0	.	.	.	200.0	0.0	27.0	1.0	0.0	0.0	125.0
LmjFc.22	526168	.	G	GCA	2907.64	PASS	1	0.500	2	-2.569e+00	226	.	.	3.0103	12.040	.	1	0.500	60.00	0.00	14.99	.	-4.730e-01	0.271	l_major	99,95	194	99	0/1	.	.	.	2915,0,3128	.	.	.	1.0	0.0	286.0	0.0	0.0	0.0	105.0
LmjFc.22	526216	.	T	TG	5165.06	PASS	2	1.00	2	0.016	212	.	.	3.0103	0.000	.	2	1.00	59.92	0.00	27.77	.	1.53	0.951	l_major	3,183	186	99	1/1	.	.	.	5179,497,0	.	.	.	1.0	2.0	30.0	243.0	0.0	3.0	186.0
LmjFc.22	529084	.	T	TC	2065.06	PASS	2	1.00	2	1.18	87	.	.	3.0103	0.000	.	2	1.00	55.97	-1.217e+00	28.68	.	-4.630e-01	0.772	l_major	2,70	72	99	1/1	.	.	.	2079,195,0	.	.	.	0.0	30.0	2.0	183.0	0.0	3.0	103.0
LmjFc.22	534667	.	G	GC	724.06	PASS	2	1.00	2	1.63	73	.	.	3.0103	0.000	.	2	1.00	60.00	0.00	16.46	.	0.882	1.848	l_major	1,43	44	99	1/1	.	.	.	738,113,0	.	.	.	1.0	4.0	119.0	0.0	0.0	0.0	22.0
LmjFc.22	536974	.	A	AG	1881.06	PASS	2	1.00	2	0.600	116	.	.	3.0103	1.554	.	2	1.00	60.00	0.00	24.43	.	-2.249e+00	1.172	l_major	8,69	87	62	1/1	.	.	.	1895,62,0	.	.	.	154.0	3.0	82.0	0.0	0.0	0.0	94.0
LmjFc.22	575712	.	T	TC	4207.06	PASS	2	1.00	2	-1.350e+00	169	.	.	3.0103	0.000	.	2	1.00	60.00	0.00	27.50	.	1.16	0.294	l_major	1,152	153	99	1/1	.	.	.	4221,433,0	.	.	.	0.0	28.0	0.0	218.0	0.0	4.0	155.0
LmjFc.22	583530	.	A	AG	3542.06	PASS	2	1.00	2	-7.300e-01	164	.	.	3.0103	9.759	.	2	1.00	60.00	0.00	27.25	.	1.26	0.326	l_major	3,127	130	99	1/1	.	.	.	3556,326,0	.	.	.	237.0	0.0	12.0	0.0	0.0	0.0	171.0
LmjFc.22	639974	.	T	TC	4658.06	PASS	2	1.00	2	-3.760e-01	182	.	.	3.0103	4.965	.	2	1.00	60.00	0.00	29.11	.	-4.220e-01	1.590	l_major	1,159	160	99	1/1	.	.	.	4672,471,0	.	.	.	1.0	34.0	1.0	224.0	0.0	0.0	145.0
LmjFc.22	644080	.	A	AAT	2937.06	PASS	2	1.00	2	-1.206e+00	161	.	.	3.0103	0.000	.	2	1.00	60.00	0.00	30.59	.	0.821	0.736	l_major	2,94	96	99	1/1	.	.	.	2951,244,0	.	.	.	304.0	0.0	0.0	4.0	0.0	0.0	169.0
LmjFc.22	657389	.	T	TC	2350.06	PASS	2	1.00	2	1.22	124	.	.	3.0103	2.227	.	2	1.00	60.00	0.00	23.98	.	1.31	1.888	l_major	6,92	98	99	1/1	.	.	.	2364,155,0	.	.	.	0.0	14.0	0.0	199.0	0.0	0.0	90.0
LmjFc.22	696510	.	C	T	17569.6	PASS	1	0.500	2	2.56	2202	.	.	3.0103	14.327	.	1	0.500	46.57	-7.171e+00	14.24	.	-6.760e+00	1.562	l_major	616,618	1234	99	0/1	.	.	.	17577,0,16890	.	.	.	5.0	2372.0	15.0	4289.0	0.0	2.0	0.0
LmjFc.22	696554	.	C	T	13268.6	PASS	1	0.500	2	-5.638e+00	4429	.	.	3.0103	4.499	.	1	0.500	49.96	2.62	6.27	.	-1.244e+00	1.076	l_major	1465,650	2115	99	0/1	.	.	.	13276,0,43296	.	.	.	7.0	9440.0	13.0	4514.0	0.0	0.0	0.0
LmjFc.22	696646	.	C	T	2994.6	PASS	1	0.500	2	2.75	2276	.	.	3.0103	0.000	.	1	0.500	53.69	1.27	3.88	.	-3.769e+00	0.706	l_major	647,125	772	99	0|1	.	0|1	696646_C_T	3002,0,24810	696646	.	.	7.0	5664.0	9.0	2908.0	0.0	0.0	0.0
LmjFc.22	696649	.	C	A	2700.6	PASS	1	0.500	2	-1.078e+00	2119	.	.	3.0103	0.942	.	1	0.500	53.71	2.02	3.80	.	-1.692e+00	0.904	l_major	610,101	711	99	0|1	.	0|1	696646_C_T	2708,0,24568	696646	.	.	276.0	7738.0	4.0	9.0	0.0	0.0	0.0
LmjFc.22	696681	.	A	G	4457.6	PASS	1	0.500	2	0.495	497	.	.	3.0103	16.731	.	1	0.500	59.76	-3.530e+00	9.95	.	1.63	1.735	l_major	319,129	448	99	0|1	.	0|1	696681_A_G	4465,0,12966	696681	.	.	364.0	0.0	186.0	1.0	0.0	0.0	0.0
LmjFc.22	696701	.	C	T	4975.6	PASS	1	0.500	2	2.96	560	.	.	3.0103	11.355	.	1	0.500	59.86	-2.217e+00	9.85	.	2.33	1.545	l_major	359,146	505	99	0|1	.	0|1	696681_A_G	4983,0,14215	696681	.	.	0.0	376.0	0.0	202.0	0.0	0.0	0.0
LmjFc.22	696729	.	A	G	4864.6	PASS	1	0.500	2	-1.700e-01	589	.	.	3.0103	12.902	.	1	0.500	60.00	0.00	9.04	.	0.473	1.541	l_major	385,153	538	99	0|1	.	0|1	696729_A_G	4872,0,15251	696729	.	.	403.0	0.0	208.0	0.0	0.0	0.0	0.0
LmjFc.22	696744	.	C	T	5117.6	PASS	1	0.500	2	-7.130e-01	576	.	.	3.0103	6.907	.	1	0.500	60.00	0.00	9.66	.	-1.657e+00	1.229	l_major	375,155	530	99	0|1	.	0|1	696729_A_G	5125,0,14989	696729	.	.	0.0	389.0	1.0	205.0	0.0	0.0	0.0
LmjFc.22	696780	.	C	T	4616.6	PASS	1	0.500	2	-1.718e+00	552	.	.	3.0103	0.000	.	1	0.500	60.00	0.00	9.11	.	-1.520e-01	0.696	l_major	372,135	507	99	0|1	.	0|1	696780_C_T	4624,0,15427	696780	.	.	0.0	383.0	0.0	175.0	0.0	0.0	0.0
LmjFc.22	696781	.	A	C	4616.6	PASS	1	0.500	2	0.928	556	.	.	3.0103	0.000	.	1	0.500	60.00	0.00	9.02	.	0.111	0.693	l_major	377,135	512	99	0|1	.	0|1	696780_C_T	4624,0,15427	696780	.	.	384.0	174.0	1.0	0.0	0.0	0.0	0.0
LmjFc.22	696788	.	C	T	4606.6	PASS	1	0.500	2	0.048	548	.	.	3.0103	0.000	.	1	0.500	60.00	0.00	9.12	.	0.502	0.661	l_major	372,133	505	99	0|1	.	0|1	696780_C_T	4614,0,15418	696780	.	.	0.0	381.0	1.0	179.0	0.0	0.0	0.0
LmjFc.22	696797	.	A	G	4859.6	PASS	1	0.500	2	2.50	549	.	.	3.0103	0.000	.	1	0.500	60.00	0.00	9.55	.	0.530	0.670	l_major	371,138	509	99	0|1	.	0|1	696780_C_T	4867,0,15691	696780	.	.	382.0	1.0	183.0	0.0	0.0	0.0	0.0
LmjFc.22	696802	.	C	T	4728.6	PASS	1	0.500	2	0.088	554	.	.	3.0103	0.588	.	1	0.500	60.00	0.00	9.16	.	0.340	0.621	l_major	374,142	516	99	0|1	.	0|1	696780_C_T	4736,0,15230	696780	.	.	1.0	382.0	0.0	185.0	0.0	0.0	0.0
LmjFc.22	696932	.	C	G	4452.6	PASS	1	0.500	2	-1.525e+00	509	.	.	3.0103	6.819	.	1	0.500	60.00	0.00	8.83	.	-3.730e-01	1.229	l_major	348,156	504	99	0/1	.	.	.	4460,0,12016	.	.	.	1.0	374.0	184.0	0.0	0.0	0.0	0.0
LmjFc.22	696954	.	C	T	3820.6	PASS	1	0.500	2	-1.191e+00	481	.	.	3.0103	8.222	.	1	0.500	60.00	0.00	8.01	.	-1.000e-02	1.327	l_major	337,140	477	99	0/1	.	.	.	3828,0,11670	.	.	.	0.0	364.0	0.0	169.0	0.0	0.0	0.0
LmjFc.22	696967	.	C	A	3458.6	PASS	1	0.500	2	-3.706e+00	508	.	.	3.0103	8.221	.	1	0.500	60.00	0.00	7.44	.	0.589	1.275	l_major	332,133	465	99	0/1	.	.	.	3466,0,12237	.	.	.	175.0	384.0	0.0	1.0	0.0	0.0	0.0
LmjFc.22	697008	.	T	G	3695.6	PASS	1	0.500	2	-1.852e+00	479	.	.	3.0103	1.225	.	1	0.500	60.00	0.00	7.75	.	0.827	0.792	l_major	339,138	477	99	0/1	.	.	.	3703,0,11710	.	.	.	0.0	1.0	154.0	369.0	0.0	0.0	0.0
LmjFc.22	697110	.	T	C	1636.6	PASS	1	0.500	2	1.76	294	.	.	3.0103	19.702	.	1	0.500	60.00	0.00	5.59	.	0.139	1.681	l_major	229,64	293	99	0/1	.	.	.	1644,0,7520	.	.	.	0.0	82.0	3.0	292.0	0.0	0.0	0.0
LmjFc.22	697160	.	T	TG	6171.1	PASS	1,1	0.500,0.500	2	-2.551e+00	249	.	.	3.0103	5.302	.	1,1	0.500,0.500	60.00	0.00	27.43	.	-2.320e-01	0.155	l_major	3,181,41	225	99	1/2	.	.	.	6188,1476,926,4903,0,7557	.	.	.	0.0	2.0	31.0	316.0	0.0	5.0	245.0
LmjFc.22	697160	.	T	TGG	6171.1	PASS	1,1	0.500,0.500	2	-2.551e+00	249	.	.	3.0103	5.302	.	1,1	0.500,0.500	60.00	0.00	27.43	.	-2.320e-01	0.155	l_major	3,181,41	225	99	1/2	.	.	.	6188,1476,926,4903,0,7557	.	.	.	0.0	2.0	31.0	316.0	0.0	5.0	245.0
LmjFc.22	697225	.	G	A	1988.6	PASS	1	0.500	2	-2.910e+00	359	.	.	3.0103	4.827	.	1	0.500	59.98	0.00	5.59	.	0.273	0.930	l_major	268,88	356	99	0/1	.	.	.	1996,0,9213	.	.	.	134.0	1.0	325.0	0.0	0.0	0.0	0.0
LmjFc.22	698434	.	T	C	5014.6	PASS	1	0.500	2	0.214	491	.	.	3.0103	0.549	.	1	0.500	60.00	0.00	10.23	.	-3.490e-01	0.772	l_major	323,167	490	99	0/1	.	.	.	5022,0,10988	.	.	.	0.0	177.0	0.0	339.0	0.0	0.0	0.0
LmjFc.22	699352	.	C	T	2605.6	PASS	1	0.500	2	-4.773e+00	344	.	.	3.0103	1.969	.	1	0.500	59.75	0.330	7.57	.	1.35	0.577	l_major	240,104	344	99	0/1	.	.	.	2613,0,8213	.	.	.	0.0	264.0	0.0	111.0	0.0	0.0	0.0
LmjFc.22	699484	.	A	C	283.6	PASS	1	0.500	2	1.26	130	.	.	3.0103	14.224	.	1	0.500	60.00	0.00	2.18	.	-4.753e+00	1.657	l_major	113,17	130	99	0|1	.	0|1	699484_A_C	291,0,4548	699484	.	.	165.0	95.0	3.0	0.0	0.0	0.0	0.0
LmjFc.22	699490	.	A	C	162.6	PASS	1	0.500	2	-2.376e+00	127	.	.	3.0103	9.253	.	1	0.500	60.00	0.00	1.29	.	-4.401e+00	1.757	l_major	115,11	126	99	0|1	.	0|1	699484_A_C	170,0,4642	699484	.	.	209.0	31.0	0.0	0.0	0.0	9.0	0.0
LmjFc.23	37212	.	A	AC	6713.06	PASS	2	1.00	2	-3.540e-01	283	.	.	3.0103	2.742	.	2	1.00	60.00	0.00	27.86	.	1.45	0.503	l_major	10,231	246	99	1/1	.	.	.	6727,526,0	.	.	.	373.0	13.0	0.0	1.0	0.0	0.0	294.0
LmjFc.23	59841	.	G	GC	3764.06	PASS	2	1.00	2	-1.375e+00	248	.	.	3.0103	27.407	.	2	1.00	59.90	0.00	25.09	.	0.979	2.206	l_major	13,137	150	99	1/1	.	.	.	3778,169,0	.	.	.	0.0	12.0	425.0	0.0	0.0	0.0	243.0
LmjFc.23	83995	.	T	TC	5627.06	PASS	2	1.00	2	0.677	243	.	.	3.0103	0.000	.	2	1.00	59.91	0.00	26.92	.	0.473	0.819	l_major	9,200	209	99	1/1	.	.	.	5641,444,0	.	.	.	1.0	30.0	2.0	380.0	0.0	0.0	252.0
LmjFc.23	110505	.	G	GC	1578.64	PASS	1	0.500	2	-2.832e+00	335	.	.	3.0103	7.984	.	1	0.500	60.00	0.00	5.23	.	-1.130e+00	0.984	l_major	217,85	302	99	0/1	.	.	.	1586,0,5288	.	.	.	0.0	11.0	392.0	17.0	0.0	0.0	92.0
LmjFc.23	122252	.	T	TC	627.64	PASS	1	0.500	2	-1.867e+00	166	.	.	3.0103	16.166	.	1	0.500	60.00	0.00	4.90	.	-3.413e+00	0.086	l_major	89,39	128	99	0/1	.	.	.	635,0,1924	.	.	.	3.0	32.0	4.0	283.0	0.0	0.0	31.0
LmjFc.23	125247	.	A	AG	5723.06	PASS	2	1.00	2	-1.028e+00	248	.	.	3.0103	0.000	.	2	1.00	48.97	-3.595e+00	24.78	.	0.229	0.739	l_major	12,219	231	99	1/1	.	.	.	5737,404,0	.	.	.	343.0	0.0	34.0	0.0	0.0	0.0	276.0
LmjFc.23	130983	.	A	G	4598.6	PASS	1	0.500	2	0.720	462	.	.	3.0103	1.836	.	1	0.500	60.00	0.00	9.98	.	0.942	0.805	l_major	308,153	461	99	0/1	.	.	.	4606,0,10807	.	.	.	316.0	0.0	155.0	1.0	0.0	0.0	0.0
LmjFc.23	159152	.	T	TC	3425.06	PASS	2	1.00	2	0.651	154	.	.	3.0103	15.749	.	2	1.00	60.00	0.00	27.62	.	0.256	0.027	l_major	9,115	124	99	1|1	.	1|1	159152_T_TC	3439,171,0	159152	.	.	0.0	51.0	1.0	280.0	0.0	0.0	104.0
LmjFc.23	159369	.	CGA	C	1996.6	PASS	1	0.500	2	-1.741e+00	362	.	.	3.0103	8.405	.	1	0.500	60.00	0.00	7.92	.	-6.430e-01	0.377	l_major	163,89	252	99	0/1	.	.	.	2004,0,4159	.	.	.	11.0	446.0	0.0	0.0	0.0	4.0	0.0
LmjFc.23	161133	.	A	AG	1243.64	PASS	1	0.500	2	0.535	348	.	.	3.0103	12.192	.	1	0.500	60.00	0.00	4.33	.	-1.404e+00	1.340	l_major	210,77	291	99	0/1	.	.	.	1251,0,5065	.	.	.	415.0	1.0	25.0	0.0	0.0	0.0	82.0
LmjFc.23	178046	.	T	TTGTG	1561.64	PASS	1	0.500	2	0.025	346	.	.	3.0103	4.536	.	1	0.500	59.90	-1.891e+00	8.87	.	-7.640e-01	1.070	l_major	122,54	190	99	0/1	.	.	.	1569,0,4843	.	.	.	1.0	0.0	2.0	418.0	0.0	1.0	54.0
LmjFc.23	178658	.	T	TC	4138.06	PASS	2	1.00	2	-1.240e+00	177	.	.	3.0103	0.000	.	2	1.00	60.00	0.00	28.54	.	-2.630e-01	2.107	l_major	2,143	145	99	1/1	.	.	.	4152,406,0	.	.	.	1.0	20.0	0.0	344.0	0.0	0.0	140.0
LmjFc.23	185186	.	A	ATG	2769.64	PASS	1	0.500	2	-3.210e-01	531	.	.	3.0103	1.838	.	1	0.500	60.00	0.00	7.25	.	1.27	0.773	l_major	278,104	389	99	0/1	.	.	.	2777,0,8582	.	.	.	555.0	0.0	23.0	0.0	0.0	0.0	99.0
LmjFc.23	189153	.	T	TG	550.64	PASS	1	0.500	2	-1.001e+00	227	.	.	3.0103	8.296	.	1	0.500	60.00	0.00	3.01	.	-2.955e+00	1.472	l_major	144,39	183	99	0/1	.	.	.	558,0,3517	.	.	.	1.0	2.0	23.0	321.0	0.0	9.0	50.0
LmjFc.23	193749	.	T	TC	9296.06	PASS	2	1.00	2	-4.840e-01	365	.	.	3.0103	5.721	.	2	1.00	60.00	0.00	28.17	.	0.024	0.110	l_major	3,327	330	99	1/1	.	.	.	9310,927,0	.	.	.	0.0	31.0	1.0	423.0	0.0	0.0	330.0
LmjFc.23	202289	.	A	AG	2558.64	PASS	1	0.500	2	-1.868e+00	264	.	.	3.0103	1.546	.	1	0.500	60.00	0.00	12.42	.	-2.778e+00	0.860	l_major	93,113	206	99	0/1	.	.	.	2566,0,1983	.	.	.	367.0	2.0	25.0	1.0	0.0	0.0	159.0
LmjFc.23	202804	.	G	GTA	3487.64	PASS	1	0.500	2	-9.500e-01	507	.	.	3.0103	0.000	.	1	0.500	60.00	0.00	8.61	.	-8.980e-01	0.710	l_major	269,136	414	99	0/1	.	.	.	3495,0,8280	.	.	.	10.0	0.0	540.0	3.0	0.0	1.0	115.0
LmjFc.23	206886	.	T	TC	5347.06	PASS	2	1.00	2	.	208	.	.	3.0103	0.000	.	2	1.00	59.97	.	29.06	.	.	2.435	l_major	0,184	184	99	1/1	.	.	.	5361,564,0	.	.	.	0.0	30.0	2.0	342.0	0.0	0.0	188.0
LmjFc.23	207214	.	G	GC	3239.06	PASS	2	1.00	2	-4.200e-02	155	.	.	3.0103	0.000	.	2	1.00	60.00	0.00	27.45	.	-1.866e+00	1.047	l_major	2,116	118	99	1/1	.	.	.	3253,322,0	.	.	.	0.0	23.0	278.0	0.0	0.0	1.0	166.0
LmjFc.23	214707	.	T	C	4484.6	PASS	1	0.500	2	2.50	475	.	.	3.0103	0.000	.	1	0.500	60.00	0.00	9.48	.	-3.470e-01	0.668	l_major	316,157	473	99	0/1	.	.	.	4492,0,9725	.	.	.	0.0	167.0	1.0	332.0	0.0	0.0	0.0
LmjFc.23	216042	.	T	TC	2305.64	PASS	1	0.500	2	-2.726e+00	196	.	.	3.0103	7.973	.	1	0.500	60.00	0.00	13.56	.	-2.727e+00	1.122	l_major	68,102	170	99	0/1	.	.	.	2313,0,1299	.	.	.	0.0	44.0	1.0	298.0	0.0	0.0	98.0
LmjFc.23	245461	.	G	GTA	2650.64	PASS	1	0.500	2	-2.194e+00	430	.	.	3.0103	1.914	.	1	0.500	60.00	0.00	7.91	.	0.145	0.644	l_major	233,102	343	99	0/1	.	.	.	2658,0,7250	.	.	.	17.0	0.0	457.0	0.0	0.0	0.0	95.0
LmjFc.23	246339	.	T	TC	9534.06	PASS	2	1.00	2	-2.058e+00	398	.	.	3.0103	1.402	.	2	1.00	60.00	0.00	28.63	.	0.980	0.394	l_major	8,325	341	99	1/1	.	.	.	9548,839,0	.	.	.	1.0	31.0	0.0	442.0	0.0	2.0	346.0
LmjFc.23	257094	.	C	CAT	9748.64	PASS	1	0.500	2	-1.174e+00	504	.	.	3.0103	0.000	.	1	0.500	60.00	0.00	21.33	.	-1.003e+00	0.710	l_major	153,304	457	99	0/1	.	.	.	9756,0,4251	.	.	.	3.0	541.0	0.0	28.0	0.0	4.0	291.0
LmjFc.23	257608	.	T	TG	2553.64	PASS	1	0.500	2	1.79	236	.	.	3.0103	3.826	.	1	0.500	60.00	0.00	12.40	.	-2.150e-01	1.253	l_major	94,112	206	99	0/1	.	.	.	2561,0,2011	.	.	.	2.0	0.0	14.0	275.0	0.0	3.0	125.0
LmjFc.23	257704	.	T	TC	4656.06	PASS	2	1.00	2	-4.290e-01	200	.	.	3.0103	0.000	.	2	1.00	60.00	0.00	27.23	.	-7.600e-02	0.705	l_major	6,165	171	99	1/1	.	.	.	4670,380,0	.	.	.	0.0	15.0	2.0	354.0	0.0	9.0	254.0
LmjFc.23	258405	.	C	CT	1949.64	PASS	1	0.500	2	-9.030e-01	399	.	.	3.0103	6.300	.	1	0.500	60.00	0.00	5.63	.	-1.085e+00	1.030	l_major	240,106	346	99	0/1	.	.	.	1957,0,5798	.	.	.	1.0	429.0	0.0	2.0	0.0	0.0	116.0
LmjFc.23	261552	.	G	A	4473.6	PASS	1	0.500	2	-1.021e+00	509	.	.	3.0103	1.919	.	1	0.500	60.00	0.00	8.84	.	-1.170e-01	0.675	l_major	352,154	506	99	0/1	.	.	.	4481,0,12187	.	.	.	156.0	0.0	359.0	0.0	0.0	0.0	0.0
LmjFc.23	262447	.	C	CGT	2610.64	PASS	1	0.500	2	0.571	435	.	.	3.0103	11.130	.	1	0.500	60.00	0.00	8.13	.	-1.119e+00	0.395	l_major	210,111	321	99	0/1	.	.	.	2618,0,5985	.	.	.	0.0	546.0	2.0	5.0	0.0	0.0	105.0
LmjFc.23	262839	.	C	CT	4406.64	PASS	1	0.500	2	0.362	397	.	.	3.0103	5.198	.	1	0.500	60.00	0.00	13.56	.	-7.390e-01	0.858	l_major	117,208	329	99	0/1	.	.	.	4414,0,2189	.	.	.	0.0	467.0	2.0	9.0	0.0	0.0	210.0
LmjFc.23	277287	.	T	TC	755.64	PASS	1	0.500	2	-5.260e-01	263	.	.	3.0103	0.000	.	1	0.500	60.00	0.00	3.82	.	-3.700e-02	0.713	l_major	152,46	198	99	0/1	.	.	.	763,0,3508	.	.	.	1.0	29.0	3.0	385.0	0.0	3.0	50.0
LmjFc.23	278562	.	C	CGT	3596.64	PASS	1	0.500	2	-4.020e-01	366	.	.	3.0103	1.804	.	1	0.500	59.95	0.00	17.63	.	-1.312e+00	0.565	l_major	70,134	204	99	0/1	.	.	.	3604,0,1552	.	.	.	0.0	436.0	2.0	1.0	0.0	1.0	127.0
LmjFc.23	279776	.	A	AG	8119.06	PASS	2	1.00	2	-1.286e+00	330	.	.	3.0103	5.189	.	2	1.00	60.00	0.00	27.81	.	0.996	0.131	l_major	4,288	292	99	1/1	.	.	.	8133,821,0	.	.	.	393.0	1.0	45.0	0.0	0.0	2.0	336.0
LmjFc.23	284175	.	T	TG	4364.64	PASS	1	0.500	2	1.51	349	.	.	3.0103	44.467	.	1	0.500	60.00	0.00	13.90	.	-1.032e+00	2.154	l_major	129,185	314	99	0/1	.	.	.	4372,0,2667	.	.	.	3.0	1.0	41.0	398.0	0.0	1.0	208.0
LmjFc.23	290739	.	T	TC	9938.06	PASS	2	1.00	2	-1.386e+00	392	.	.	3.0103	2.477	.	2	1.00	60.00	0.00	28.39	.	-1.427e+00	1.023	l_major	3,347	350	99	1/1	.	.	.	9952,999,0	.	.	.	3.0	33.0	1.0	449.0	0.0	0.0	357.0
LmjFc.23	290874	.	T	TC	7871.06	PASS	2	1.00	2	.	307	.	.	3.0103	0.000	.	2	1.00	60.00	.	29.48	.	.	0.828	l_major	0,267	267	99	1/1	.	.	.	7885,827,0	.	.	.	1.0	36.0	1.0	410.0	0.0	0.0	332.0
LmjFc.23	295819	.	C	CTG	2283.64	PASS	1	0.500	2	-1.242e+00	392	.	.	3.0103	0.460	.	1	0.500	60.00	0.00	8.36	.	0.062	0.643	l_major	176,97	273	99	0/1	.	.	.	2291,0,4836	.	.	.	5.0	462.0	9.0	2.0	0.0	0.0	98.0
LmjFc.23	296451	.	G	GAT	8312.64	PASS	1	0.500	2	-5.300e-01	480	.	.	3.0103	0.000	.	1	0.500	60.00	0.00	20.42	.	-1.042e+00	0.729	l_major	153,254	407	99	0/1	.	.	.	8320,0,4509	.	.	.	2.0	0.0	523.0	3.0	0.0	0.0	257.0
LmjFc.23	297361	.	A	ATG	1455.64	PASS	1	0.500	2	1.22	389	.	.	3.0103	2.430	.	1	0.500	60.00	0.00	5.73	.	-6.990e-01	0.901	l_major	182,72	254	99	0/1	.	.	.	1463,0,4793	.	.	.	489.0	0.0	17.0	0.0	0.0	1.0	74.0
LmjFc.23	319048	.	A	AG	3564.64	PASS	1	0.500	2	0.820	304	.	.	3.0103	0.501	.	1	0.500	60.00	0.00	15.23	.	-4.571e+00	0.736	l_major	97,137	266	99	0/1	.	.	.	3572,0,2095	.	.	.	335.0	1.0	74.0	1.0	0.0	0.0	152.0
LmjFc.23	339372	.	G	GA	4479.06	PASS	2	1.00	2	0.032	216	.	.	3.0103	0.000	.	2	1.00	60.00	0.00	27.65	.	0.334	0.560	l_major	2,160	162	99	1/1	.	.	.	4493,433,0	.	.	.	31.0	0.0	325.0	0.0	0.0	1.0	247.0
LmjFc.23	340065	.	A	AG	5093.64	PASS	1	0.500	2	-3.280e-01	379	.	.	3.0103	17.451	.	1	0.500	60.00	0.00	15.34	.	-2.771e+00	1.501	l_major	121,211	332	99	0/1	.	.	.	5101,0,2368	.	.	.	436.0	0.0	12.0	0.0	0.0	1.0	221.0
LmjFc.23	340689	.	C	A	224.6	PASS	1	0.500	2	-5.237e+00	251	.	.	3.0103	36.978	.	1	0.500	58.64	-1.436e+00	0.98	.	2.73	0.275	l_major	162,67	229	99	0/1	.	.	.	232,0,3318	.	.	.	127.0	281.0	3.0	0.0	0.0	1.0	1.0
LmjFc.23	349834	.	T	TA	2240.64	PASS	1	0.500	2	-8.400e-01	399	.	.	3.0103	0.866	.	1	0.500	60.00	0.00	6.40	.	-9.280e-01	0.631	l_major	236,114	350	99	0/1	.	.	.	2248,0,5681	.	.	.	17.0	0.0	0.0	470.0	0.0	0.0	131.0
LmjFc.23	357532	.	GAAGA	G	145.6	PASS	1	0.500	2	1.62	57	.	.	3.0103	2.521	.	1	0.500	59.76	0.00	3.03	.	-2.979e+00	1.585	l_major	36,12	48	99	0/1	.	.	.	153,0,1405	.	.	.	11.0	1.0	269.0	0.0	0.0	0.0	6.0
LmjFc.23	360412	.	A	AG	1916.64	PASS	1	0.500	2	-1.111e+00	213	.	.	3.0103	4.464	.	1	0.500	60.00	0.00	11.62	.	-1.796e+00	1.089	l_major	78,87	165	99	0/1	.	.	.	1924,0,1554	.	.	.	297.0	3.0	67.0	1.0	0.0	4.0	100.0
LmjFc.23	375311	.	C	CG	3584.06	PASS	2	1.00	2	-7.780e-01	190	.	.	3.0103	3.584	.	2	1.00	60.00	0.00	26.95	.	0.103	2.463	l_major	9,124	133	99	1|1	.	1|1	375311_C_CG	3598,254,0	375311	.	.	0.0	275.0	5.0	0.0	0.0	0.0	145.0
LmjFc.23	375322	.	A	G	293.6	PASS	1	0.500	2	-1.869e+00	176	.	.	3.0103	1.768	.	1	0.500	60.00	0.00	1.68	.	-8.110e-01	0.938	l_major	118,57	175	99	0|1	.	0|1	375311_C_CG	301,0,1633	375311	.	.	245.0	6.0	148.0	2.0	0.0	0.0	1.0
LmjFc.23	380828	.	C	CGT	934.64	PASS	1	0.500	2	-8.990e-01	130	.	.	3.0103	25.935	.	1	0.500	60.00	0.00	12.46	.	-3.140e-01	0.042	l_major	39,36	75	99	0/1	.	.	.	942,0,640	.	.	.	0.0	302.0	2.0	1.0	0.0	0.0	36.0
LmjFc.23	388587	.	G	GA	4260.06	PASS	2	1.00	2	-1.628e+00	258	.	.	3.0103	3.846	.	2	1.00	60.00	0.00	25.66	.	-2.468e+00	0.254	l_major	6,160	166	99	1/1	.	.	.	4274,379,0	.	.	.	23.0	0.0	384.0	0.0	0.0	27.0	182.0
LmjFc.23	404195	.	T	TG	2355.64	PASS	1	0.500	2	1.22	265	.	.	3.0103	9.898	.	1	0.500	60.00	0.00	10.71	.	-1.415e+00	1.268	l_major	117,103	220	99	0/1	.	.	.	2363,0,2579	.	.	.	3.0	1.0	23.0	343.0	0.0	1.0	143.0
LmjFc.23	423719	.	C	CAT	2225.64	PASS	1	0.500	2	-2.888e+00	402	.	.	3.0103	4.166	.	1	0.500	60.00	0.00	7.32	.	1.72	0.877	l_major	218,86	309	99	0/1	.	.	.	2233,0,6643	.	.	.	0.0	473.0	1.0	21.0	0.0	1.0	99.0
LmjFc.23	424119	.	CATATATATATAT	C	1126.6	PASS	1	0.500	2	0.049	110	.	.	3.0103	0.000	.	1	0.500	59.24	0.00	34.17	.	-1.213e+00	0.495	l_major	7,24	31	99	0/1	.	.	.	1134,0,1071	.	.	.	1.0	229.0	1.0	0.0	0.0	6.0	26.0
LmjFc.23	572603	.	A	AC	6650.06	PASS	2	1.00	2	-6.880e-01	306	.	.	3.0103	12.878	.	2	1.00	59.98	0.00	24.63	.	0.577	0.673	l_major	14,256	270	99	1/1	.	.	.	6664,532,0	.	.	.	450.0	40.0	5.0	1.0	0.0	0.0	231.0
LmjFc.23	603425	.	G	GC	5221.06	PASS	2	1.00	2	0.506	282	.	.	3.0103	0.954	.	2	1.00	60.00	0.00	23.20	.	1.89	0.680	l_major	17,208	225	99	1/1	.	.	.	5235,234,0	.	.	.	0.0	33.0	508.0	0.0	0.0	1.0	350.0
LmjFc.23	614030	.	T	TG	3787.06	PASS	2	1.00	2	-1.648e+00	176	.	.	3.0103	1.386	.	2	1.00	59.93	-2.120e-01	26.30	.	-2.145e+00	0.466	l_major	8,136	144	99	1/1	.	.	.	3801,255,0	.	.	.	1.0	0.0	33.0	275.0	0.0	24.0	174.0
LmjFc.23	670162	.	T	TC	5734.06	PASS	2	1.00	2	-4.330e-01	237	.	.	3.0103	0.000	.	2	1.00	60.00	0.00	28.81	.	0.333	1.278	l_major	3,196	199	99	1/1	.	.	.	5748,568,0	.	.	.	1.0	14.0	2.0	332.0	0.0	0.0	239.0
LmjFc.23	670488	.	G	GC	5031.06	PASS	2	1.00	2	-7.520e-01	222	.	.	3.0103	0.000	.	2	1.00	59.98	0.00	30.68	.	-1.587e+00	0.793	l_major	2,162	168	99	1/1	.	.	.	5045,496,0	.	.	.	1.0	17.0	364.0	2.0	0.0	0.0	258.0
LmjFc.23	690454	.	G	GC	4741.06	PASS	2	1.00	2	-7.000e-03	220	.	.	3.0103	5.591	.	2	1.00	60.00	0.00	26.49	.	-1.156e+00	1.723	l_major	8,171	179	99	1/1	.	.	.	4755,357,0	.	.	.	2.0	10.0	359.0	0.0	0.0	0.0	244.0
LmjFc.23	711014	.	A	AG	9209.06	PASS	2	1.00	2	1.32	375	.	.	3.0103	0.000	.	2	1.00	60.00	0.00	27.33	.	0.520	0.681	l_major	9,328	337	99	1/1	.	.	.	9223,813,0	.	.	.	416.0	3.0	30.0	1.0	0.0	0.0	347.0
LmjFc.23	720039	.	T	TC	5874.06	PASS	2	1.00	2	-7.760e-01	248	.	.	3.0103	0.000	.	2	1.00	60.00	0.00	29.37	.	-1.276e+00	1.137	l_major	5,195	200	99	1/1	.	.	.	5888,494,0	.	.	.	0.0	20.0	1.0	361.0	0.0	0.0	173.0
LmjFc.23	723028	.	T	TC	6574.06	PASS	2	1.00	2	-8.200e-02	283	.	.	3.0103	0.000	.	2	1.00	60.00	0.00	27.86	.	0.691	0.796	l_major	4,232	236	99	1/1	.	.	.	6588,597,0	.	.	.	0.0	17.0	0.0	442.0	0.0	0.0	304.0
LmjFc.24	29633	.	T	TC	3175.06	PASS	2	1.00	2	-8.790e-01	130	.	.	3.0103	0.000	.	2	1.00	59.81	-1.400e-01	27.14	.	-5.990e-01	2.426	l_major	2,115	117	99	1/1	.	.	.	3189,290,0	.	.	.	0.0	4.0	2.0	237.0	0.0	0.0	119.0
LmjFc.24	49373	.	T	TC	2115.06	PASS	2	1.00	2	2.17	118	.	.	3.0103	0.000	.	2	1.00	60.00	0.00	23.76	.	0.580	0.956	l_major	5,84	89	99	1/1	.	.	.	2129,197,0	.	.	.	1.0	22.0	2.0	198.0	0.0	2.0	59.0
LmjFc.24	67558	.	G	GC	3012.06	PASS	2	1.00	2	1.57	126	.	.	3.0103	3.132	.	2	1.00	60.00	0.00	27.63	.	0.858	0.341	l_major	1,108	109	99	1/1	.	.	.	3026,300,0	.	.	.	0.0	1.0	207.0	2.0	0.0	0.0	165.0
LmjFc.24	78722	.	A	AC	1837.06	PASS	2	1.00	2	.	88	.	.	3.0103	0.000	.	2	1.00	58.95	.	29.16	.	.	2.340	l_major	0,63	63	99	1/1	.	.	.	1851,197,0	.	.	.	146.0	26.0	1.0	9.0	0.0	1.0	63.0
LmjFc.24	94289	.	G	GC	704.64	PASS	1	0.500	2	-1.468e+00	148	.	.	3.0103	1.578	.	1	0.500	60.00	0.00	5.87	.	-1.056e+00	0.884	l_major	81,39	124	99	0/1	.	.	.	712,0,1935	.	.	.	1.0	6.0	225.0	0.0	0.0	1.0	63.0
LmjFc.24	107936	.	T	C	169.6	PASS	1	0.500	2	-2.284e+00	72	.	.	3.0103	1.323	.	1	0.500	60.00	0.00	2.39	.	2.32	1.044	l_major	37,34	71	99	0/1	.	.	.	177,0,599	.	.	.	4.0	154.0	2.0	87.0	0.0	1.0	0.0
LmjFc.24	111611	.	C	CT	1620.06	PASS	2	1.00	2	0.690	134	.	.	3.0103	4.063	.	2	1.00	59.54	-4.750e-01	20.51	.	1.92	0.183	l_major	6,73	79	99	1/1	.	.	.	1634,108,0	.	.	.	1.0	217.0	0.0	13.0	0.0	0.0	110.0
LmjFc.24	116177	.	A	AC	2894.06	PASS	2	1.00	2	0.149	113	.	.	3.0103	0.000	.	2	1.00	60.00	0.00	28.10	.	0.324	0.646	l_major	3,100	103	99	1/1	.	.	.	2908,265,0	.	.	.	163.0	42.0	1.0	1.0	0.0	0.0	124.0
LmjFc.24	124674	.	T	TG	3294.06	PASS	2	1.00	2	-8.600e-02	158	.	.	3.0103	1.413	.	2	1.00	59.77	-7.300e-01	25.54	.	0.828	0.523	l_major	9,120	129	99	1/1	.	.	.	3308,207,0	.	.	.	0.0	1.0	11.0	273.0	0.0	0.0	187.0
LmjFc.24	128157	.	A	C	38.6	PASS	1	0.500	2	-4.419e+00	181	.	.	3.0103	3.589	.	1	0.500	60.00	0.00	0.22	.	-5.630e-01	1.065	l_major	138,39	177	46	0/1	.	.	.	46,0,2653	.	.	.	219.0	73.0	4.0	5.0	0.0	0.0	1.0
LmjFc.24	170456	.	T	TC	843.06	PASS	2	1.00	2	0.576	70	.	.	3.0103	0.000	.	2	1.00	60.00	0.00	22.19	.	2.00	0.512	l_major	2,36	38	71	1/1	.	.	.	857,71,0	.	.	.	0.0	32.0	1.0	139.0	0.0	0.0	37.0
LmjFc.24	185447	.	A	AG	4563.06	PASS	2	1.00	2	1.33	199	.	.	3.0103	3.376	.	2	1.00	60.00	0.00	28.34	.	1.02	0.509	l_major	1,160	161	99	1/1	.	.	.	4577,466,0	.	.	.	242.0	2.0	23.0	0.0	0.0	0.0	188.0
LmjFc.24	198897	.	T	TC	2821.06	PASS	2	1.00	2	.	110	.	.	3.0103	0.000	.	2	1.00	60.00	.	30.66	.	.	1.968	l_major	0,92	92	99	1|1	.	1|1	198897_T_TC	2835,279,0	198897	.	.	0.0	5.0	2.0	200.0	0.0	0.0	77.0
LmjFc.24	218337	.	T	TC	315.06	PASS	2	1.00	2	.	30	.	.	3.0103	0.000	.	2	1.00	58.98	.	26.26	.	.	1.445	l_major	0,12	12	36	1/1	.	.	.	329,36,0	.	.	.	3.0	13.0	0.0	58.0	0.0	1.0	18.0
LmjFc.24	223793	.	T	TC	3065.06	PASS	2	1.00	2	0.654	166	.	.	3.0103	0.000	.	2	1.00	60.00	0.00	24.92	.	0.172	0.456	l_major	4,119	123	99	1/1	.	.	.	3079,299,0	.	.	.	1.0	17.0	0.0	271.0	0.0	1.0	138.0
LmjFc.24	236827	.	G	GC	3388.06	PASS	2	1.00	2	-3.710e-01	157	.	.	3.0103	0.000	.	2	1.00	60.00	0.00	26.26	.	1.06	0.932	l_major	8,121	129	99	1/1	.	.	.	3402,220,0	.	.	.	0.0	8.0	229.0	1.0	0.0	0.0	156.0
LmjFc.24	237752	.	G	GC	2235.06	PASS	2	1.00	2	1.18	111	.	.	3.0103	7.487	.	2	1.00	60.00	0.00	27.26	.	0.455	1.472	l_major	6,76	82	99	1/1	.	.	.	2249,147,0	.	.	.	0.0	4.0	215.0	4.0	0.0	0.0	107.0
LmjFc.24	241928	.	C	CG	1908.06	PASS	2	1.00	2	-6.630e-01	106	.	.	3.0103	0.000	.	2	1.00	60.00	0.00	24.15	.	0.716	1.022	l_major	4,75	79	99	1/1	.	.	.	1922,153,0	.	.	.	0.0	188.0	22.0	0.0	0.0	0.0	112.0
LmjFc.24	242539	.	A	AC	1292.06	PASS	2	1.00	2	0.250	53	.	.	3.0103	8.377	.	2	1.00	60.00	0.00	25.33	.	-3.510e-01	0.069	l_major	4,47	51	69	1/1	.	.	.	1306,69,0	.	.	.	156.0	15.0	0.0	1.0	0.0	0.0	117.0
LmjFc.24	242986	.	T	TG	1832.06	PASS	2	1.00	2	0.366	106	.	.	3.0103	7.686	.	2	1.00	60.00	0.00	22.07	.	-9.160e-01	0.066	l_major	6,77	83	99	1/1	.	.	.	1846,147,0	.	.	.	0.0	2.0	58.0	188.0	0.0	0.0	102.0
LmjFc.24	243385	.	G	GC	5525.06	PASS	2	1.00	2	-1.339e+00	238	.	.	3.0103	1.652	.	2	1.00	60.00	0.00	26.44	.	-1.990e-01	1.207	l_major	6,203	209	99	1/1	.	.	.	5539,482,0	.	.	.	1.0	3.0	317.0	1.0	0.0	1.0	243.0
LmjFc.24	251277	.	A	AC	4970.06	PASS	2	1.00	2	1.33	203	.	.	3.0103	1.588	.	2	1.00	60.00	0.00	27.01	.	0.417	0.430	l_major	6,178	184	99	1/1	.	.	.	4984,404,0	.	.	.	262.0	11.0	1.0	1.0	0.0	0.0	210.0
LmjFc.24	255880	.	GCA	G	74.6	PASS	1	0.500	2	-2.630e-01	187	.	.	3.0103	5.636	.	1	0.500	60.00	0.00	0.65	.	-1.833e+00	0.500	l_major	100,15	115	82	0/1	.	.	.	82,0,2356	.	.	.	15.0	0.0	230.0	3.0	0.0	1.0	0.0
LmjFc.24	272751	.	T	TC	4550.06	PASS	2	1.00	2	1.34	182	.	.	3.0103	4.638	.	2	1.00	60.00	0.00	28.44	.	0.401	1.377	l_major	1,159	160	99	1/1	.	.	.	4564,463,0	.	.	.	0.0	14.0	0.0	260.0	0.0	0.0	199.0
LmjFc.24	274090	.	T	TC	1466.06	PASS	2	1.00	2	-7.260e-01	58	.	.	3.0103	0.000	.	2	1.00	60.00	0.00	27.66	.	-1.341e+00	1.765	l_major	1,52	53	99	1/1	.	.	.	1480,132,0	.	.	.	0.0	8.0	0.0	69.0	0.0	6.0	59.0
LmjFc.24	276464	.	T	TC	4507.06	PASS	2	1.00	2	0.866	190	.	.	3.0103	2.861	.	2	1.00	60.00	0.00	28.53	.	-8.010e-01	0.215	l_major	2,156	158	99	1/1	.	.	.	4521,458,0	.	.	.	0.0	24.0	0.0	246.0	0.0	0.0	179.0
LmjFc.24	278754	.	T	TC	3582.06	PASS	2	1.00	2	0.937	129	.	.	3.0103	0.000	.	2	1.00	60.00	0.00	30.10	.	1.33	0.732	l_major	1,118	119	99	1/1	.	.	.	3596,334,0	.	.	.	1.0	29.0	0.0	198.0	0.0	0.0	150.0
LmjFc.24	282222	.	G	GC	3619.06	PASS	2	1.00	2	1.47	152	.	.	3.0103	2.338	.	2	1.00	60.00	0.00	26.61	.	2.31	1.875	l_major	4,132	136	99	1/1	.	.	.	3633,300,0	.	.	.	0.0	8.0	205.0	0.0	0.0	2.0	149.0
LmjFc.24	285219	.	A	AC	1062.64	PASS	1	0.500	2	0.366	149	.	.	3.0103	3.237	.	1	0.500	60.00	0.00	9.57	.	-1.359e+00	0.365	l_major	60,51	111	99	0/1	.	.	.	1070,0,1199	.	.	.	200.0	42.0	1.0	0.0	0.0	2.0	49.0
LmjFc.24	322960	.	T	C	147.6	PASS	1	0.500	2	-2.355e+00	58	.	.	3.0103	1.927	.	1	0.500	59.21	-1.622e+00	2.64	.	-3.400e-01	0.249	l_major	32,24	56	99	0/1	.	.	.	155,0,499	.	.	.	2.0	79.0	5.0	79.0	0.0	2.0	0.0
LmjFc.24	332471	.	C	CTG	1295.64	PASS	1	0.500	2	-7.130e-01	200	.	.	3.0103	2.161	.	1	0.500	60.00	0.00	9.74	.	-4.480e-01	0.895	l_major	76,57	137	99	0/1	.	.	.	1303,0,1965	.	.	.	0.0	256.0	1.0	2.0	0.0	0.0	56.0
LmjFc.24	366751	.	G	GC	3281.06	PASS	2	1.00	2	-1.891e+00	136	.	.	3.0103	4.657	.	2	1.00	60.00	0.00	26.89	.	-5.150e-01	2.183	l_major	6,116	122	99	1/1	.	.	.	3295,251,0	.	.	.	2.0	7.0	221.0	0.0	0.0	1.0	161.0
LmjFc.24	368832	.	A	G	307.6	PASS	1	0.500	2	-2.595e+00	49	.	.	3.0103	4.968	.	1	0.500	60.00	0.00	6.28	.	0.337	2.093	l_major	39,10	49	99	0|1	.	0|1	368829_C_G	315,0,1802	368829	.	.	115.0	0.0	2.0	1.0	0.0	0.0	0.0
LmjFc.24	368835	.	T	G	212.6	PASS	1	0.500	2	-2.104e+00	55	.	.	3.0103	2.315	.	1	0.500	60.00	0.00	3.87	.	-1.928e+00	1.629	l_major	47,8	55	99	0|1	.	0|1	368829_C_G	220,0,2067	368829	.	.	0.0	0.0	3.0	122.0	0.0	0.0	0.0
LmjFc.24	368838	.	A	G	126.6	PASS	1	0.500	2	-2.253e+00	57	.	.	3.0103	2.401	.	1	0.500	60.00	0.00	2.22	.	-3.337e+00	1.295	l_major	51,6	57	99	0|1	.	0|1	368829_C_G	134,0,2076	368829	.	.	124.0	0.0	2.0	0.0	0.0	0.0	0.0
LmjFc.24	384226	.	T	TC	3511.06	PASS	2	1.00	2	-6.300e-01	154	.	.	3.0103	4.249	.	2	1.00	60.00	0.00	26.60	.	0.626	0.192	l_major	5,127	132	99	1/1	.	.	.	3525,296,0	.	.	.	1.0	8.0	2.0	213.0	0.0	0.0	145.0
LmjFc.24	416227	.	C	CG	1410.06	PASS	2	1.00	2	.	57	.	.	3.0103	0.000	.	2	1.00	60.00	.	30.65	.	.	0.780	l_major	0,46	46	99	1/1	.	.	.	1424,138,0	.	.	.	1.0	80.0	2.0	0.0	0.0	0.0	58.0
LmjFc.24	423112	.	G	GC	2724.06	PASS	2	1.00	2	0.283	121	.	.	3.0103	7.381	.	2	1.00	59.95	0.00	26.19	.	0.781	1.418	l_major	6,98	104	99	1/1	.	.	.	2738,210,0	.	.	.	1.0	8.0	204.0	0.0	0.0	0.0	127.0
LmjFc.24	433869	.	T	TC	4854.06	PASS	2	1.00	2	.	185	.	.	3.0103	0.000	.	2	1.00	60.00	.	29.07	.	.	0.832	l_major	0,167	167	99	1/1	.	.	.	4868,504,0	.	.	.	0.0	6.0	0.0	255.0	0.0	0.0	206.0
LmjFc.24	449568	.	G	GC	2414.64	PASS	1	0.500	2	-2.776e+00	138	.	.	3.0103	2.391	.	1	0.500	60.00	0.00	21.95	.	-3.090e-01	0.385	l_major	15,95	110	78	0/1	.	.	.	2422,0,78	.	.	.	0.0	3.0	211.0	0.0	0.0	0.0	126.0
LmjFc.24	459454	.	T	C	264.6	PASS	1	0.500	2	-1.531e+00	39	.	.	3.0103	0.000	.	1	0.500	59.52	0.00	7.15	.	-7.810e-01	0.744	l_major	17,20	37	99	0/1	.	.	.	272,0,346	.	.	.	2.0	87.0	2.0	125.0	0.0	0.0	47.0
LmjFc.24	489490	.	A	AG	2554.06	PASS	2	1.00	2	-2.147e+00	103	.	.	3.0103	2.428	.	2	1.00	42.14	-2.697e+00	28.70	.	0.284	0.405	l_major	3,86	89	99	1/1	.	.	.	2568,226,0	.	.	.	169.0	0.0	7.0	0.0	0.0	0.0	132.0
LmjFc.24	582205	.	G	GCA	1332.64	PASS	1	0.500	2	-1.244e+00	172	.	.	3.0103	0.699	.	1	0.500	60.00	0.00	11.79	.	0.359	0.804	l_major	58,55	113	99	0/1	.	.	.	1340,0,1306	.	.	.	25.0	3.0	230.0	1.0	0.0	1.0	60.0
LmjFc.24	584065	.	T	TC	5199.06	PASS	2	1.00	2	.	181	.	.	3.0103	0.000	.	2	1.00	60.00	.	31.90	.	.	1.888	l_major	0,163	163	99	1/1	.	.	.	5213,507,0	.	.	.	0.0	4.0	0.0	283.0	0.0	2.0	167.0
LmjFc.24	585966	.	T	TC	2899.06	PASS	2	1.00	2	.	122	.	.	3.0103	0.000	.	2	1.00	60.00	.	29.89	.	.	1.921	l_major	0,97	97	99	1/1	.	.	.	2913,305,0	.	.	.	1.0	15.0	0.0	216.0	0.0	0.0	165.0
LmjFc.24	601425	.	T	TG	2384.06	PASS	2	1.00	2	-6.810e-01	116	.	.	3.0103	0.000	.	2	1.00	60.00	0.00	25.10	.	-1.480e+00	0.593	l_major	3,92	95	99	1/1	.	.	.	2398,205,0	.	.	.	0.0	0.0	21.0	185.0	0.0	0.0	117.0
LmjFc.24	619632	.	C	CAT	2118.06	PASS	2	1.00	2	1.45	159	.	.	3.0103	0.000	.	2	1.00	60.00	0.00	27.51	.	0.052	0.678	l_major	5,72	77	99	1/1	.	.	.	2132,115,0	.	.	.	0.0	277.0	1.0	12.0	0.0	6.0	112.0
LmjFc.24	624802	.	C	CG	3384.06	PASS	2	1.00	2	1.48	163	.	.	3.0103	5.700	.	2	1.00	60.00	0.00	25.44	.	-2.207e+00	1.035	l_major	8,125	133	99	1/1	.	.	.	3398,218,0	.	.	.	0.0	254.0	13.0	0.0	0.0	3.0	179.0
LmjFc.24	626526	.	T	TG	2160.06	PASS	2	1.00	2	0.017	109	.	.	3.0103	0.000	.	2	1.00	60.00	0.00	26.67	.	-3.200e-01	0.718	l_major	2,79	81	99	1/1	.	.	.	2174,207,0	.	.	.	0.0	0.0	21.0	201.0	0.0	0.0	137.0
LmjFc.24	637467	.	C	CG	4203.06	PASS	2	1.00	2	1.09	183	.	.	3.0103	3.540	.	2	1.00	60.00	0.00	26.43	.	-1.104e+00	0.265	l_major	7,152	159	99	1/1	.	.	.	4217,319,0	.	.	.	0.0	235.0	34.0	0.0	0.0	0.0	180.0
LmjFc.24	670543	.	C	CT	1363.06	PASS	2	1.00	2	0.141	88	.	.	3.0103	3.651	.	2	1.00	59.95	0.00	26.73	.	1.16	0.746	l_major	1,50	51	99	1/1	.	.	.	1377,125,0	.	.	.	0.0	186.0	0.0	0.0	0.0	0.0	110.0
LmjFc.24	674000	.	T	TC	2979.06	PASS	2	1.00	2	-8.100e-01	163	.	.	3.0103	3.175	.	2	1.00	60.00	0.00	23.83	.	1.58	0.296	l_major	9,116	125	99	1/1	.	.	.	2993,152,0	.	.	.	0.0	17.0	1.0	257.0	0.0	1.0	166.0
LmjFc.24	681835	.	A	AG	1386.06	PASS	2	1.00	2	-1.944e+00	81	.	.	3.0103	9.740	.	2	1.00	60.00	0.00	23.90	.	-7.730e-01	0.395	l_major	3,55	58	90	1/1	.	.	.	1400,90,0	.	.	.	132.0	3.0	51.0	1.0	0.0	1.0	72.0
LmjFc.24	704865	.	T	TC	4579.06	PASS	2	1.00	2	-1.590e-01	198	.	.	3.0103	3.078	.	2	1.00	60.00	0.00	27.92	.	0.030	1.974	l_major	2,162	164	99	1/1	.	.	.	4593,476,0	.	.	.	1.0	25.0	0.0	300.0	0.0	0.0	125.0
LmjFc.24	723515	.	T	TG	5722.06	PASS	2	1.00	2	-2.870e-01	228	.	.	3.0103	0.000	.	2	1.00	60.00	0.00	28.33	.	0.095	0.641	l_major	3,199	202	99	1/1	.	.	.	5736,574,0	.	.	.	0.0	0.0	13.0	247.0	0.0	0.0	204.0
LmjFc.24	732752	.	T	TG	2789.06	PASS	2	1.00	2	0.991	144	.	.	3.0103	19.961	.	2	1.00	60.00	0.00	22.68	.	0.457	1.471	l_major	9,114	123	99	1/1	.	.	.	2803,178,0	.	.	.	3.0	2.0	73.0	204.0	0.0	0.0	158.0
LmjFc.24	743491	.	C	CG	2334.06	PASS	2	1.00	2	2.52	131	.	.	3.0103	2.045	.	2	1.00	60.00	0.00	24.06	.	0.00	1.496	l_major	5,92	97	99	1/1	.	.	.	2348,187,0	.	.	.	0.0	179.0	42.0	1.0	0.0	0.0	95.0
LmjFc.24	760161	.	A	AG	3339.06	PASS	2	1.00	2	-1.448e+00	153	.	.	3.0103	3.730	.	2	1.00	60.00	0.00	26.09	.	1.04	1.515	l_major	6,122	128	99	1/1	.	.	.	3353,230,0	.	.	.	244.0	0.0	13.0	0.0	0.0	0.0	190.0
LmjFc.24	795473	.	A	AG	4909.06	PASS	2	1.00	2	1.70	194	.	.	3.0103	5.734	.	2	1.00	60.00	0.00	27.89	.	1.62	2.067	l_major	1,175	176	99	1/1	.	.	.	4923,524,0	.	.	.	187.0	0.0	45.0	0.0	0.0	0.0	155.0
LmjFc.24	808244	.	A	AG	2228.06	PASS	2	1.00	2	0.762	117	.	.	3.0103	3.548	.	2	1.00	60.00	0.00	24.76	.	1.49	2.400	l_major	4,86	90	99	1/1	.	.	.	2242,182,0	.	.	.	157.0	0.0	11.0	0.0	0.0	0.0	102.0
LmjFc.24	829876	.	G	GC	4791.06	PASS	2	1.00	2	-1.413e+00	207	.	.	3.0103	2.027	.	2	1.00	60.00	0.00	27.53	.	0.673	0.297	l_major	4,170	174	99	1/1	.	.	.	4805,472,0	.	.	.	0.0	6.0	272.0	0.0	0.0	0.0	198.0
LmjFc.25	545	.	A	AG	454.64	PASS	1	0.500	2	0.090	110	.	.	3.0103	5.042	.	1	0.500	60.00	0.00	5.61	.	-1.087e+00	1.850	l_major	57,24	81	99	0/1	.	.	.	462,0,1208	.	.	.	147.0	0.0	12.0	0.0	0.0	0.0	32.0
LmjFc.25	3539	.	T	C	5563.6	PASS	1	0.500	2	0.031	340	.	.	3.0103	11.966	.	1	0.500	60.00	0.00	16.41	.	1.32	1.083	l_major	163,176	339	99	0/1	.	.	.	5571,0,5166	.	.	.	0.0	184.0	1.0	170.0	0.0	0.0	0.0
LmjFc.25	13937	.	A	AG	989.64	PASS	1	0.500	2	0.884	168	.	.	3.0103	0.756	.	1	0.500	60.00	0.00	6.92	.	0.165	0.812	l_major	89,54	143	99	0/1	.	.	.	997,0,1901	.	.	.	217.0	0.0	17.0	0.0	0.0	0.0	65.0
LmjFc.25	14292	.	A	G	5146.6	PASS	1	0.500	2	-9.410e-01	285	.	.	3.0103	0.900	.	1	0.500	60.00	0.00	18.06	.	-1.023e+00	0.636	l_major	133,152	285	99	0/1	.	.	.	5154,0,4546	.	.	.	145.0	0.0	163.0	0.0	0.0	0.0	0.0
LmjFc.25	24873	.	AC	A	2245.6	PASS	1	0.500	2	1.18	133	.	.	3.0103	9.275	.	1	0.500	51.94	-3.700e-02	18.41	.	5.00	1.673	l_major	30,92	122	99	0|1	.	0|1	24873_AC_A	2253,0,499	24873	.	.	193.0	13.0	2.0	0.0	0.0	4.0	39.0
LmjFc.25	32175	.	C	CAT	2672.64	PASS	1	0.500	2	0.604	287	.	.	3.0103	8.609	.	1	0.500	60.00	0.00	12.04	.	-8.560e-01	1.175	l_major	121,101	225	99	0/1	.	.	.	2680,0,3524	.	.	.	0.0	298.0	0.0	31.0	0.0	0.0	84.0
LmjFc.25	60033	.	C	CAG	4638.64	PASS	1	0.500	2	-1.721e+00	327	.	.	3.0103	1.400	.	1	0.500	60.00	0.00	16.05	.	-1.097e+00	0.793	l_major	144,145	289	99	0/1	.	.	.	4646,0,4518	.	.	.	0.0	353.0	1.0	1.0	0.0	1.0	151.0
LmjFc.25	82648	.	A	AG	2798.06	PASS	2	1.00	2	-2.331e+00	148	.	.	3.0103	0.000	.	2	1.00	60.00	0.00	26.40	.	-6.470e-01	1.411	l_major	4,102	106	99	1/1	.	.	.	2812,281,0	.	.	.	145.0	0.0	21.0	0.0	0.0	0.0	85.0
LmjFc.25	86387	.	T	TC	3268.06	PASS	2	1.00	2	-2.620e-01	145	.	.	3.0103	4.965	.	2	1.00	60.00	0.00	24.76	.	-3.860e-01	0.184	l_major	4,128	132	99	1/1	.	.	.	3282,319,0	.	.	.	0.0	83.0	2.0	166.0	0.0	0.0	96.0
LmjFc.25	88661	.	T	TG	4690.06	PASS	2	1.00	2	0.745	197	.	.	3.0103	12.689	.	2	1.00	60.00	0.00	26.80	.	0.623	1.342	l_major	5,170	175	99	1/1	.	.	.	4704,426,0	.	.	.	1.0	0.0	28.0	243.0	0.0	0.0	192.0
LmjFc.25	119281	.	TG	T	805.6	PASS	1	0.500	2	0.578	105	.	.	3.0103	14.547	.	1	0.500	60.00	0.00	10.89	.	1.09	1.321	l_major	31,43	77	99	0/1	.	.	.	813,0,619	.	.	.	0.0	1.0	5.0	214.0	0.0	3.0	8.0
LmjFc.25	141191	.	A	AG	3758.06	PASS	2	1.00	2	-5.100e-02	152	.	.	3.0103	2.116	.	2	1.00	49.31	-7.210e-01	26.65	.	1.07	0.448	l_major	3,138	141	99	1/1	.	.	.	3772,344,0	.	.	.	209.0	0.0	2.0	0.0	0.0	0.0	164.0
LmjFc.25	141425	.	C	CG	1460.06	PASS	2	1.00	2	1.35	87	.	.	3.0103	0.000	.	2	1.00	47.96	-6.420e-01	23.94	.	-4.400e-02	1.140	l_major	4,57	61	99	1/1	.	.	.	1474,105,0	.	.	.	0.0	206.0	11.0	1.0	0.0	0.0	110.0
LmjFc.25	147650	.	G	GA	4365.64	PASS	1	0.500	2	-2.040e+00	359	.	.	3.0103	5.454	.	1	0.500	60.00	0.00	12.54	.	-2.700e-01	0.822	l_major	182,166	348	99	0/1	.	.	.	4373,0,6197	.	.	.	0.0	0.0	363.0	0.0	0.0	7.0	160.0
LmjFc.25	147651	.	A	AG	5857.64	PASS	1	0.500	2	1.61	360	.	.	3.0103	4.690	.	1	0.500	60.00	0.00	16.50	.	0.974	0.632	l_major	173,182	355	99	0/1	.	.	.	5865,0,5395	.	.	.	367.0	0.0	3.0	0.0	0.0	5.0	178.0
LmjFc.25	155726	.	T	TG	593.64	PASS	1	0.500	2	1.04	109	.	.	3.0103	7.512	.	1	0.500	60.00	0.00	6.82	.	-1.832e+00	0.151	l_major	57,30	87	99	0/1	.	.	.	601,0,1283	.	.	.	1.0	0.0	10.0	148.0	0.0	0.0	32.0
LmjFc.25	185431	.	G	GGA	4904.64	PASS	1	0.500	2	-1.079e+00	333	.	.	3.0103	0.000	.	1	0.500	60.00	0.00	16.80	.	-7.160e-01	0.690	l_major	141,151	292	99	0/1	.	.	.	4912,0,4471	.	.	.	9.0	0.0	356.0	0.0	0.0	0.0	151.0
LmjFc.25	185772	.	A	AGT	3667.64	PASS	1	0.500	2	-3.140e-01	369	.	.	3.0103	3.222	.	1	0.500	60.00	0.00	13.15	.	0.876	0.583	l_major	141,138	283	99	0/1	.	.	.	3675,0,3885	.	.	.	404.0	3.0	1.0	2.0	0.0	0.0	138.0
LmjFc.25	187416	.	A	AG	2617.64	PASS	1	0.500	2	0.760	303	.	.	3.0103	6.593	.	1	0.500	60.00	0.00	9.42	.	-3.510e-01	0.434	l_major	159,119	278	99	0/1	.	.	.	2625,0,3709	.	.	.	351.0	0.0	9.0	0.0	0.0	0.0	133.0
LmjFc.25	191641	.	A	AG	903.64	PASS	1	0.500	2	0.772	136	.	.	3.0103	2.212	.	1	0.500	59.96	0.00	8.00	.	0.044	1.028	l_major	65,48	113	99	0/1	.	.	.	911,0,1418	.	.	.	164.0	0.0	19.0	0.0	0.0	0.0	54.0
LmjFc.25	224526	.	CGT	C	823.6	PASS	1	0.500	2	0.128	152	.	.	3.0103	1.067	.	1	0.500	59.97	1.37	13.50	.	0.481	0.476	l_major	22,39	61	99	0/1	.	.	.	831,0,276	.	.	.	0.0	231.0	1.0	17.0	0.0	4.0	24.0
LmjFc.25	227098	.	A	AC	2953.06	PASS	2	1.00	2	-1.164e+00	137	.	.	3.0103	0.000	.	2	1.00	59.86	-1.110e-01	26.60	.	0.156	1.170	l_major	3,108	111	99	1/1	.	.	.	2967,262,0	.	.	.	194.0	62.0	1.0	1.0	0.0	0.0	103.0
LmjFc.25	238644	.	C	CGT	2160.64	PASS	1	0.500	2	0.051	301	.	.	3.0103	1.111	.	1	0.500	60.00	0.00	10.05	.	-3.430e-01	0.809	l_major	116,99	222	99	0/1	.	.	.	2168,0,2926	.	.	.	1.0	327.0	6.0	8.0	0.0	0.0	96.0
LmjFc.25	241706	.	G	GAT	3521.64	PASS	1	0.500	2	-1.513e+00	328	.	.	3.0103	0.998	.	1	0.500	59.92	0.00	14.61	.	0.034	0.789	l_major	115,126	241	99	0/1	.	.	.	3529,0,3161	.	.	.	2.0	0.0	429.0	16.0	0.0	2.0	122.0
LmjFc.25	243378	.	G	GC	3503.06	PASS	2	1.00	2	-8.020e-01	165	.	.	3.0103	6.123	.	2	1.00	60.00	0.00	27.16	.	-1.770e+00	0.189	l_major	2,127	129	99	1/1	.	.	.	3517,346,0	.	.	.	0.0	8.0	279.0	0.0	0.0	0.0	185.0
LmjFc.25	252227	.	C	CA	2880.64	PASS	1	0.500	2	-1.247e+00	313	.	.	3.0103	3.977	.	1	0.500	60.00	0.00	10.18	.	-5.000e-03	0.944	l_major	153,130	283	99	0/1	.	.	.	2888,0,3478	.	.	.	6.0	349.0	3.0	0.0	0.0	0.0	139.0
LmjFc.25	259891	.	A	AG	756.64	PASS	1	0.500	2	0.207	123	.	.	3.0103	0.000	.	1	0.500	59.95	0.00	8.70	.	-7.080e-01	0.613	l_major	47,40	87	99	0/1	.	.	.	764,0,855	.	.	.	161.0	1.0	44.0	1.0	0.0	0.0	41.0
LmjFc.25	260661	.	C	CT	7020.06	PASS	2	1.00	2	-6.790e-01	312	.	.	3.0103	2.170	.	2	1.00	60.00	0.00	27.21	.	0.144	0.512	l_major	3,255	258	99	1/1	.	.	.	7034,712,0	.	.	.	0.0	363.0	0.0	11.0	0.0	1.0	273.0
LmjFc.25	269529	.	T	TC	1137.06	PASS	2	1.00	2	1.27	85	.	.	3.0103	0.000	.	2	1.00	60.00	0.00	24.19	.	1.22	1.981	l_major	1,46	47	99	1/1	.	.	.	1151,117,0	.	.	.	0.0	10.0	0.0	214.0	0.0	0.0	89.0
LmjFc.25	273101	.	A	AC	651.64	PASS	1	0.500	2	-1.123e+00	92	.	.	3.0103	9.994	.	1	0.500	60.00	0.00	9.87	.	-1.702e+00	0.073	l_major	34,32	66	99	0/1	.	.	.	659,0,708	.	.	.	146.0	81.0	2.0	2.0	0.0	4.0	32.0
LmjFc.25	273665	.	C	CTG	2293.64	PASS	1	0.500	2	-1.436e+00	292	.	.	3.0103	4.915	.	1	0.500	60.00	0.00	11.41	.	-1.062e+00	1.016	l_major	105,96	201	99	0/1	.	.	.	2301,0,2657	.	.	.	0.0	332.0	3.0	0.0	0.0	2.0	96.0
LmjFc.25	275749	.	A	ATG	682.64	PASS	1	0.500	2	-1.550e+00	94	.	.	3.0103	7.451	.	1	0.500	59.93	0.00	10.50	.	-1.258e+00	0.180	l_major	33,32	66	99	0/1	.	.	.	690,0,762	.	.	.	160.0	1.0	13.0	1.0	0.0	0.0	45.0
LmjFc.25	276791	.	T	TC	5173.06	PASS	2	1.00	2	-4.640e-01	232	.	.	3.0103	11.623	.	2	1.00	59.94	-1.800e-01	26.39	.	-1.719e+00	0.069	l_major	8,188	196	99	1/1	.	.	.	5187,436,0	.	.	.	0.0	8.0	1.0	271.0	0.0	1.0	203.0
LmjFc.25	287826	.	CCCCCT	C	454.6	PASS	1	0.500	2	2.46	41	.	.	3.0103	0.000	.	1	0.500	60.00	0.00	16.84	.	-3.225e+00	1.302	l_major	10,17	27	99	0/1	.	.	.	462,0,287	.	.	.	0.0	85.0	0.0	1.0	0.0	0.0	0.0
LmjFc.25	294817	.	A	AC	3943.06	PASS	2	1.00	2	0.064	160	.	.	3.0103	0.000	.	2	1.00	60.00	0.00	27.57	.	-1.635e+00	1.701	l_major	3,140	143	99	1/1	.	.	.	3957,350,0	.	.	.	257.0	9.0	1.0	0.0	0.0	0.0	139.0
LmjFc.25	296845	.	G	GCA	818.64	PASS	1	0.500	2	1.24	68	.	.	3.0103	4.314	.	1	0.500	60.00	0.00	13.88	.	-8.660e-01	0.286	l_major	28,31	59	99	0/1	.	.	.	826,0,755	.	.	.	0.0	1.0	102.0	0.0	0.0	0.0	35.0
LmjFc.25	325054	.	T	TC	1113.64	PASS	1	0.500	2	-2.178e+00	201	.	.	3.0103	1.290	.	1	0.500	60.00	0.00	6.75	.	-1.561e+00	0.826	l_major	108,57	165	99	0/1	.	.	.	1121,0,2401	.	.	.	5.0	21.0	3.0	289.0	0.0	0.0	70.0
LmjFc.25	340060	.	T	TC	3112.06	PASS	2	1.00	2	.	134	.	.	3.0103	0.000	.	2	1.00	60.00	.	29.08	.	.	1.008	l_major	0,107	107	99	1/1	.	.	.	3126,343,0	.	.	.	1.0	30.0	0.0	197.0	0.0	1.0	100.0
LmjFc.25	344978	.	A	AG	928.64	PASS	1	0.500	2	-8.340e-01	195	.	.	3.0103	1.366	.	1	0.500	60.00	0.00	5.95	.	-4.030e-01	0.834	l_major	108,48	156	99	0/1	.	.	.	936,0,2491	.	.	.	264.0	1.0	34.0	2.0	0.0	1.0	71.0
LmjFc.25	358845	.	T	TC	5272.06	PASS	2	1.00	2	1.99	205	.	.	3.0103	3.070	.	2	1.00	60.00	0.00	29.13	.	1.31	1.968	l_major	2,179	181	99	1/1	.	.	.	5286,462,0	.	.	.	1.0	12.0	2.0	290.0	0.0	1.0	218.0
LmjFc.25	359247	.	T	TC	1626.64	PASS	1	0.500	2	-3.600e+00	229	.	.	3.0103	2.501	.	1	0.500	60.00	0.00	8.30	.	-1.680e+00	0.623	l_major	116,80	196	99	0/1	.	.	.	1634,0,2693	.	.	.	0.0	17.0	3.0	288.0	0.0	2.0	84.0
LmjFc.25	386881	.	G	GC	3114.06	PASS	2	1.00	2	1.33	128	.	.	3.0103	0.000	.	2	1.00	60.00	0.00	28.05	.	1.42	2.176	l_major	1,110	111	99	1/1	.	.	.	3128,318,0	.	.	.	0.0	29.0	245.0	1.0	0.0	0.0	129.0
LmjFc.25	415837	.	T	TC	6711.06	PASS	2	1.00	2	-1.378e+00	261	.	.	3.0103	0.000	.	2	1.00	60.00	0.00	28.56	.	0.759	0.310	l_major	1,234	235	99	1/1	.	.	.	6725,680,0	.	.	.	0.0	14.0	0.0	303.0	0.0	0.0	253.0
LmjFc.25	416446	.	A	AC	649.05	PASS	2	1.00	2	0.141	40	.	.	3.0103	0.000	.	2	1.00	58.86	0.00	24.04	.	-6.490e-01	1.542	l_major	2,25	27	26	1/1	.	.	.	663,26,0	.	.	.	89.0	16.0	0.0	4.0	0.0	0.0	46.0
LmjFc.25	416504	.	G	GC	1349.06	PASS	2	1.00	2	.	47	.	.	3.0103	0.000	.	2	1.00	60.00	.	29.33	.	.	0.976	l_major	0,46	46	99	1/1	.	.	.	1363,141,0	.	.	.	0.0	5.0	100.0	0.0	0.0	0.0	78.0
LmjFc.25	461783	.	T	TC	4624.06	PASS	2	1.00	2	2.00	198	.	.	3.0103	4.346	.	2	1.00	60.00	0.00	27.04	.	0.956	0.280	l_major	4,167	171	99	1/1	.	.	.	4638,399,0	.	.	.	0.0	31.0	0.0	220.0	0.0	0.0	162.0
LmjFc.25	464073	.	A	AG	5083.06	PASS	2	1.00	2	0.613	211	.	.	3.0103	4.607	.	2	1.00	60.00	0.00	27.04	.	-6.220e-01	0.435	l_major	4,184	188	99	1/1	.	.	.	5097,475,0	.	.	.	255.0	0.0	23.0	1.0	0.0	0.0	201.0
LmjFc.25	565638	.	G	GCAAA	14642.1	PASS	2	1.00	2	.	382	.	.	3.0103	0.000	.	2	1.00	60.00	.	28.60	.	.	0.921	l_major	0,319	319	99	1/1	.	.	.	14656,989,0	.	.	.	3.0	0.0	399.0	1.0	0.0	0.0	289.0
LmjFc.25	580318	.	G	GC	1670.06	PASS	2	1.00	2	-1.474e+00	96	.	.	3.0103	1.788	.	2	1.00	60.00	0.00	21.69	.	-1.038e+00	0.422	l_major	6,71	77	64	1/1	.	.	.	1684,64,0	.	.	.	2.0	9.0	211.0	1.0	0.0	0.0	101.0
LmjFc.25	580926	.	A	AG	1781.06	PASS	2	1.00	2	-3.240e-01	106	.	.	3.0103	0.000	.	2	1.00	60.00	0.00	26.58	.	0.874	1.154	l_major	4,63	77	99	1/1	.	.	.	1795,119,0	.	.	.	126.0	3.0	10.0	0.0	0.0	0.0	64.0
LmjFc.25	581672	.	C	CG	1215.06	PASS	2	1.00	2	.	76	.	.	3.0103	0.000	.	2	1.00	60.00	.	27.62	.	.	1.662	l_major	0,44	44	99	1/1	.	.	.	1229,133,0	.	.	.	0.0	137.0	7.0	0.0	0.0	0.0	83.0
LmjFc.25	581702	.	T	TG	1399.06	PASS	2	1.00	2	1.66	60	.	.	3.0103	2.905	.	2	1.00	60.00	0.00	29.15	.	-1.471e+00	1.958	l_major	3,45	48	91	1/1	.	.	.	1413,91,0	.	.	.	0.0	0.0	14.0	118.0	0.0	0.0	69.0
LmjFc.25	653324	.	A	AG	508.64	PASS	1	0.500	2	-3.430e-01	109	.	.	3.0103	4.409	.	1	0.500	60.00	0.00	6.13	.	-1.663e+00	0.283	l_major	54,29	83	99	0/1	.	.	.	516,0,1251	.	.	.	177.0	1.0	30.0	0.0	0.0	1.0	43.0
LmjFc.25	655410	.	G	GT	580.64	PASS	1	0.500	2	-1.080e-01	107	.	.	3.0103	2.006	.	1	0.500	60.00	0.00	8.29	.	0.432	0.464	l_major	39,31	70	99	0/1	.	.	.	588,0,799	.	.	.	0.0	1.0	192.0	11.0	0.0	0.0	52.0
LmjFc.25	675911	.	A	AG	1584.64	PASS	1	0.500	2	0.475	97	.	.	3.0103	7.873	.	1	0.500	60.00	0.00	21.41	.	-2.850e-01	2.400	l_major	10,64	74	40	0/1	.	.	.	1592,0,40	.	.	.	154.0	0.0	14.0	0.0	0.0	0.0	82.0
LmjFc.25	678047	.	T	TG	3507.06	PASS	2	1.00	2	-9.540e-01	158	.	.	3.0103	0.000	.	2	1.00	60.00	0.00	27.40	.	-7.720e-01	0.373	l_major	1,127	128	99	1/1	.	.	.	3521,357,0	.	.	.	0.0	2.0	21.0	223.0	0.0	9.0	162.0
LmjFc.25	684427	.	A	G	41.6	PASS	1	0.500	2	-2.330e+00	49	.	.	3.0103	4.916	.	1	0.500	58.92	-1.958e+00	0.89	.	1.45	0.199	l_major	31,16	47	49	0/1	.	.	.	49,0,559	.	.	.	66.0	2.0	90.0	4.0	0.0	1.0	2.0
LmjFc.25	685672	.	G	GCA	2804.64	PASS	1	0.500	2	-6.420e-01	253	.	.	3.0103	7.200	.	1	0.500	59.92	-1.022e+00	14.76	.	2.34	0.537	l_major	98,92	190	99	0/1	.	.	.	2812,0,2914	.	.	.	8.0	0.0	277.0	0.0	0.0	0.0	93.0
LmjFc.25	693686	.	G	GC	2816.06	PASS	2	1.00	2	-5.340e-01	122	.	.	3.0103	0.000	.	2	1.00	60.00	0.00	25.84	.	1.22	0.610	l_major	6,103	109	99	1/1	.	.	.	2830,200,0	.	.	.	0.0	2.0	200.0	0.0	0.0	0.0	154.0
LmjFc.25	709116	.	A	G	910.6	PASS	1	0.500	2	-2.175e+00	44	.	.	3.0103	0.000	.	1	0.500	60.00	0.00	22.77	.	1.24	0.579	l_major	6,34	40	99	0|1	.	0|1	709116_A_G	918,0,142	709116	.	.	31.0	3.0	91.0	3.0	0.0	4.0	1.0
LmjFc.25	709120	.	T	G	896.6	PASS	1	0.500	2	-3.033e+00	43	.	.	3.0103	2.457	.	1	0.500	60.00	0.00	22.99	.	-9.830e-01	0.209	l_major	7,32	39	99	0|1	.	0|1	709116_A_G	904,0,181	709116	.	.	2.0	3.0	93.0	26.0	0.0	2.0	6.0
LmjFc.25	727051	.	A	ATC	6090.06	PASS	2	1.00	2	1.65	253	.	.	3.0103	4.056	.	2	1.00	60.00	0.00	31.39	.	-1.860e-01	1.048	l_major	5,189	194	99	1/1	.	.	.	6104,524,0	.	.	.	290.0	23.0	0.0	0.0	0.0	0.0	132.0
LmjFc.25	728502	.	A	AG	6240.06	PASS	2	1.00	2	-1.880e-01	250	.	.	3.0103	0.000	.	2	1.00	60.00	0.00	27.13	.	-1.189e+00	0.506	l_major	7,223	230	99	1/1	.	.	.	6254,537,0	.	.	.	300.0	0.0	30.0	0.0	0.0	0.0	241.0
LmjFc.25	728770	.	A	AG	2260.06	PASS	2	1.00	2	0.976	104	.	.	3.0103	3.750	.	2	1.00	60.00	0.00	26.91	.	-5.870e-01	2.419	l_major	2,82	84	99	1/1	.	.	.	2274,195,0	.	.	.	145.0	2.0	20.0	0.0	0.0	0.0	106.0
LmjFc.25	737866	.	A	AC	3470.06	PASS	2	1.00	2	-4.990e-01	172	.	.	3.0103	0.000	.	2	1.00	60.00	0.00	24.10	.	0.530	0.765	l_major	11,133	144	99	1/1	.	.	.	3484,215,0	.	.	.	220.0	37.0	0.0	1.0	0.0	0.0	126.0
LmjFc.26	88	.	T	C	119.6	PASS	1	0.500	2	-6.970e-01	621	.	.	3.0103	6.480	.	1	0.500	48.27	-3.212e+00	0.60	.	1.67	1.931	l_major	176,22	198	99	0/1	.	.	.	127,0,7133	.	.	.	1.0	212.0	2.0	540.0	0.0	0.0	0.0
LmjFc.26	92	.	T	C	808.6	PASS	1	0.500	2	-2.330e-01	657	.	.	3.0103	0.000	.	1	0.500	48.18	-4.899e+00	3.94	.	2.01	0.483	l_major	170,35	205	99	0/1	.	.	.	816,0,5542	.	.	.	1.0	506.0	5.0	278.0	0.0	0.0	0.0
LmjFc.26	3778	.	T	C	15716	PASS	2	1.00	2	.	357	.	.	3.0103	0.000	.	2	1.00	60.00	.	25.57	.	.	0.721	l_major	0,357	357	99	1|1	.	1|1	3778_T_C	15730,1082,0	3778	.	.	0.0	346.0	0.0	3.0	0.0	0.0	0.0
LmjFc.26	3779	.	C	T	15716	PASS	2	1.00	2	.	358	.	.	3.0103	0.000	.	2	1.00	60.00	.	33.11	.	.	0.727	l_major	0,358	358	99	1|1	.	1|1	3778_T_C	15730,1082,0	3778	.	.	0.0	3.0	4.0	345.0	0.0	0.0	0.0
LmjFc.26	3866	.	C	A	14585	PASS	2	1.00	2	.	381	.	.	3.0103	0.000	.	2	1.00	60.00	.	30.20	.	.	0.714	l_major	0,378	378	99	1/1	.	.	.	14599,1129,0	.	.	.	392.0	1.0	0.0	1.0	0.0	1.0	0.0
LmjFc.26	47457	.	A	AG	1091.06	PASS	2	1.00	2	0.247	68	.	.	3.0103	8.068	.	2	1.00	50.86	0.393	23.21	.	0.00	2.358	l_major	3,44	47	76	1/1	.	.	.	1105,76,0	.	.	.	119.0	4.0	34.0	0.0	0.0	3.0	62.0
LmjFc.26	48209	.	GAA	G	366.6	PASS	1	0.500	2	0.678	37	.	.	3.0103	26.113	.	1	0.500	58.55	-9.040e-01	11.83	.	1.17	0.004	l_major	15,16	31	99	0/1	.	.	.	374,0,208	.	.	.	0.0	0.0	116.0	0.0	0.0	0.0	3.0
LmjFc.26	51501	.	T	TC	2626.06	PASS	2	1.00	2	1.96	110	.	.	3.0103	0.000	.	2	1.00	41.46	-1.258e+00	26.26	.	1.58	0.919	l_major	4,96	100	99	1/1	.	.	.	2640,206,0	.	.	.	0.0	20.0	0.0	191.0	0.0	0.0	142.0
LmjFc.26	104099	.	A	AG	2852.06	PASS	2	1.00	2	0.264	96	.	.	3.0103	0.000	.	2	1.00	40.04	-2.495e+00	30.02	.	0.246	0.758	l_major	2,93	95	99	1/1	.	.	.	2866,233,0	.	.	.	190.0	0.0	10.0	0.0	0.0	2.0	157.0
LmjFc.26	123849	.	G	GT	2843.06	PASS	2	1.00	2	-8.680e-01	150	.	.	3.0103	0.000	.	2	1.00	60.00	0.00	24.94	.	1.23	0.884	l_major	2,112	114	99	1/1	.	.	.	2857,292,0	.	.	.	0.0	0.0	226.0	6.0	0.0	5.0	149.0
LmjFc.26	129303	.	A	AC	2070.06	PASS	2	1.00	2	0.276	81	.	.	3.0103	0.000	.	2	1.00	47.93	1.44	27.24	.	0.850	0.726	l_major	4,72	76	99	1/1	.	.	.	2084,153,0	.	.	.	132.0	28.0	2.0	1.0	0.0	0.0	86.0
LmjFc.26	131807	.	T	TC	3936.06	PASS	2	1.00	2	0.535	158	.	.	3.0103	2.902	.	2	1.00	60.00	0.00	28.32	.	-4.250e-01	0.196	l_major	2,137	139	99	1/1	.	.	.	3950,368,0	.	.	.	0.0	19.0	0.0	230.0	0.0	0.0	159.0
LmjFc.26	161177	.	G	GC	5699.06	PASS	2	1.00	2	-5.400e-02	226	.	.	3.0103	1.532	.	2	1.00	60.00	0.00	27.14	.	-7.020e-01	0.404	l_major	7,203	210	99	1/1	.	.	.	5713,485,0	.	.	.	0.0	4.0	275.0	0.0	0.0	0.0	221.0
LmjFc.26	167625	.	G	GC	3790.06	PASS	2	1.00	2	-1.293e+00	164	.	.	3.0103	10.987	.	2	1.00	60.00	0.00	27.07	.	-1.472e+00	0.050	l_major	5,135	140	99	1/1	.	.	.	3804,343,0	.	.	.	0.0	8.0	253.0	0.0	0.0	0.0	174.0
LmjFc.26	172232	.	T	TC	1887.06	PASS	2	1.00	2	-4.200e-01	101	.	.	3.0103	7.441	.	2	1.00	47.55	2.04	23.30	.	0.442	1.437	l_major	6,75	81	99	1/1	.	.	.	1901,108,0	.	.	.	0.0	36.0	1.0	160.0	0.0	0.0	81.0
LmjFc.26	198196	.	A	AG	2759.06	PASS	2	1.00	2	1.90	124	.	.	3.0103	5.583	.	2	1.00	59.76	0.00	29.99	.	1.10	1.433	l_major	3,89	92	99	1/1	.	.	.	2773,227,0	.	.	.	178.0	2.0	56.0	0.0	0.0	0.0	150.0
LmjFc.26	199374	.	T	TC	6128.06	PASS	2	1.00	2	0.263	236	.	.	3.0103	9.584	.	2	1.00	60.00	0.00	27.24	.	1.64	0.286	l_major	6,219	225	99	1/1	.	.	.	6142,517,0	.	.	.	0.0	17.0	0.0	261.0	0.0	1.0	204.0
LmjFc.26	214156	.	T	TC	4100.06	PASS	2	1.00	2	-5.120e-01	165	.	.	3.0103	6.106	.	2	1.00	42.41	-1.461e+00	28.28	.	0.014	0.061	l_major	3,142	145	99	1/1	.	.	.	4114,376,0	.	.	.	0.0	16.0	0.0	213.0	0.0	0.0	168.0
LmjFc.26	228018	.	C	CT	7651.06	PASS	2	1.00	2	1.20	324	.	.	3.0103	7.829	.	2	1.00	60.00	0.00	28.44	.	1.97	0.782	l_major	5,264	272	99	1/1	.	.	.	7665,728,0	.	.	.	0.0	375.0	0.0	7.0	0.0	0.0	302.0
LmjFc.26	232420	.	T	TG	1115.06	PASS	2	1.00	2	1.37	61	.	.	3.0103	5.093	.	2	1.00	58.83	-4.220e-01	26.55	.	1.57	1.718	l_major	1,41	42	99	1/1	.	.	.	1129,120,0	.	.	.	0.0	1.0	17.0	114.0	0.0	2.0	68.0
LmjFc.26	237188	.	A	AG	571.64	PASS	1	0.500	2	-1.108e+00	129	.	.	3.0103	0.000	.	1	0.500	60.00	0.00	5.83	.	-1.800e+00	0.619	l_major	66,32	98	99	0/1	.	.	.	579,0,1530	.	.	.	161.0	0.0	29.0	0.0	0.0	1.0	32.0
LmjFc.26	244628	.	A	AC	2095.06	PASS	2	1.00	2	-1.780e-01	124	.	.	3.0103	2.869	.	2	1.00	60.00	0.00	22.53	.	-2.860e-01	0.327	l_major	11,82	93	42	1/1	.	.	.	2109,42,0	.	.	.	186.0	27.0	0.0	0.0	0.0	0.0	92.0
LmjFc.26	255373	.	ATG	A	369.6	PASS	1	0.500	2	-1.053e+00	302	.	.	3.0103	0.000	.	1	0.500	60.00	0.00	1.74	.	-6.130e-01	0.637	l_major	182,31	213	99	0/1	.	.	.	377,0,5027	.	.	.	347.0	0.0	4.0	0.0	0.0	3.0	0.0
LmjFc.26	273658	.	G	GC	3375.06	PASS	2	1.00	2	1.71	126	.	.	3.0103	3.979	.	2	1.00	54.52	-9.170e-01	29.35	.	0.844	0.942	l_major	1,114	115	99	1/1	.	.	.	3389,353,0	.	.	.	2.0	8.0	222.0	1.0	0.0	0.0	153.0
LmjFc.26	305691	.	A	AG	3872.06	PASS	2	1.00	2	-4.590e-01	170	.	.	3.0103	0.000	.	2	1.00	60.00	0.00	27.27	.	0.913	0.854	l_major	6,136	142	99	1/1	.	.	.	3886,310,0	.	.	.	222.0	2.0	44.0	0.0	0.0	3.0	158.0
LmjFc.26	373016	.	A	AG	6248.06	PASS	2	1.00	2	-1.308e+00	272	.	.	3.0103	2.004	.	2	1.00	60.00	0.00	26.59	.	-2.152e+00	0.316	l_major	4,231	235	99	1/1	.	.	.	6262,606,0	.	.	.	294.0	0.0	10.0	0.0	0.0	0.0	241.0
LmjFc.26	386422	.	T	TC	2190.06	PASS	2	1.00	2	-8.810e-01	123	.	.	3.0103	1.921	.	2	1.00	60.00	0.00	21.68	.	-9.380e-01	1.473	l_major	8,93	101	94	1/1	.	.	.	2204,94,0	.	.	.	0.0	69.0	2.0	179.0	0.0	3.0	74.0
LmjFc.26	397291	.	A	AC	1810.06	PASS	2	1.00	2	3.17	102	.	.	3.0103	3.792	.	2	1.00	60.00	0.00	24.80	.	-3.920e-01	0.529	l_major	6,67	73	99	1/1	.	.	.	1824,122,0	.	.	.	212.0	15.0	1.0	0.0	0.0	0.0	98.0
LmjFc.26	440533	.	T	TC	1736.06	PASS	2	1.00	2	-6.900e-01	85	.	.	3.0103	0.000	.	2	1.00	60.00	0.00	25.53	.	1.20	0.534	l_major	7,61	68	74	1/1	.	.	.	1750,74,0	.	.	.	1.0	16.0	0.0	181.0	0.0	0.0	80.0
LmjFc.26	456593	.	G	GCT	2953.64	PASS	1	0.500	2	-1.688e+00	265	.	.	3.0103	0.000	.	1	0.500	60.00	0.00	12.73	.	-2.338e+00	0.685	l_major	126,106	232	99	0/1	.	.	.	2961,0,3662	.	.	.	0.0	1.0	305.0	1.0	0.0	0.0	105.0
LmjFc.26	476547	.	A	C	1032.6	PASS	1	0.500	2	-1.037e+00	86	.	.	3.0103	2.920	.	1	0.500	60.00	0.00	12.15	.	-2.168e+00	0.395	l_major	37,48	85	99	0|1	.	0|1	476547_A_C	1040,0,983	476547	.	.	184.0	84.0	0.0	0.0	0.0	0.0	0.0
LmjFc.26	479029	.	A	AG	4457.06	PASS	2	1.00	2	-8.650e-01	200	.	.	3.0103	8.402	.	2	1.00	59.91	-9.000e-02	26.85	.	-4.790e-01	2.387	l_major	3,163	166	99	1/1	.	.	.	4471,438,0	.	.	.	241.0	1.0	42.0	1.0	0.0	4.0	175.0
LmjFc.26	489312	.	T	TC	2242.06	PASS	2	1.00	2	0.852	100	.	.	3.0103	0.000	.	2	1.00	60.00	0.00	25.48	.	-3.430e-01	1.092	l_major	5,83	88	99	1/1	.	.	.	2256,142,0	.	.	.	0.0	22.0	1.0	157.0	0.0	0.0	120.0
LmjFc.26	490207	.	CTGTG	C	2873.06	PASS	1,1	0.500,0.500	2	0.408	168	.	.	3.0103	0.000	.	1,1	0.500,0.500	60.00	0.00	30.24	.	-1.357e+00	0.322	l_major	1,52,42	95	99	1/2	.	.	.	2890,1074,2053,1917,0,1821	.	.	.	0.0	215.0	7.0	1.0	0.0	3.0	50.0
LmjFc.26	490207	.	CTGTG	CTGTGTG	2873.06	PASS	1,1	0.500,0.500	2	0.408	168	.	.	3.0103	0.000	.	1,1	0.500,0.500	60.00	0.00	30.24	.	-1.357e+00	0.322	l_major	1,52,42	95	99	1/2	.	.	.	2890,1074,2053,1917,0,1821	.	.	.	0.0	215.0	7.0	1.0	0.0	3.0	50.0
LmjFc.26	503492	.	A	AG	2436.06	PASS	2	1.00	2	-1.422e+00	103	.	.	3.0103	0.000	.	2	1.00	60.00	0.00	28.33	.	1.23	0.865	l_major	1,85	86	99	1/1	.	.	.	2450,254,0	.	.	.	159.0	3.0	27.0	1.0	0.0	0.0	126.0
LmjFc.26	511166	.	T	TC	4888.06	PASS	2	1.00	2	.	164	.	.	3.0103	0.000	.	2	1.00	60.00	.	31.13	.	.	2.004	l_major	0,157	157	99	1/1	.	.	.	4902,477,0	.	.	.	1.0	11.0	1.0	260.0	0.0	0.0	204.0
LmjFc.26	530784	.	G	GC	3023.06	PASS	2	1.00	2	1.08	162	.	.	3.0103	15.288	.	2	1.00	60.00	0.00	24.38	.	1.63	0.027	l_major	10,114	124	99	1/1	.	.	.	3037,161,0	.	.	.	0.0	7.0	252.0	0.0	0.0	0.0	156.0
LmjFc.26	534531	.	T	TC	2289.06	PASS	2	1.00	2	0.336	119	.	.	3.0103	2.974	.	2	1.00	60.00	0.00	26.93	.	0.235	1.911	l_major	2,83	85	99	1/1	.	.	.	2303,232,0	.	.	.	0.0	17.0	0.0	226.0	0.0	0.0	106.0
LmjFc.26	539352	.	T	TC	2848.06	PASS	2	1.00	2	0.855	137	.	.	3.0103	6.069	.	2	1.00	60.00	0.00	27.92	.	0.942	0.073	l_major	3,99	102	99	1|1	.	1|1	539352_T_TC	2862,271,0	539352	.	.	0.0	46.0	0.0	215.0	0.0	0.0	70.0
LmjFc.26	557889	.	T	TC	3552.06	PASS	2	1.00	2	-1.338e+00	163	.	.	3.0103	0.000	.	2	1.00	60.00	0.00	27.54	.	-2.990e-01	0.863	l_major	4,125	129	99	1/1	.	.	.	3566,355,0	.	.	.	1.0	31.0	0.0	243.0	0.0	0.0	151.0
LmjFc.26	562568	.	T	TC	2682.06	PASS	2	1.00	2	1.49	124	.	.	3.0103	0.000	.	2	1.00	60.00	0.00	25.79	.	-8.800e-02	1.047	l_major	3,101	104	99	1/1	.	.	.	2696,245,0	.	.	.	0.0	47.0	0.0	149.0	0.0	0.0	107.0
LmjFc.26	589871	.	G	GC	2826.06	PASS	2	1.00	2	0.561	151	.	.	3.0103	1.353	.	2	1.00	60.00	0.00	22.79	.	0.926	1.041	l_major	12,112	124	81	1/1	.	.	.	2840,81,0	.	.	.	3.0	14.0	267.0	7.0	0.0	0.0	182.0
LmjFc.26	605851	.	A	AC	2173.06	PASS	2	1.00	2	1.22	124	.	.	3.0103	4.382	.	2	1.00	59.98	-2.700e-01	23.62	.	0.652	1.994	l_major	8,84	92	99	1/1	.	.	.	2187,137,0	.	.	.	221.0	39.0	0.0	0.0	0.0	0.0	88.0
LmjFc.26	606766	.	C	CG	3104.06	PASS	2	1.00	2	-3.710e-01	134	.	.	3.0103	5.249	.	2	1.00	60.00	0.00	27.23	.	-7.240e-01	1.038	l_major	4,110	114	99	1/1	.	.	.	3118,275,0	.	.	.	0.0	203.0	29.0	0.0	0.0	0.0	145.0
LmjFc.26	733400	.	T	C	124.6	PASS	1	0.500	2	0.138	13	.	.	3.0103	0.000	.	1	0.500	60.00	0.00	9.58	.	1.78	0.223	l_major	6,7	13	99	0/1	.	.	.	132,0,147	.	.	.	1.0	52.0	0.0	10.0	0.0	4.0	0.0
LmjFc.26	772251	.	A	AC	6466.06	PASS	2	1.00	2	-6.500e-02	231	.	.	3.0103	0.000	.	2	1.00	60.00	0.00	30.36	.	-1.505e+00	0.722	l_major	1,212	213	99	1/1	.	.	.	6480,623,0	.	.	.	293.0	23.0	0.0	0.0	0.0	0.0	230.0
LmjFc.26	786065	.	G	GC	4629.06	PASS	2	1.00	2	0.792	184	.	.	3.0103	0.000	.	2	1.00	60.00	0.00	26.91	.	1.33	0.872	l_major	4,168	172	99	1/1	.	.	.	4643,405,0	.	.	.	0.0	8.0	252.0	0.0	0.0	0.0	188.0
LmjFc.26	795828	.	T	TC	1566.03	PASS	2	1.00	2	-2.108e+00	84	.	.	3.0103	3.368	.	2	1.00	60.00	0.00	23.03	.	-7.720e-01	0.652	l_major	8,60	68	22	1/1	.	.	.	1580,22,0	.	.	.	0.0	29.0	0.0	156.0	0.0	8.0	95.0
LmjFc.26	906458	.	A	AC	3629.06	PASS	2	1.00	2	-1.960e-01	162	.	.	3.0103	5.250	.	2	1.00	60.00	0.00	27.70	.	-3.080e-01	1.070	l_major	4,127	131	99	1/1	.	.	.	3643,312,0	.	.	.	214.0	29.0	1.0	2.0	0.0	0.0	149.0
LmjFc.26	979663	.	G	GTA	522.06	PASS	2	1.00	2	1.67	88	.	.	3.0103	6.021	.	2	1.00	59.81	0.00	26.10	.	1.22	2.350	l_major	1,19	20	46	1/1	.	.	.	536,46,0	.	.	.	4.0	1.0	110.0	1.0	0.0	1.0	18.0
LmjFc.26	979910	.	T	TC	5738.06	PASS	2	1.00	2	.	213	.	.	3.0103	0.000	.	2	1.00	60.00	.	30.20	.	.	0.803	l_major	0,190	190	99	1/1	.	.	.	5752,576,0	.	.	.	0.0	5.0	0.0	285.0	0.0	0.0	230.0
LmjFc.26	982000	.	T	TC	5274.06	PASS	2	1.00	2	1.70	228	.	.	3.0103	0.000	.	2	1.00	60.00	0.00	27.19	.	-3.070e-01	0.693	l_major	6,188	194	99	1/1	.	.	.	5288,446,0	.	.	.	0.0	16.0	0.0	278.0	0.0	0.0	203.0
LmjFc.26	1027079	.	T	TC	4000.06	PASS	2	1.00	2	0.214	169	.	.	3.0103	0.000	.	2	1.00	59.90	0.00	27.59	.	-1.119e+00	0.794	l_major	2,143	145	99	1/1	.	.	.	4014,383,0	.	.	.	1.0	17.0	0.0	261.0	0.0	0.0	202.0
LmjFc.26	1065667	.	T	C	10357	PASS	2	1.00	2	.	273	.	.	3.0103	0.000	.	2	1.00	60.00	.	30.49	.	.	0.769	l_major	0,272	272	99	1/1	.	.	.	10371,813,0	.	.	.	0.0	299.0	0.0	0.0	0.0	0.0	0.0
LmjFc.27	24	.	C	T	703.6	PASS	1	0.500	2	-6.800e-01	145	.	.	3.0103	12.533	.	1	0.500	59.87	0.00	8.28	.	-1.069e+00	0.719	l_major	59,26	85	99	0/1	.	.	.	711,0,2098	.	.	.	1.0	213.0	0.0	261.0	0.0	0.0	0.0
LmjFc.27	31776	.	CAT	C	205.6	PASS	1	0.500	2	-4.710e-01	105	.	.	3.0103	1.475	.	1	0.500	59.27	1.40	6.43	.	0.633	0.361	l_major	17,15	32	99	0/1	.	.	.	213,0,365	.	.	.	1.0	153.0	1.0	5.0	0.0	5.0	5.0
LmjFc.27	89678	.	C	CG	3935.06	PASS	2	1.00	2	-1.261e+00	159	.	.	3.0103	5.966	.	2	1.00	59.82	-1.740e-01	27.91	.	-5.290e-01	0.084	l_major	3,138	141	99	1/1	.	.	.	3949,349,0	.	.	.	2.0	214.0	3.0	1.0	0.0	0.0	170.0
LmjFc.27	114039	.	A	AC	2114.06	PASS	2	1.00	2	-1.451e+00	100	.	.	3.0103	0.000	.	2	1.00	59.80	0.00	27.46	.	0.408	1.212	l_major	3,74	77	99	1/1	.	.	.	2128,205,0	.	.	.	179.0	31.0	0.0	1.0	0.0	0.0	103.0
LmjFc.27	128803	.	C	CG	2994.06	PASS	2	1.00	2	1.55	147	.	.	3.0103	9.432	.	2	1.00	60.00	0.00	24.95	.	1.17	0.240	l_major	7,113	120	99	1/1	.	.	.	3008,256,0	.	.	.	0.0	236.0	19.0	0.0	0.0	0.0	171.0
LmjFc.27	133571	.	A	AG	4346.06	PASS	2	1.00	2	0.650	183	.	.	3.0103	0.000	.	2	1.00	60.00	0.00	27.86	.	-8.560e-01	0.973	l_major	7,149	156	99	1/1	.	.	.	4360,346,0	.	.	.	242.0	0.0	15.0	1.0	0.0	1.0	187.0
LmjFc.27	164367	.	T	TC	2067.06	PASS	2	1.00	2	-1.742e+00	90	.	.	3.0103	0.000	.	2	1.00	60.00	0.00	25.21	.	0.425	0.301	l_major	1,81	82	99	1/1	.	.	.	2081,223,0	.	.	.	0.0	37.0	2.0	139.0	0.0	1.0	80.0
LmjFc.27	215928	.	A	AC	2340.64	PASS	1	0.500	2	-2.055e+00	151	.	.	3.0103	7.811	.	1	0.500	60.00	0.00	20.35	.	-2.694e+00	0.187	l_major	16,99	120	99	0/1	.	.	.	2348,0,143	.	.	.	251.0	8.0	0.0	2.0	0.0	0.0	136.0
LmjFc.27	241892	.	T	TC	4006.06	PASS	2	1.00	2	-8.420e-01	169	.	.	3.0103	0.000	.	2	1.00	60.00	0.00	27.07	.	1.25	0.841	l_major	3,145	148	99	1/1	.	.	.	4020,406,0	.	.	.	0.0	47.0	2.0	233.0	0.0	0.0	144.0
LmjFc.27	246997	.	G	GC	1309.06	PASS	2	1.00	2	-1.035e+00	96	.	.	3.0103	3.080	.	2	1.00	60.00	0.00	24.70	.	-1.650e-01	0.113	l_major	2,51	53	99	1/1	.	.	.	1323,113,0	.	.	.	0.0	7.0	185.0	3.0	0.0	0.0	70.0
LmjFc.27	253955	.	G	GC	3922.06	PASS	2	1.00	2	-3.090e-01	151	.	.	3.0103	0.000	.	2	1.00	60.00	0.00	30.40	.	0.296	1.009	l_major	2,127	129	99	1|1	.	1|1	253955_G_GC	3936,347,0	253955	.	.	2.0	8.0	241.0	0.0	0.0	0.0	132.0
LmjFc.27	254850	.	T	TC	4817.06	PASS	2	1.00	2	-6.110e-01	221	.	.	3.0103	7.178	.	2	1.00	59.97	0.00	26.04	.	-4.070e-01	1.309	l_major	6,179	185	99	1/1	.	.	.	4831,398,0	.	.	.	0.0	9.0	0.0	292.0	0.0	3.0	194.0
LmjFc.27	263979	.	A	AC	4336.06	PASS	2	1.00	2	0.230	191	.	.	3.0103	13.139	.	2	1.00	58.16	-5.700e-01	27.27	.	0.059	0.519	l_major	7,152	159	99	1/1	.	.	.	4350,335,0	.	.	.	220.0	37.0	0.0	0.0	0.0	0.0	155.0
LmjFc.27	290907	.	T	TG	3038.06	PASS	2	1.00	2	-6.080e-01	153	.	.	3.0103	7.516	.	2	1.00	60.00	0.00	27.87	.	0.166	1.552	l_major	6,103	109	99	1/1	.	.	.	3052,249,0	.	.	.	0.0	0.0	32.0	228.0	0.0	3.0	129.0
LmjFc.27	317945	.	T	TC	2489.06	PASS	2	1.00	2	-6.570e-01	123	.	.	3.0103	1.623	.	2	1.00	60.00	0.00	25.93	.	-6.510e-01	0.412	l_major	6,90	96	99	1/1	.	.	.	2503,176,0	.	.	.	0.0	10.0	5.0	240.0	0.0	0.0	150.0
LmjFc.27	351061	.	T	TG	3234.06	PASS	2	1.00	2	-9.080e-01	164	.	.	3.0103	3.255	.	2	1.00	48.51	-3.891e+00	24.69	.	-1.154e+00	0.309	l_major	8,123	131	99	1/1	.	.	.	3248,216,0	.	.	.	0.0	0.0	12.0	235.0	0.0	0.0	167.0
LmjFc.27	409456	.	T	TG	1893.06	PASS	2	1.00	2	-8.000e-03	106	.	.	3.0103	13.389	.	2	1.00	42.47	-4.022e+00	22.54	.	1.79	0.606	l_major	7,77	84	99	1/1	.	.	.	1907,106,0	.	.	.	1.0	0.0	15.0	186.0	0.0	0.0	117.0
LmjFc.27	412973	.	A	AG	1185.64	PASS	1	0.500	2	1.39	163	.	.	3.0103	8.324	.	1	0.500	60.00	0.00	8.85	.	-1.133e+00	1.498	l_major	79,55	134	99	0/1	.	.	.	1193,0,1780	.	.	.	202.0	1.0	27.0	0.0	0.0	1.0	52.0
LmjFc.27	455774	.	T	TC	3779.06	PASS	2	1.00	2	-7.630e-01	157	.	.	3.0103	8.396	.	2	1.00	60.00	0.00	29.52	.	-1.134e+00	1.061	l_major	2,126	128	99	1/1	.	.	.	3793,349,0	.	.	.	1.0	32.0	1.0	237.0	0.0	0.0	154.0
LmjFc.27	471524	.	A	AG	4216.06	PASS	2	1.00	2	-1.440e+00	175	.	.	3.0103	0.000	.	2	1.00	60.00	0.00	29.28	.	0.249	0.580	l_major	1,143	146	99	1/1	.	.	.	4230,458,0	.	.	.	243.0	2.0	6.0	1.0	0.0	0.0	185.0
LmjFc.27	490529	.	G	GAT	1486.06	PASS	2	1.00	2	-5.080e-01	118	.	.	3.0103	2.960	.	2	1.00	60.00	0.00	29.14	.	-7.770e-01	0.177	l_major	2,49	51	99	1/1	.	.	.	1500,111,0	.	.	.	1.0	0.0	167.0	15.0	0.0	0.0	59.0
LmjFc.27	500651	.	A	AG	1961.06	PASS	2	1.00	2	-1.160e-01	110	.	.	3.0103	5.981	.	2	1.00	57.39	1.28	21.55	.	-1.522e+00	0.158	l_major	8,83	91	58	1/1	.	.	.	1975,58,0	.	.	.	164.0	1.0	88.0	0.0	0.0	0.0	96.0
LmjFc.27	507087	.	T	TG	3049.06	PASS	2	1.00	2	-7.730e-01	114	.	.	3.0103	0.000	.	2	1.00	44.08	-3.024e+00	29.04	.	0.991	1.402	l_major	3,102	105	99	1|1	.	1|1	507087_T_TG	3063,246,0	507087	.	.	0.0	2.0	8.0	126.0	0.0	5.0	91.0
LmjFc.27	507097	.	A	G	206.6	PASS	1	0.500	2	-2.833e+00	127	.	.	3.0103	30.789	.	1	0.500	47.65	-1.780e-01	1.65	.	-1.818e+00	0.049	l_major	84,41	125	99	0|1	.	0|1	507087_T_TG	214,0,1147	507087	.	.	106.0	0.0	68.0	2.0	0.0	0.0	1.0
LmjFc.27	522210	.	A	AC	4756.06	PASS	2	1.00	2	.	189	.	.	3.0103	0.000	.	2	1.00	59.97	.	29.00	.	.	2.274	l_major	0,164	164	99	1/1	.	.	.	4770,500,0	.	.	.	287.0	21.0	0.0	0.0	0.0	0.0	191.0
LmjFc.27	534663	.	G	GTA	2293.64	PASS	1	0.500	2	-5.440e-01	287	.	.	3.0103	0.509	.	1	0.500	60.00	0.00	10.82	.	-9.810e-01	0.752	l_major	124,88	212	99	0/1	.	.	.	2301,0,3368	.	.	.	16.0	0.0	341.0	0.0	0.0	1.0	86.0
LmjFc.27	557163	.	TG	T	2003.03	PASS	2	1.00	2	-4.050e-01	111	.	.	3.0103	0.000	.	2	1.00	60.00	0.00	20.86	.	3.46	0.828	l_major	13,83	96	62	1/1	.	.	.	2017,62,0	.	.	.	0.0	1.0	6.0	206.0	0.0	5.0	23.0
LmjFc.27	561966	.	T	TC	1865.64	PASS	1	0.500	2	-1.741e+00	247	.	.	3.0103	3.840	.	1	0.500	60.00	0.00	8.22	.	-1.423e+00	0.979	l_major	139,88	227	99	0/1	.	.	.	1873,0,3278	.	.	.	1.0	11.0	1.0	279.0	0.0	0.0	84.0
LmjFc.27	567701	.	A	AC	991.64	PASS	1	0.500	2	2.05	153	.	.	3.0103	4.380	.	1	0.500	60.00	0.00	8.33	.	-8.620e-01	1.120	l_major	68,51	124	99	0/1	.	.	.	999,0,1565	.	.	.	225.0	13.0	2.0	0.0	0.0	1.0	70.0
LmjFc.27	576228	.	T	TCA	1260.64	PASS	1	0.500	2	0.719	183	.	.	3.0103	4.163	.	1	0.500	59.91	0.00	9.55	.	0.508	0.903	l_major	75,57	132	99	0/1	.	.	.	1268,0,1888	.	.	.	3.0	8.0	1.0	247.0	0.0	2.0	61.0
LmjFc.27	581459	.	A	AG	3841.06	PASS	2	1.00	2	0.845	165	.	.	3.0103	1.778	.	2	1.00	60.00	0.00	26.31	.	0.694	0.654	l_major	5,141	146	99	1/1	.	.	.	3855,314,0	.	.	.	200.0	1.0	15.0	0.0	0.0	1.0	159.0
LmjFc.27	589256	.	T	TG	3653.06	PASS	2	1.00	2	1.35	173	.	.	3.0103	2.121	.	2	1.00	60.00	0.00	25.19	.	1.73	1.711	l_major	6,139	145	99	1/1	.	.	.	3667,311,0	.	.	.	0.0	0.0	14.0	220.0	0.0	3.0	165.0
LmjFc.27	594245	.	A	AC	2007.64	PASS	1	0.500	2	0.626	192	.	.	3.0103	43.316	.	1	0.500	60.00	0.00	12.71	.	-3.184e+00	0.056	l_major	76,82	158	99	0|1	.	0|1	594245_A_AC	2015,0,1632	594245	.	.	256.0	22.0	2.0	1.0	0.0	0.0	40.0
LmjFc.27	594718	.	G	GCA	3698.64	PASS	1	0.500	2	0.906	351	.	.	3.0103	1.988	.	1	0.500	60.00	0.00	13.26	.	0.362	0.578	l_major	145,134	279	99	0/1	.	.	.	3706,0,4190	.	.	.	4.0	0.0	376.0	1.0	0.0	0.0	124.0
LmjFc.27	612648	.	G	GC	1365.64	PASS	1	0.500	2	-1.032e+00	134	.	.	3.0103	18.816	.	1	0.500	60.00	0.00	13.52	.	-1.337e+00	0.037	l_major	42,59	101	99	0/1	.	.	.	1373,0,902	.	.	.	1.0	6.0	195.0	1.0	0.0	0.0	54.0
LmjFc.27	619061	.	G	GC	5242.06	PASS	2	1.00	2	0.470	213	.	.	3.0103	1.488	.	2	1.00	59.94	-1.660e-01	27.02	.	1.32	0.643	l_major	7,187	194	99	1/1	.	.	.	5256,430,0	.	.	.	0.0	4.0	269.0	0.0	0.0	0.0	216.0
LmjFc.27	634608	.	T	TCA	1232.64	PASS	1	0.500	2	-1.840e+00	201	.	.	3.0103	1.508	.	1	0.500	60.00	0.00	10.81	.	-6.000e-02	0.508	l_major	57,57	114	99	0/1	.	.	.	1240,0,1225	.	.	.	9.0	0.0	2.0	248.0	0.0	0.0	59.0
LmjFc.27	648347	.	C	A	5273.6	PASS	1	0.500	2	-2.726e+00	331	.	.	3.0103	3.543	.	1	0.500	60.00	0.00	15.93	.	-1.679e+00	0.741	l_major	162,169	331	99	0/1	.	.	.	5281,0,5355	.	.	.	177.0	168.0	1.0	0.0	0.0	0.0	0.0
LmjFc.27	653786	.	A	ATG	5054.64	PASS	1	0.500	2	2.35	311	.	.	3.0103	21.192	.	1	0.500	60.00	0.00	16.74	.	-3.500e-02	1.225	l_major	170,132	302	99	0/1	.	.	.	5062,0,6698	.	.	.	332.0	0.0	1.0	0.0	0.0	0.0	137.0
LmjFc.27	656649	.	T	TC	2569.64	PASS	1	0.500	2	-4.650e-01	280	.	.	3.0103	2.147	.	1	0.500	60.00	0.00	10.20	.	-1.325e+00	0.852	l_major	138,114	252	99	0/1	.	.	.	2577,0,3354	.	.	.	0.0	18.0	2.0	333.0	0.0	0.0	133.0
LmjFc.27	660629	.	A	AC	1549.64	PASS	1	0.500	2	-1.136e+00	201	.	.	3.0103	1.186	.	1	0.500	60.00	0.00	8.51	.	-2.160e-01	0.581	l_major	108,74	182	99	0/1	.	.	.	1557,0,2509	.	.	.	247.0	10.0	3.0	4.0	0.0	0.0	82.0
LmjFc.27	661064	.	G	GC	588.64	PASS	1	0.500	2	-2.530e-01	100	.	.	3.0103	2.755	.	1	0.500	60.00	0.00	7.18	.	-9.730e-01	1.464	l_major	52,30	82	99	0/1	.	.	.	596,0,1204	.	.	.	0.0	6.0	155.0	4.0	0.0	0.0	36.0
LmjFc.27	661247	.	G	GC	319.64	PASS	1	0.500	2	-9.780e-01	86	.	.	3.0103	0.000	.	1	0.500	60.00	0.00	5.61	.	-1.246e+00	0.765	l_major	39,18	57	99	0/1	.	.	.	327,0,914	.	.	.	0.0	7.0	171.0	1.0	0.0	3.0	46.0
LmjFc.27	662943	.	T	TC	5434.06	PASS	2	1.00	2	-1.352e+00	209	.	.	3.0103	0.000	.	2	1.00	60.00	0.00	28.60	.	-7.930e-01	0.928	l_major	1,189	190	99	1/1	.	.	.	5448,546,0	.	.	.	1.0	11.0	0.0	267.0	0.0	0.0	209.0
LmjFc.27	663042	.	T	TC	1675.64	PASS	1	0.500	2	-2.166e+00	227	.	.	3.0103	3.233	.	1	0.500	60.00	0.00	8.21	.	-4.540e-01	0.929	l_major	124,80	204	99	0/1	.	.	.	1683,0,2915	.	.	.	1.0	22.0	0.0	261.0	0.0	2.0	90.0
LmjFc.27	664238	.	T	TC	694.64	PASS	1	0.500	2	-1.883e+00	95	.	.	3.0103	21.023	.	1	0.500	60.00	0.00	9.52	.	-1.770e-01	0.011	l_major	39,34	73	99	0/1	.	.	.	702,0,801	.	.	.	1.0	30.0	0.0	110.0	0.0	1.0	30.0
LmjFc.27	668887	.	A	AT	2363.64	PASS	1	0.500	2	-7.350e-01	251	.	.	3.0103	0.520	.	1	0.500	60.00	0.00	11.10	.	-9.760e-01	0.640	l_major	107,106	213	99	0/1	.	.	.	2371,0,2379	.	.	.	349.0	2.0	2.0	33.0	0.0	0.0	143.0
LmjFc.27	668927	.	CTA	C	4981.06	PASS	1,1	0.500,0.500	2	-2.350e-01	197	.	.	3.0103	0.000	.	1,1	0.500,0.500	60.00	0.00	32.56	.	0.023	0.522	l_major	1,83,69	153	99	1/2	.	.	.	4998,2343,2643,2952,0,3148	.	.	.	14.0	303.0	0.0	9.0	0.0	3.0	99.0
LmjFc.27	668927	.	CTA	CTATA	4981.06	PASS	1,1	0.500,0.500	2	-2.350e-01	197	.	.	3.0103	0.000	.	1,1	0.500,0.500	60.00	0.00	32.56	.	0.023	0.522	l_major	1,83,69	153	99	1/2	.	.	.	4998,2343,2643,2952,0,3148	.	.	.	14.0	303.0	0.0	9.0	0.0	3.0	99.0
LmjFc.27	668968	.	CGT	C	2344.6	PASS	1	0.500	2	-3.730e-01	200	.	.	3.0103	0.000	.	1	0.500	60.00	0.00	13.03	.	-1.259e+00	0.653	l_major	96,84	180	99	0/1	.	.	.	2352,0,2597	.	.	.	0.0	282.0	2.0	26.0	0.0	10.0	0.0
LmjFc.27	669441	.	A	ATG	1751.64	PASS	1	0.500	2	-2.700e-01	200	.	.	3.0103	21.760	.	1	0.500	59.16	1.45	12.69	.	-1.302e+00	0.704	l_major	68,70	138	99	0/1	.	.	.	1759,0,1194	.	.	.	236.0	1.0	37.0	3.0	0.0	4.0	45.0
LmjFc.27	669469	.	A	ATG	2375.64	PASS	1	0.500	2	-9.780e-01	195	.	.	3.0103	2.732	.	1	0.500	59.19	-2.524e+00	17.09	.	2.03	0.514	l_major	68,71	173	99	0/1	.	.	.	2383,0,2681	.	.	.	184.0	1.0	90.0	2.0	0.0	1.0	48.0
LmjFc.27	681986	.	AAC	A	4298.6	PASS	1	0.500	2	1.39	356	.	.	3.0103	0.849	.	1	0.500	60.00	0.00	13.35	.	0.188	0.633	l_major	181,141	322	99	0/1	.	.	.	4306,0,5704	.	.	.	360.0	1.0	0.0	1.0	0.0	2.0	0.0
LmjFc.27	682405	.	G	GTC	4938.64	PASS	1	0.500	2	-5.100e-01	362	.	.	3.0103	9.654	.	1	0.500	60.00	0.00	15.93	.	0.083	1.150	l_major	145,165	310	99	0/1	.	.	.	4946,0,4251	.	.	.	0.0	11.0	385.0	1.0	0.0	1.0	153.0
LmjFc.27	683652	.	A	G	5783.6	PASS	1	0.500	2	0.998	321	.	.	3.0103	5.070	.	1	0.500	60.00	0.00	18.24	.	0.593	0.690	l_major	146,171	317	99	0/1	.	.	.	5791,0,4597	.	.	.	151.0	2.0	177.0	0.0	0.0	0.0	0.0
LmjFc.27	683695	.	G	A	5604.6	PASS	1	0.500	2	-1.436e+00	324	.	.	3.0103	1.823	.	1	0.500	60.00	0.00	17.35	.	-1.917e+00	0.797	l_major	152,171	323	99	0/1	.	.	.	5612,0,5199	.	.	.	178.0	0.0	156.0	0.0	0.0	0.0	0.0
LmjFc.27	683706	.	T	C	5306.6	PASS	1	0.500	2	-1.787e+00	318	.	.	3.0103	0.848	.	1	0.500	60.00	0.00	16.74	.	-1.696e+00	0.749	l_major	152,165	317	99	0/1	.	.	.	5314,0,5077	.	.	.	0.0	171.0	0.0	156.0	0.0	0.0	0.0
LmjFc.27	686889	.	G	C	5552.6	PASS	1	0.500	2	0.813	341	.	.	3.0103	1.769	.	1	0.500	60.00	0.00	16.28	.	0.148	0.601	l_major	176,165	341	99	0/1	.	.	.	5560,0,5756	.	.	.	0.0	181.0	183.0	0.0	0.0	0.0	0.0
LmjFc.27	687232	.	C	T	5384.6	PASS	1	0.500	2	-6.790e-01	326	.	.	3.0103	2.958	.	1	0.500	60.00	0.00	16.57	.	-2.970e-01	0.571	l_major	162,163	325	99	0/1	.	.	.	5392,0,5492	.	.	.	0.0	170.0	0.0	176.0	0.0	1.0	0.0
LmjFc.27	687593	.	GACAC	G	4087.06	PASS	1,1	0.500,0.500	2	.	151	.	.	3.0103	0.000	.	1,1	0.500,0.500	60.00	.	32.63	.	.	1.145	l_major	0,62,37	99	99	1/2	.	.	.	4104,1542,1411,2538,0,2429	.	.	.	0.0	42.0	184.0	0.0	0.0	4.0	12.0
LmjFc.27	687593	.	GACAC	GACACACACACACACACAC	4087.06	PASS	1,1	0.500,0.500	2	.	151	.	.	3.0103	0.000	.	1,1	0.500,0.500	60.00	.	32.63	.	.	1.145	l_major	0,62,37	99	99	1/2	.	.	.	4104,1542,1411,2538,0,2429	.	.	.	0.0	42.0	184.0	0.0	0.0	4.0	12.0
LmjFc.27	688460	.	G	C	4958.6	PASS	1	0.500	2	1.00	334	.	.	3.0103	1.795	.	1	0.500	60.00	0.00	14.89	.	-8.900e-02	0.794	l_major	182,151	333	99	0/1	.	.	.	4966,0,5869	.	.	.	1.0	159.0	188.0	0.0	0.0	0.0	0.0
LmjFc.27	689026	.	C	T	5953.6	PASS	1	0.500	2	-7.490e-01	350	.	.	3.0103	9.797	.	1	0.500	60.00	0.00	17.06	.	1.20	1.107	l_major	172,177	349	99	0/1	.	.	.	5961,0,5850	.	.	.	1.0	178.0	0.0	185.0	0.0	0.0	0.0
LmjFc.27	691909	.	GC	G	2093.03	PASS	2	1.00	2	2.76	115	.	.	3.0103	13.843	.	2	1.00	56.19	4.57	24.06	.	3.63	0.031	l_major	7,80	87	99	1/1	.	.	.	2107,160,0	.	.	.	0.0	3.0	182.0	0.0	0.0	0.0	13.0
LmjFc.27	692232	.	T	TGTCCGCCGACACCACGA	3290.64	PASS	1	0.500	2	1.64	220	.	.	3.0103	29.737	.	1	0.500	55.12	-8.238e+00	16.37	.	-3.775e+00	2.264	l_major	132,69	201	99	0/1	.	.	.	3298,0,5260	.	.	.	4.0	0.0	0.0	231.0	0.0	0.0	47.0
LmjFc.27	692291	.	G	A	5208.6	PASS	1	0.500	2	1.46	317	.	.	3.0103	2.424	.	1	0.500	59.23	-4.916e+00	16.59	.	-6.640e-01	0.583	l_major	163,151	314	99	0/1	.	.	.	5216,0,5413	.	.	.	169.0	0.0	176.0	0.0	0.0	0.0	0.0
LmjFc.27	692396	.	A	G	5236.6	PASS	1	0.500	2	0.675	337	.	.	3.0103	0.395	.	1	0.500	60.00	0.00	15.59	.	0.848	0.658	l_major	178,158	336	99	0/1	.	.	.	5244,0,5940	.	.	.	185.0	0.0	167.0	0.0	0.0	0.0	0.0
LmjFc.27	692590	.	CCT	C	6737.06	PASS	1,1	0.500,0.500	2	-1.063e+00	239	.	.	3.0103	3.394	.	1,1	0.500,0.500	60.00	0.00	33.52	.	-6.030e-01	0.519	l_major	1,117,83	201	99	1/2	.	.	.	6754,2909,3191,4273,0,4610	.	.	.	0.0	310.0	0.0	0.0	0.0	1.0	87.0
LmjFc.27	692590	.	CCT	CCTCT	6737.06	PASS	1,1	0.500,0.500	2	-1.063e+00	239	.	.	3.0103	3.394	.	1,1	0.500,0.500	60.00	0.00	33.52	.	-6.030e-01	0.519	l_major	1,117,83	201	99	1/2	.	.	.	6754,2909,3191,4273,0,4610	.	.	.	0.0	310.0	0.0	0.0	0.0	1.0	87.0
LmjFc.27	692661	.	A	G	3744.6	PASS	1	0.500	2	1.47	267	.	.	3.0103	2.054	.	1	0.500	60.00	0.00	14.02	.	1.50	0.833	l_major	143,124	267	99	0/1	.	.	.	3752,0,4209	.	.	.	163.0	1.0	148.0	0.0	0.0	1.0	0.0
LmjFc.27	692840	.	A	T	4655.6	PASS	1	0.500	2	-1.380e+00	318	.	.	3.0103	0.000	.	1	0.500	60.00	0.00	14.73	.	-4.630e-01	0.695	l_major	161,155	316	99	0/1	.	.	.	4663,0,5071	.	.	.	173.0	0.0	0.0	167.0	0.0	0.0	0.0
LmjFc.27	692859	.	A	AT	4000.64	PASS	1	0.500	2	0.076	309	.	.	3.0103	0.421	.	1	0.500	60.00	0.00	13.42	.	-8.520e-01	0.692	l_major	142,156	298	99	0/1	.	.	.	4008,0,4722	.	.	.	325.0	0.0	0.0	1.0	0.0	0.0	157.0
LmjFc.27	692860	.	T	TC	4491.64	PASS	1	0.500	2	0.280	306	.	.	3.0103	0.877	.	1	0.500	60.00	0.00	15.02	.	0.782	0.711	l_major	156,143	299	99	0/1	.	.	.	4499,0,4685	.	.	.	0.0	1.0	0.0	326.0	0.0	0.0	152.0
LmjFc.27	692882	.	A	G	4864.6	PASS	1	0.500	2	1.90	297	.	.	3.0103	0.000	.	1	0.500	60.00	0.00	16.49	.	-5.410e-01	0.681	l_major	149,146	295	99	0/1	.	.	.	4872,0,4660	.	.	.	156.0	0.0	155.0	0.0	0.0	0.0	0.0
LmjFc.27	693237	.	T	TG	5720.64	PASS	1	0.500	2	1.44	340	.	.	3.0103	5.733	.	1	0.500	60.00	0.00	17.28	.	1.09	0.461	l_major	181,150	331	99	0|1	.	0|1	693237_T_TG	5728,0,7064	693237	.	.	0.0	0.0	1.0	344.0	0.0	0.0	142.0
LmjFc.27	693238	.	A	T	5714.6	PASS	1	0.500	2	1.22	336	.	.	3.0103	7.315	.	1	0.500	60.00	0.00	17.26	.	1.15	0.442	l_major	181,150	331	99	0|1	.	0|1	693237_T_TG	5722,0,7132	693237	.	.	187.0	0.0	2.0	144.0	0.0	0.0	0.0
LmjFc.27	693239	.	T	TC	6188.64	PASS	1	0.500	2	0.037	335	.	.	3.0103	7.365	.	1	0.500	60.00	0.00	18.75	.	-7.170e-01	1.055	l_major	152,178	330	99	0|1	.	1|0	693237_T_TG	6196,0,5792	693237	.	.	0.0	3.0	0.0	334.0	0.0	0.0	178.0
LmjFc.27	693521	.	A	G	4734.6	PASS	1	0.500	2	2.18	283	.	.	3.0103	1.972	.	1	0.500	60.00	0.00	16.73	.	-8.410e-01	0.660	l_major	142,141	283	99	0/1	.	.	.	4742,0,4464	.	.	.	147.0	0.0	150.0	0.0	0.0	0.0	0.0
LmjFc.27	693700	.	C	T	5162.6	PASS	1	0.500	2	-8.630e-01	305	.	.	3.0103	2.454	.	1	0.500	60.00	0.00	16.98	.	0.851	0.620	l_major	148,156	304	99	0/1	.	.	.	5170,0,4996	.	.	.	0.0	157.0	0.0	158.0	0.0	0.0	0.0
LmjFc.27	693817	.	T	C	5184.6	PASS	1	0.500	2	1.21	321	.	.	3.0103	5.015	.	1	0.500	60.00	0.00	16.15	.	0.133	0.839	l_major	165,156	321	99	0/1	.	.	.	5192,0,5404	.	.	.	0.0	163.0	0.0	173.0	0.0	0.0	0.0
LmjFc.27	694952	.	A	G	5826.6	PASS	1	0.500	2	-1.720e-01	338	.	.	3.0103	0.395	.	1	0.500	60.00	0.00	17.34	.	1.03	0.730	l_major	159,177	336	99	0/1	.	.	.	5834,0,5174	.	.	.	166.0	0.0	189.0	0.0	0.0	0.0	0.0
LmjFc.27	695700	.	C	T	5637.6	PASS	1	0.500	2	-1.310e-01	325	.	.	3.0103	11.186	.	1	0.500	60.00	0.00	17.35	.	2.67	0.817	l_major	156,169	325	99	0/1	.	.	.	5645,0,5087	.	.	.	0.0	165.0	0.0	180.0	0.0	0.0	0.0
LmjFc.27	696890	.	C	CT	4761.64	PASS	1	0.500	2	-3.190e-01	334	.	.	3.0103	0.860	.	1	0.500	60.00	0.00	15.02	.	-2.180e-01	0.770	l_major	138,179	317	99	0/1	.	.	.	4769,0,4823	.	.	.	0.0	342.0	0.0	3.0	0.0	0.0	173.0
LmjFc.27	696893	.	T	TC	4574.64	PASS	1	0.500	2	1.61	331	.	.	3.0103	0.000	.	1	0.500	60.00	0.00	14.08	.	0.353	0.696	l_major	184,141	325	99	0/1	.	.	.	4582,0,6209	.	.	.	0.0	1.0	0.0	341.0	0.0	0.0	145.0
LmjFc.27	697065	.	G	GCT	2697.64	PASS	1	0.500	2	2.69	269	.	.	3.0103	1.043	.	1	0.500	60.00	0.00	11.94	.	2.71	0.610	l_major	136,90	226	99	0/1	.	.	.	2705,0,4470	.	.	.	0.0	0.0	304.0	2.0	0.0	0.0	97.0
LmjFc.27	697792	.	A	AC	4267.06	PASS	2	1.00	2	-1.503e+00	165	.	.	3.0103	5.363	.	2	1.00	60.00	0.00	28.26	.	0.747	1.333	l_major	3,148	151	99	1/1	.	.	.	4281,386,0	.	.	.	252.0	20.0	0.0	1.0	0.0	0.0	183.0
LmjFc.27	700402	.	CTGTG	C	5746.06	PASS	1,1	0.500,0.500	2	.	233	.	.	3.0103	0.000	.	1,1	0.500,0.500	60.00	.	30.36	.	.	0.779	l_major	0,88,56	144	99	1/2	.	.	.	5763,2275,2238,3502,0,3349	.	.	.	0.0	285.0	3.0	1.0	0.0	3.0	26.0
LmjFc.27	700402	.	CTGTG	CTGTGTGTGTGTGTG	5746.06	PASS	1,1	0.500,0.500	2	.	233	.	.	3.0103	0.000	.	1,1	0.500,0.500	60.00	.	30.36	.	.	0.779	l_major	0,88,56	144	99	1/2	.	.	.	5763,2275,2238,3502,0,3349	.	.	.	0.0	285.0	3.0	1.0	0.0	3.0	26.0
LmjFc.27	703008	.	A	AAT	2602.64	PASS	1	0.500	2	-6.500e-01	280	.	.	3.0103	12.799	.	1	0.500	60.00	0.00	12.57	.	-1.245e+00	0.359	l_major	108,99	212	99	0/1	.	.	.	2610,0,3161	.	.	.	314.0	5.0	0.0	9.0	0.0	1.0	85.0
LmjFc.27	703831	.	C	CA	4759.64	PASS	1	0.500	2	-7.500e-02	323	.	.	3.0103	2.407	.	1	0.500	60.00	0.00	15.01	.	-3.480e-01	0.587	l_major	154,163	317	99	0/1	.	.	.	4767,0,5269	.	.	.	3.0	338.0	0.0	0.0	0.0	0.0	163.0
LmjFc.27	703832	.	A	AC	4267.64	PASS	1	0.500	2	-2.020e-01	321	.	.	3.0103	2.404	.	1	0.500	60.00	0.00	13.51	.	0.592	0.832	l_major	164,152	316	99	0/1	.	.	.	4275,0,5358	.	.	.	338.0	3.0	0.0	0.0	0.0	0.0	155.0
LmjFc.27	703925	.	T	TC	4058.64	PASS	1	0.500	2	-1.163e+00	321	.	.	3.0103	0.000	.	1	0.500	60.00	0.00	13.01	.	-9.410e-01	0.677	l_major	168,144	312	99	0/1	.	.	.	4066,0,5114	.	.	.	1.0	3.0	1.0	342.0	0.0	0.0	150.0
LmjFc.27	703926	.	C	CA	4930.64	PASS	1	0.500	2	-1.815e+00	323	.	.	3.0103	0.000	.	1	0.500	60.00	0.00	15.60	.	1.30	0.711	l_major	148,168	316	99	0/1	.	.	.	4938,0,4932	.	.	.	2.0	349.0	0.0	0.0	0.0	0.0	173.0
LmjFc.27	704775	.	CGT	C	3705.06	PASS	1,1	0.500,0.500	2	-1.170e-01	245	.	.	3.0103	3.027	.	1,1	0.500,0.500	60.00	0.00	25.38	.	-1.710e-01	0.123	l_major	2,92,52	146	99	1/2	.	.	.	3722,1386,2053,2721,0,3687	.	.	.	2.0	285.0	0.0	0.0	0.0	0.0	52.0
LmjFc.27	704775	.	CGT	CGTGT	3705.06	PASS	1,1	0.500,0.500	2	-1.170e-01	245	.	.	3.0103	3.027	.	1,1	0.500,0.500	60.00	0.00	25.38	.	-1.710e-01	0.123	l_major	2,92,52	146	99	1/2	.	.	.	3722,1386,2053,2721,0,3687	.	.	.	2.0	285.0	0.0	0.0	0.0	0.0	52.0
LmjFc.27	705271	.	G	T	622.6	PASS	1	0.500	2	0.530	51	.	.	3.0103	13.143	.	1	0.500	60.00	0.00	12.21	.	3.20	1.716	l_major	27,24	51	99	0|1	.	0|1	705271_G_T	630,0,820	705271	.	.	1.0	0.0	112.0	38.0	0.0	1.0	0.0
LmjFc.27	705289	.	A	G	93.6	PASS	1	0.500	2	-1.571e+00	36	.	.	3.0103	0.000	.	1	0.500	60.00	0.00	2.60	.	-8.650e-01	1.179	l_major	34,2	36	99	0|1	.	0|1	705271_G_T	101,0,1312	705271	.	.	106.0	0.0	0.0	0.0	0.0	0.0	0.0
LmjFc.27	705491	.	CG	C	4347.6	PASS	1	0.500	2	0.083	267	.	.	3.0103	0.466	.	1	0.500	60.00	0.00	16.92	.	1.40	0.650	l_major	120,137	257	99	0/1	.	.	.	4355,0,4481	.	.	.	0.0	278.0	0.0	0.0	0.0	0.0	1.0
LmjFc.27	705492	.	G	*	4513.04	PASS	1,1	0.500,0.500	2	1.33	262	.	.	3.0103	0.000	.	1,1	0.500,0.500	60.00	0.00	17.56	.	1.73	0.473	l_major	1,137,119	257	99	1/2	.	.	.	9151,4523,4453,5005,0,5373	.	.	.	0.0	2.0	129.0	2.0	0.0	142.0	121.0
LmjFc.27	705492	.	G	GT	4513.04	PASS	1,1	0.500,0.500	2	1.33	262	.	.	3.0103	0.000	.	1,1	0.500,0.500	60.00	0.00	17.56	.	1.73	0.473	l_major	1,137,119	257	99	1/2	.	.	.	9151,4523,4453,5005,0,5373	.	.	.	0.0	2.0	129.0	2.0	0.0	142.0	121.0
LmjFc.27	705870	.	A	G	4743.6	PASS	1	0.500	2	0.650	306	.	.	3.0103	0.869	.	1	0.500	60.00	0.00	15.60	.	0.210	0.752	l_major	154,150	304	99	0/1	.	.	.	4751,0,4757	.	.	.	167.0	1.0	162.0	0.0	0.0	0.0	0.0
LmjFc.27	706094	.	GGT	G	3324.6	PASS	1	0.500	2	0.163	244	.	.	3.0103	1.799	.	1	0.500	60.00	0.00	17.05	.	0.108	0.573	l_major	76,119	195	99	0/1	.	.	.	3332,0,1862	.	.	.	0.0	1.0	305.0	0.0	0.0	0.0	0.0
LmjFc.27	706184	.	C	CA	3029.64	PASS	1	0.500	2	-1.537e+00	240	.	.	3.0103	1.657	.	1	0.500	60.00	0.00	13.77	.	-1.789e+00	0.842	l_major	99,121	220	99	0/1	.	.	.	3037,0,2359	.	.	.	8.0	281.0	2.0	0.0	0.0	0.0	127.0
LmjFc.27	706259	.	ATGTGTG	A	3523.6	PASS	1	0.500	2	1.38	175	.	.	3.0103	0.611	.	1	0.500	59.90	1.36	22.02	.	2.71	0.753	l_major	57,103	160	99	0|1	.	0|1	706259_ATGTGTG_A	3531,0,1653	706259	.	.	219.0	3.0	49.0	0.0	0.0	1.0	16.0
LmjFc.27	706271	.	G	A	3561.6	PASS	1	0.500	2	-1.260e-01	164	.	.	3.0103	2.112	.	1	0.500	59.90	1.40	22.12	.	-1.793e+00	0.912	l_major	55,106	161	99	0|1	.	0|1	706259_ATGTGTG_A	3569,0,1621	706259	.	.	59.0	0.0	198.0	2.0	0.0	0.0	0.0
LmjFc.27	708862	.	AC	A	2650.6	PASS	1	0.500	2	4.77	195	.	.	3.0103	6.567	.	1	0.500	60.00	0.00	14.89	.	1.94	0.382	l_major	71,107	178	99	0/1	.	.	.	2658,0,1490	.	.	.	235.0	14.0	0.0	1.0	0.0	6.0	0.0
LmjFc.27	709482	.	A	AC	1451.64	PASS	1	0.500	2	-1.650e+00	288	.	.	3.0103	2.277	.	1	0.500	60.00	0.00	6.42	.	-9.900e-01	0.857	l_major	149,77	239	99	0/1	.	.	.	1459,0,3679	.	.	.	334.0	12.0	1.0	0.0	0.0	0.0	80.0
LmjFc.27	709821	.	G	GC	748.64	PASS	1	0.500	2	-8.940e-01	119	.	.	3.0103	3.760	.	1	0.500	60.00	0.00	8.14	.	-2.680e-01	1.216	l_major	56,36	92	99	0/1	.	.	.	756,0,1237	.	.	.	0.0	5.0	201.0	2.0	0.0	0.0	36.0
LmjFc.27	710352	.	TG	T	2063.03	PASS	2	1.00	2	-9.580e-01	126	.	.	3.0103	17.538	.	2	1.00	60.00	0.00	20.43	.	3.83	0.544	l_major	17,84	101	72	1/1	.	.	.	2077,72,0	.	.	.	0.0	2.0	19.0	202.0	0.0	2.0	4.0
LmjFc.27	713546	.	CGTGTGTGTGTGGTGT	C	2637.64	PASS	1	0.500	2	1.51	188	.	.	3.0103	8.697	.	1	0.500	59.86	0.00	21.80	.	0.421	0.260	l_major	54,67	124	99	0/1	.	.	.	2645,0,1964	.	.	.	1.0	198.0	1.0	0.0	0.0	0.0	0.0
LmjFc.27	713557	.	G	*	2009.04	PASS	1,1	0.500,0.500	2	.	154	.	.	3.0103	0.000	.	1,1	0.500,0.500	59.83	.	17.17	.	.	1.258	l_major	0,70,47	117	99	1/2	.	.	.	5619,2019,1945,2955,0,2721	.	.	.	0.0	0.0	80.0	3.0	0.0	113.0	66.0
LmjFc.27	713557	.	G	GTGTGTGT	2009.04	PASS	1,1	0.500,0.500	2	.	154	.	.	3.0103	0.000	.	1,1	0.500,0.500	59.83	.	17.17	.	.	1.258	l_major	0,70,47	117	99	1/2	.	.	.	5619,2019,1945,2955,0,2721	.	.	.	0.0	0.0	80.0	3.0	0.0	113.0	66.0
LmjFc.27	714065	.	T	TC	1152.64	PASS	1	0.500	2	-2.679e+00	230	.	.	3.0103	0.567	.	1	0.500	60.00	0.00	6.00	.	-2.330e+00	0.775	l_major	129,63	192	99	0/1	.	.	.	1160,0,3067	.	.	.	0.0	20.0	2.0	286.0	0.0	1.0	68.0
LmjFc.27	716160	.	C	CCT	3419.64	PASS	1	0.500	2	-4.840e-01	299	.	.	3.0103	0.000	.	1	0.500	60.00	0.00	13.57	.	1.54	0.702	l_major	131,121	252	99	0/1	.	.	.	3427,0,3911	.	.	.	0.0	344.0	0.0	4.0	0.0	0.0	124.0
LmjFc.27	716181	.	ATG	A	8053.1	PASS	1,1	0.500,0.500	2	0.771	326	.	.	3.0103	0.000	.	1,1	0.500,0.500	60.00	0.00	30.50	.	0.133	0.448	l_major	3,131,130	267	99	1/2	.	.	.	8070,4197,5212,4456,0,4987	.	.	.	343.0	3.0	10.0	0.0	0.0	6.0	130.0
LmjFc.27	716181	.	ATG	ATGTG	8053.1	PASS	1,1	0.500,0.500	2	0.771	326	.	.	3.0103	0.000	.	1,1	0.500,0.500	60.00	0.00	30.50	.	0.133	0.448	l_major	3,131,130	267	99	1/2	.	.	.	8070,4197,5212,4456,0,4987	.	.	.	343.0	3.0	10.0	0.0	0.0	6.0	130.0
LmjFc.27	716526	.	A	ATG	3935.64	PASS	1	0.500	2	-1.490e+00	354	.	.	3.0103	4.802	.	1	0.500	60.00	0.00	14.16	.	-2.846e+00	0.982	l_major	144,134	278	99	0/1	.	.	.	3943,0,4230	.	.	.	373.0	0.0	15.0	1.0	0.0	0.0	121.0
LmjFc.27	716809	.	G	A	5101.6	PASS	1	0.500	2	0.248	311	.	.	3.0103	1.861	.	1	0.500	60.00	0.00	16.46	.	3.000e-03	0.751	l_major	158,152	310	99	0/1	.	.	.	5109,0,5296	.	.	.	161.0	0.0	162.0	0.0	0.0	0.0	0.0
LmjFc.27	716882	.	A	C	5264.6	PASS	1	0.500	2	1.42	322	.	.	3.0103	2.981	.	1	0.500	60.00	0.00	16.40	.	0.984	0.594	l_major	159,162	321	99	0/1	.	.	.	5272,0,5097	.	.	.	168.0	168.0	0.0	0.0	0.0	0.0	0.0
LmjFc.27	718488	.	AGG	A	2986.6	PASS	1	0.500	2	0.443	148	.	.	3.0103	22.996	.	1	0.500	59.85	1.58	23.52	.	3.61	0.090	l_major	37,90	127	99	0|1	.	0|1	718488_AGG_A	2994,0,1099	718488	.	.	162.0	0.0	43.0	1.0	0.0	16.0	4.0
LmjFc.27	719489	.	T	C	5898.6	PASS	1	0.500	2	2.94	332	.	.	3.0103	6.476	.	1	0.500	60.00	0.00	17.87	.	1.46	0.719	l_major	156,174	330	99	0/1	.	.	.	5906,0,4863	.	.	.	1.0	185.0	1.0	174.0	0.0	0.0	0.0
LmjFc.27	720991	.	A	AT	3611.06	PASS	2	1.00	2	2.18	177	.	.	3.0103	2.775	.	2	1.00	60.00	0.00	26.55	.	2.07	0.255	l_major	2,134	136	99	1/1	.	.	.	3625,390,0	.	.	.	308.0	4.0	2.0	17.0	0.0	0.0	202.0
LmjFc.27	740773	.	T	TC	2055.06	PASS	2	1.00	2	-1.516e+00	78	.	.	3.0103	0.000	.	2	1.00	60.00	0.00	29.78	.	0.025	2.303	l_major	1,68	69	99	1/1	.	.	.	2069,214,0	.	.	.	0.0	25.0	0.0	132.0	0.0	2.0	109.0
LmjFc.27	752074	.	TG	T	6376.03	PASS	2	1.00	2	.	151	.	.	3.0103	0.000	.	2	1.00	59.92	.	28.13	.	.	0.996	l_major	0,141	141	99	1|1	.	1|1	752074_TG_T	6390,439,0	752074	.	.	0.0	0.0	1.0	186.0	0.0	4.0	1.0
LmjFc.27	752081	.	TG	T	6500.03	PASS	2	1.00	2	.	146	.	.	3.0103	0.000	.	2	1.00	59.92	.	27.97	.	.	1.063	l_major	0,143	143	99	1|1	.	1|1	752074_TG_T	6514,439,0	752074	.	.	0.0	0.0	0.0	82.0	0.0	86.0	0.0
LmjFc.27	752088	.	TG	T	6505.03	PASS	2	1.00	2	.	141	.	.	3.0103	0.000	.	2	1.00	59.91	.	28.31	.	.	1.059	l_major	0,138	138	99	1|1	.	1|1	752074_TG_T	6519,439,0	752074	.	.	0.0	0.0	0.0	161.0	0.0	1.0	0.0
LmjFc.27	752097	.	TGGTGTGTG	T	2494.05	PASS	2	1.00	2	0.803	134	.	.	3.0103	1.820	.	2	1.00	59.91	0.00	30.05	.	3.49	0.707	l_major	5,78	87	99	1/1	.	.	.	4563,148,0	.	.	.	0.0	3.0	0.0	165.0	0.0	0.0	0.0
LmjFc.27	768436	.	G	GC	5766.06	PASS	2	1.00	2	-1.287e+00	223	.	.	3.0103	0.000	.	2	1.00	60.00	0.00	28.69	.	0.819	0.223	l_major	1,200	201	99	1/1	.	.	.	5780,605,0	.	.	.	0.0	16.0	267.0	0.0	0.0	1.0	219.0
LmjFc.27	776000	.	GGGCGA	G	4890.03	PASS	2	1.00	2	.	126	.	.	3.0103	0.000	.	2	1.00	58.36	.	35.21	.	.	0.806	l_major	0,110	110	99	1/1	.	.	.	4904,332,0	.	.	.	0.0	0.0	143.0	0.0	0.0	2.0	0.0
LmjFc.27	883968	.	T	TC	2823.06	PASS	2	1.00	2	-7.710e-01	116	.	.	3.0103	2.195	.	2	1.00	51.11	-5.270e-01	26.63	.	0.962	1.586	l_major	4,102	106	99	1/1	.	.	.	2837,201,0	.	.	.	0.0	26.0	1.0	166.0	0.0	1.0	144.0
LmjFc.27	893546	.	C	G	332.6	PASS	1	0.500	2	-1.958e+00	23	.	.	3.0103	0.000	.	1	0.500	60.00	0.00	14.46	.	0.504	0.299	l_major	10,13	23	99	0|1	.	0|1	893546_C_G	340,0,717	893546	.	.	1.0	26.0	32.0	0.0	0.0	2.0	1.0
LmjFc.27	893549	.	A	G	290.6	PASS	1	0.500	2	-3.050e+00	35	.	.	3.0103	3.323	.	1	0.500	60.00	0.00	8.55	.	1.44	0.122	l_major	25,9	34	99	0|1	.	0|1	893546_C_G	298,0,1031	893546	.	.	56.0	0.0	10.0	2.0	0.0	2.0	0.0
LmjFc.27	893551	.	A	G	193.6	PASS	1	0.500	2	-3.561e+00	35	.	.	3.0103	3.761	.	1	0.500	60.00	0.00	5.69	.	-6.360e-01	0.090	l_major	26,8	34	99	0|1	.	0|1	893546_C_G	201,0,1040	893546	.	.	69.0	0.0	2.0	1.0	0.0	2.0	0.0
LmjFc.27	932025	.	A	G	344.6	PASS	1	0.500	2	-8.600e-01	45	.	.	3.0103	6.691	.	1	0.500	58.62	-2.011e+00	8.20	.	3.18	0.129	l_major	18,24	42	99	0/1	.	.	.	352,0,380	.	.	.	35.0	4.0	99.0	4.0	0.0	2.0	1.0
LmjFc.27	933965	.	A	AG	4921.06	PASS	2	1.00	2	1.90	186	.	.	3.0103	0.000	.	2	1.00	60.00	0.00	29.12	.	-6.500e-02	1.099	l_major	2,167	169	99	1/1	.	.	.	4935,490,0	.	.	.	212.0	1.0	38.0	0.0	0.0	0.0	182.0
LmjFc.27	936423	.	A	AC	5129.06	PASS	2	1.00	2	0.049	215	.	.	3.0103	1.422	.	2	1.00	60.00	0.00	26.58	.	0.952	0.521	l_major	7,186	193	99	1/1	.	.	.	5143,426,0	.	.	.	265.0	36.0	0.0	0.0	0.0	0.0	198.0
LmjFc.27	964200	.	A	AG	2542.06	PASS	2	1.00	2	-1.320e-01	122	.	.	3.0103	3.771	.	2	1.00	60.00	0.00	24.21	.	0.466	1.335	l_major	7,98	105	99	1/1	.	.	.	2556,162,0	.	.	.	199.0	5.0	31.0	0.0	0.0	0.0	133.0
LmjFc.27	973734	.	C	CT	5788.06	PASS	2	1.00	2	0.136	244	.	.	3.0103	0.000	.	2	1.00	60.00	0.00	26.19	.	1.26	0.888	l_major	10,211	221	99	1/1	.	.	.	5802,413,0	.	.	.	1.0	271.0	1.0	4.0	0.0	0.0	211.0
LmjFc.27	980489	.	G	GC	4171.06	PASS	2	1.00	2	-2.980e-01	180	.	.	3.0103	4.325	.	2	1.00	60.00	0.00	26.91	.	-1.270e-01	0.164	l_major	5,150	155	99	1/1	.	.	.	4185,342,0	.	.	.	1.0	5.0	237.0	0.0	0.0	0.0	182.0
LmjFc.27	998372	.	C	CG	4171.06	PASS	2	1.00	2	-2.152e+00	215	.	.	3.0103	7.116	.	2	1.00	60.00	0.00	25.43	.	-1.610e+00	0.490	l_major	10,154	169	99	1/1	.	.	.	4185,301,0	.	.	.	0.0	266.0	16.0	0.0	0.0	0.0	188.0
LmjFc.27	1016121	.	AGT	A	22530.6	PASS	1	0.500	2	0.947	3669	.	.	3.0103	0.000	.	1	0.500	43.22	1.38	6.91	.	3.13	0.665	l_major	2395,864	3267	99	0/1	.	.	.	22538,0,78401	.	.	.	3861.0	5.0	19.0	85.0	0.0	25.0	1.0
LmjFc.27	1017246	.	G	GGT	342.64	PASS	1	0.500	2	1.55	1352	.	.	3.0103	8.644	.	1	0.500	46.92	-1.724e+01	0.29	.	-8.417e+00	1.425	l_major	1058,104	1162	99	0/1	.	.	.	350,0,35943	.	.	.	0.0	4.0	1746.0	10.0	0.0	5.0	101.0
LmjFc.27	1052052	.	A	AG	3908.06	PASS	2	1.00	2	1.29	177	.	.	3.0103	15.127	.	2	1.00	60.00	0.00	26.77	.	1.80	0.749	l_major	4,142	146	99	1/1	.	.	.	3922,343,0	.	.	.	255.0	0.0	9.0	0.0	0.0	0.0	185.0
LmjFc.28	83	.	T	C	4616.6	PASS	1	0.500	2	3.10	216	.	.	3.0103	11.655	.	1	0.500	48.68	6.03	25.37	.	-4.144e+00	0.055	l_major	44,138	182	99	0/1	.	.	.	4624,0,836	.	.	.	0.0	184.0	1.0	54.0	0.0	0.0	0.0
LmjFc.28	92306	.	G	GC	5662.06	PASS	2	1.00	2	0.532	231	.	.	3.0103	7.006	.	2	1.00	60.00	0.00	28.17	.	-1.570e+00	0.528	l_major	2,199	201	99	1/1	.	.	.	5676,557,0	.	.	.	1.0	5.0	283.0	0.0	0.0	0.0	225.0
LmjFc.28	109457	.	T	TC	5686.06	PASS	2	1.00	2	-1.477e+00	225	.	.	3.0103	0.000	.	2	1.00	60.00	0.00	28.72	.	0.347	1.538	l_major	2,196	198	99	1/1	.	.	.	5700,548,0	.	.	.	0.0	11.0	2.0	245.0	0.0	21.0	198.0
LmjFc.28	109720	.	A	AG	2158.06	PASS	2	1.00	2	0.251	118	.	.	3.0103	13.468	.	2	1.00	60.00	0.00	25.39	.	0.478	2.451	l_major	4,81	85	99	1/1	.	.	.	2172,172,0	.	.	.	157.0	0.0	14.0	0.0	0.0	1.0	98.0
LmjFc.28	112067	.	A	AG	2297.06	PASS	2	1.00	2	1.26	111	.	.	3.0103	3.477	.	2	1.00	60.00	0.00	25.24	.	-4.090e-01	2.373	l_major	5,86	91	99	1/1	.	.	.	2311,148,0	.	.	.	149.0	1.0	17.0	0.0	0.0	0.0	111.0
LmjFc.28	113975	.	A	AG	992.06	PASS	2	1.00	2	-6.280e-01	67	.	.	3.0103	0.000	.	2	1.00	44.69	-1.050e+00	24.20	.	-1.535e+00	0.555	l_major	3,38	41	64	1/1	.	.	.	1006,64,0	.	.	.	127.0	0.0	24.0	0.0	0.0	0.0	58.0
LmjFc.28	128899	.	T	TG	1152.9	PASS	1	0.500	2	-1.089e+00	93	.	.	3.0103	0.000	.	1	0.500	48.62	-8.190e-01	19.22	.	-6.650e-01	0.711	l_major	8,52	60	2	0/1	.	.	.	1160,0,2	.	.	.	1.0	0.0	19.0	169.0	0.0	0.0	98.0
LmjFc.28	147513	.	T	TG	6558.06	PASS	2	1.00	2	.	233	.	.	3.0103	0.000	.	2	1.00	60.00	.	30.08	.	.	0.849	l_major	0,218	218	99	1/1	.	.	.	6572,655,0	.	.	.	0.0	0.0	10.0	250.0	0.0	17.0	219.0
LmjFc.28	176677	.	C	CA	6300.06	PASS	2	1.00	2	-1.815e+00	255	.	.	3.0103	2.667	.	2	1.00	60.00	0.00	28.51	.	-1.700e-02	0.307	l_major	2,219	221	99	1/1	.	.	.	6314,661,0	.	.	.	17.0	316.0	0.0	0.0	0.0	0.0	244.0
LmjFc.28	213313	.	T	TG	4266.06	PASS	2	1.00	2	.	164	.	.	3.0103	0.000	.	2	1.00	60.00	.	30.26	.	.	0.796	l_major	0,141	141	99	1/1	.	.	.	4280,447,0	.	.	.	1.0	0.0	22.0	178.0	0.0	12.0	142.0
LmjFc.28	247489	.	C	CCCT	6918.06	PASS	2	1.00	2	-5.700e-02	226	.	.	3.0103	12.874	.	2	1.00	60.00	0.00	29.59	.	0.761	0.281	l_major	4,158	162	99	1/1	.	.	.	6932,391,0	.	.	.	0.0	254.0	0.0	5.0	0.0	0.0	145.0
LmjFc.28	251356	.	G	GC	4225.06	PASS	2	1.00	2	0.026	189	.	.	3.0103	4.294	.	2	1.00	60.00	0.00	28.94	.	0.373	0.175	l_major	5,141	160	99	1/1	.	.	.	4239,355,0	.	.	.	1.0	4.0	259.0	2.0	0.0	0.0	200.0
LmjFc.28	291064	.	A	AG	4432.06	PASS	2	1.00	2	-3.400e-02	179	.	.	3.0103	3.267	.	2	1.00	60.00	0.00	28.23	.	0.309	0.431	l_major	1,156	157	99	1/1	.	.	.	4446,450,0	.	.	.	208.0	0.0	17.0	0.0	0.0	3.0	175.0
LmjFc.28	295339	.	T	TG	3783.06	PASS	2	1.00	2	-4.650e-01	157	.	.	3.0103	1.903	.	2	1.00	60.00	0.00	26.64	.	-1.068e+00	1.336	l_major	5,137	142	99	1/1	.	.	.	3797,341,0	.	.	.	0.0	2.0	43.0	180.0	0.0	0.0	146.0
LmjFc.28	303872	.	G	GC	3738.06	PASS	2	1.00	2	-1.502e+00	174	.	.	3.0103	0.000	.	2	1.00	60.00	0.00	25.60	.	0.340	0.751	l_major	6,140	146	99	1/1	.	.	.	3752,276,0	.	.	.	1.0	3.0	254.0	0.0	0.0	0.0	187.0
LmjFc.28	326359	.	G	GC	1276.06	PASS	2	1.00	2	-2.695e+00	71	.	.	3.0103	0.000	.	2	1.00	60.00	0.00	24.54	.	-1.969e+00	2.265	l_major	3,49	52	96	1/1	.	.	.	1290,96,0	.	.	.	1.0	11.0	166.0	12.0	0.0	0.0	73.0
[truncated: 1,114 more rows]

## Sheet: Table S6
Table S6- Transcriptome: names, coordinates, SL addition sites (SAS, both main and alternatives), poly-A addition site (PAS, both main and alternatives) and associated function of the encoded protein
[truncated: 9,829 more rows]

[truncated: 2 more sheets: Table S7, Table S8]
